# Supplementary material for: New strategy for drug discovery by large-scale association analysis of molecular networks of different species
Source: Sci Rep. 2016 Feb 25;6:21872. doi: 10.1038/srep21872 (PMC4766474; doi:10.1038/srep21872)
Supplement: Supplementary Table S1 [file srep21872-s2.xls]

## Sheet: Homo sapiens
Supplementary Table S1. Modules from human and plants/microbes
T number	Org code	Full name	Lineage
T01001	hsa	Homo sapiens (human)	Eukaryotes;Animals;Vertebrates;Mammals

## Sheet: Org list (Plant)
T number	Org code	Full name	Lineage
T00041	ath	Arabidopsis thaliana (thale cress)	Eukaryotes;Plants;Eudicots;Mustard family
T01578	aly	Arabidopsis lyrata (lyrate rockcress)	Eukaryotes;Plants;Eudicots;Mustard family
T02984	crb	Capsella rubella	Eukaryotes;Plants;Eudicots;Mustard family
T02985	eus	Eutrema salsugineum	Eukaryotes;Plants;Eudicots;Mustard family
T03449	brp	Brassica rapa (field mustard)	Eukaryotes;Plants;Eudicots;Mustard family
T02983	cit	Citrus sinensis (Valencia orange)	Eukaryotes;Plants;Eudicots;Rue family
T02982	cic	Citrus clementina (mandarin orange)	Eukaryotes;Plants;Eudicots;Rue family
T02994	tcc	Theobroma cacao (cacao)	Eukaryotes;Plants;Eudicots;Mallow family
T03547	egr	Eucalyptus grandis (rose gum)	Eukaryotes;Plants;Eudicots;Myrtle family
T01710	gmx	Glycine max (soybean)	Eukaryotes;Plants;Eudicots;Pea family
T03093	pvu	Phaseolus vulgaris (common bean)	Eukaryotes;Plants;Eudicots;Pea family
T01716	mtr	Medicago truncatula (barrel medic)	Eukaryotes;Plants;Eudicots;Pea family
T02819	cam	Cicer arietinum (chickpea)	Eukaryotes;Plants;Eudicots;Pea family
T02666	fve	Fragaria vesca (woodland strawberry)	Eukaryotes;Plants;Eudicots;Rose family
T03092	pper	Prunus persica (peach)	Eukaryotes;Plants;Eudicots;Rose family
T03196	pmum	Prunus mume (Japanese apricot)	Eukaryotes;Plants;Eudicots;Rose family
T03194	mdm	Malus domestica (apple)	Eukaryotes;Plants;Eudicots;Rose family
T03446	pxb	Pyrus x bretschneideri (Chinese white pear)	Eukaryotes;Plants;Eudicots;Rose family
T02486	csv	Cucumis sativus (cucumber)	Eukaryotes;Plants;Eudicots;Cucumber family
T03195	cmo	Cucumis melo (muskmelon)	Eukaryotes;Plants;Eudicots;Cucumber family
T01087	rcu	Ricinus communis (castor bean)	Eukaryotes;Plants;Eudicots;Spurge family
T01077	pop	Populus trichocarpa (black cottonwood)	Eukaryotes;Plants;Eudicots;Willow family
T01084	vvi	Vitis vinifera (wine grape)	Eukaryotes;Plants;Eudicots;Grape family
T02665	sly	Solanum lycopersicum (tomato)	Eukaryotes;Plants;Eudicots;Nightshade family
T02981	sot	Solanum tuberosum (potato)	Eukaryotes;Plants;Eudicots;Nightshade family
T03548	bvg	Beta vulgaris (sugar beet)	Eukaryotes;Plants;Eudicots;Amaranth family
T01015	osa	Oryza sativa japonica (Japanese rice) (RefSeq)	Eukaryotes;Plants;Monocots;Grass family
T02163	dosa	Oryza sativa japonica (Japanese rice) (RAPDB)	Eukaryotes;Plants;Monocots;Grass family
T02995	obr	Oryza brachyantha (malo sina)	Eukaryotes;Plants;Monocots;Grass family
T01717	bdi	Brachypodium distachyon	Eukaryotes;Plants;Monocots;Grass family
T01086	sbi	Sorghum bicolor (sorghum)	Eukaryotes;Plants;Monocots;Grass family
T01088	zma	Zea mays (maize)	Eukaryotes;Plants;Monocots;Grass family
T02818	sita	Setaria italica (foxtail millet)	Eukaryotes;Plants;Monocots;Grass family
T03274	pda	Phoenix dactylifera (date palm)	Eukaryotes;Plants;Monocots;Palm family
T03447	mus	Musa acuminata (wild Malaysian banana)	Eukaryotes;Plants;Monocots;Banana family
T02990	atr	Amborella trichopoda	Eukaryotes;Plants;Basal Magnoliophyta;Amborella family
T01496	smo	Selaginella moellendorffii	Eukaryotes;Plants;Ferns
T01041	ppp	Physcomitrella patens subsp. patens	Eukaryotes;Plants;Mosses
T01039	cre	Chlamydomonas reinhardtii	Eukaryotes;Plants;Green algae
T01330	vcn	Volvox carteri f. nagariensis	Eukaryotes;Plants;Green algae
T01029	olu	Ostreococcus lucimarinus	Eukaryotes;Plants;Green algae
T01358	ota	Ostreococcus tauri	Eukaryotes;Plants;Green algae
T03089	bpg	Bathycoccus prasinos	Eukaryotes;Plants;Green algae
T02695	mis	Micromonas sp. RCC299	Eukaryotes;Plants;Green algae
T02696	mpp	Micromonas pusilla	Eukaryotes;Plants;Green algae
T02914	csl	Coccomyxa subellipsoidea	Eukaryotes;Plants;Green algae
T02924	cvr	Chlorella variabilis	Eukaryotes;Plants;Green algae
T00175	cme	Cyanidioschyzon merolae	Eukaryotes;Plants;Red algae
T02926	gsl	Galdieria sulphuraria	Eukaryotes;Plants;Red algae
T02916	ccp	Chondrus crispus (carragheen)	Eukaryotes;Plants;Red algae

## Sheet: Org list (Fungi)
T number	Org code	Full name	Lineage
T00005	sce	Saccharomyces cerevisiae (budding yeast)	Eukaryotes;Fungi;Ascomycetes;Saccharomycetes
T00167	ago	Ashbya gossypii (Eremothecium gossypii)	Eukaryotes;Fungi;Ascomycetes;Saccharomycetes
T02237	erc	Eremothecium cymbalariae	Eukaryotes;Fungi;Ascomycetes;Saccharomycetes
T01025	kla	Kluyveromyces lactis	Eukaryotes;Fungi;Ascomycetes;Saccharomycetes
T01117	lth	Lachancea thermotolerans	Eukaryotes;Fungi;Ascomycetes;Saccharomycetes
T01049	vpo	Vanderwaltozyma polyspora	Eukaryotes;Fungi;Ascomycetes;Saccharomycetes
T01118	zro	Zygosaccharomyces rouxii	Eukaryotes;Fungi;Ascomycetes;Saccharomycetes
T01024	cgr	Candida glabrata	Eukaryotes;Fungi;Ascomycetes;Saccharomycetes
T02233	ncs	Naumovozyma castellii	Eukaryotes;Fungi;Ascomycetes;Saccharomycetes
T02234	ndi	Naumovozyma dairenensis	Eukaryotes;Fungi;Ascomycetes;Saccharomycetes
T02235	tpf	Tetrapisispora phaffii	Eukaryotes;Fungi;Ascomycetes;Saccharomycetes
T02489	tbl	Tetrapisispora blattae	Eukaryotes;Fungi;Ascomycetes;Saccharomycetes
T02236	tdl	Torulaspora delbrueckii	Eukaryotes;Fungi;Ascomycetes;Saccharomycetes
T02487	kaf	Kazachstania africana	Eukaryotes;Fungi;Ascomycetes;Saccharomycetes
T01092	ppa	Komagataella pastoris	Eukaryotes;Fungi;Ascomycetes;Saccharomycetes
T01026	dha	Debaryomyces hansenii	Eukaryotes;Fungi;Ascomycetes;Saccharomycetes
T01023	pic	Scheffersomyces stipitis	Eukaryotes;Fungi;Ascomycetes;Saccharomycetes
T01150	pgu	Meyerozyma guilliermondii	Eukaryotes;Fungi;Ascomycetes;Saccharomycetes
T03101	spaa	Spathaspora passalidarum	Eukaryotes;Fungi;Ascomycetes;Saccharomycetes
T01116	lel	Lodderomyces elongisporus	Eukaryotes;Fungi;Ascomycetes;Saccharomycetes
T00189	cal	Candida albicans	Eukaryotes;Fungi;Ascomycetes;Saccharomycetes
T01115	ctp	Candida tropicalis	Eukaryotes;Fungi;Ascomycetes;Saccharomycetes
T02488	cot	Candida orthopsilosis	Eukaryotes;Fungi;Ascomycetes;Saccharomycetes
T01140	cdu	Candida dubliniensis	Eukaryotes;Fungi;Ascomycetes;Saccharomycetes
T03099	cten	Candida tenuis	Eukaryotes;Fungi;Ascomycetes;Saccharomycetes
T01033	yli	Yarrowia lipolytica	Eukaryotes;Fungi;Ascomycetes;Saccharomycetes
T01149	clu	Clavispora lusitaniae	Eukaryotes;Fungi;Ascomycetes;Saccharomycetes
T01034	ncr	Neurospora crassa	Eukaryotes;Fungi;Ascomycetes;Sordariomycetes
T03451	nte	Neurospora tetrasperma	Eukaryotes;Fungi;Ascomycetes;Sordariomycetes
T01610	smp	Sordaria macrospora	Eukaryotes;Fungi;Ascomycetes;Sordariomycetes
T01048	pan	Podospora anserina	Eukaryotes;Fungi;Ascomycetes;Sordariomycetes
T02228	ttt	Thielavia terrestris	Eukaryotes;Fungi;Ascomycetes;Sordariomycetes
T02231	mtm	Myceliophthora thermophila	Eukaryotes;Fungi;Ascomycetes;Sordariomycetes
T03100	cthr	Chaetomium thermophilum	Eukaryotes;Fungi;Ascomycetes;Sordariomycetes
T01027	mgr	Magnaporthe oryzae	Eukaryotes;Fungi;Ascomycetes;Sordariomycetes
T03102	tmn	Togninia minima	Eukaryotes;Fungi;Ascomycetes;Sordariomycetes
T01038	fgr	Fusarium graminearum	Eukaryotes;Fungi;Ascomycetes;Sordariomycetes
T03456	fpu	Fusarium pseudograminearum	Eukaryotes;Fungi;Ascomycetes;Sordariomycetes
T01612	nhe	Nectria haematococca	Eukaryotes;Fungi;Ascomycetes;Sordariomycetes
T02991	tre	Trichoderma reesei	Eukaryotes;Fungi;Ascomycetes;Sordariomycetes
T03104	maw	Metarhizium acridum	Eukaryotes;Fungi;Ascomycetes;Sordariomycetes
T03107	maj	Metarhizium robertsii	Eukaryotes;Fungi;Ascomycetes;Sordariomycetes
T03108	cmt	Cordyceps militaris	Eukaryotes;Fungi;Ascomycetes;Sordariomycetes
T02227	val	Verticillium alfalfae	Eukaryotes;Fungi;Ascomycetes;Sordariomycetes
T03450	vda	Verticillium dahliae	Eukaryotes;Fungi;Ascomycetes;Sordariomycetes
T03103	ela	Eutypa lata	Eukaryotes;Fungi;Ascomycetes;Sordariomycetes
T01071	ssl	Sclerotinia sclerotiorum	Eukaryotes;Fungi;Ascomycetes;Leotiomycetes
T01072	bfu	Botrytis cinerea	Eukaryotes;Fungi;Ascomycetes;Leotiomycetes
T03105	mbe	Marssonina brunnea	Eukaryotes;Fungi;Ascomycetes;Leotiomycetes
T01016	ani	Aspergillus nidulans	Eukaryotes;Fungi;Ascomycetes;Eurotiomycetes
T01017	afm	Aspergillus fumigatus	Eukaryotes;Fungi;Ascomycetes;Eurotiomycetes
T01018	aor	Aspergillus oryzae	Eukaryotes;Fungi;Ascomycetes;Eurotiomycetes
T01030	ang	Aspergillus niger	Eukaryotes;Fungi;Ascomycetes;Eurotiomycetes
T01090	afv	Aspergillus flavus	Eukaryotes;Fungi;Ascomycetes;Eurotiomycetes
T01148	act	Aspergillus clavatus	Eukaryotes;Fungi;Ascomycetes;Eurotiomycetes
T01070	nfi	Neosartorya fischeri	Eukaryotes;Fungi;Ascomycetes;Eurotiomycetes
T01091	pcs	Penicillium chrysogenum	Eukaryotes;Fungi;Ascomycetes;Eurotiomycetes
T01114	cim	Coccidioides immitis	Eukaryotes;Fungi;Ascomycetes;Eurotiomycetes
T01332	cpw	Coccidioides posadasii	Eukaryotes;Fungi;Ascomycetes;Eurotiomycetes
T02230	pbl	Paracoccidioides brasiliensis Pb01	Eukaryotes;Fungi;Ascomycetes;Eurotiomycetes
T03549	pbn	Paracoccidioides brasiliensis Pb18	Eukaryotes;Fungi;Ascomycetes;Eurotiomycetes
T01132	ure	Uncinocarpus reesii	Eukaryotes;Fungi;Ascomycetes;Eurotiomycetes
T01611	abe	Arthroderma benhamiae	Eukaryotes;Fungi;Ascomycetes;Eurotiomycetes
T01615	tve	Trichophyton verrucosum	Eukaryotes;Fungi;Ascomycetes;Eurotiomycetes
T02229	aje	Ajellomyces capsulatus	Eukaryotes;Fungi;Ascomycetes;Eurotiomycetes
T01161	pno	Phaeosphaeria nodorum	Eukaryotes;Fungi;Ascomycetes;Dothideomycetes
T01613	pte	Pyrenophora teres	Eukaryotes;Fungi;Ascomycetes;Dothideomycetes
T03110	bze	Bipolaris zeicola	Eukaryotes;Fungi;Ascomycetes;Dothideomycetes
T03124	bsc	Bipolaris sorokiniana	Eukaryotes;Fungi;Ascomycetes;Dothideomycetes
T03125	bor	Bipolaris oryzae	Eukaryotes;Fungi;Ascomycetes;Dothideomycetes
T02285	ztr	Zymoseptoria tritici	Eukaryotes;Fungi;Ascomycetes;Dothideomycetes
T03109	pfj	Pseudocercospora fijiensis	Eukaryotes;Fungi;Ascomycetes;Dothideomycetes
T03106	bcom	Baudoinia compniacensis	Eukaryotes;Fungi;Ascomycetes;Dothideomycetes
T03126	npa	Neofusicoccum parvum	Eukaryotes;Fungi;Ascomycetes;Dothideomycetes
T01282	tml	Tuber melanosporum	Eukaryotes;Fungi;Ascomycetes;Pezizomycetes
T00076	spo	Schizosaccharomyces pombe (fission yeast)	Eukaryotes;Fungi;Ascomycetes;Schizosaccharomycetes
T00243	cne	Cryptococcus neoformans JEC21	Eukaryotes;Fungi;Basidiomycetes
T01040	cnb	Cryptococcus neoformans B-3501A	Eukaryotes;Fungi;Basidiomycetes
T02232	cgi	Cryptococcus gattii	Eukaryotes;Fungi;Basidiomycetes
T03139	tms	Tremella mesenterica	Eukaryotes;Fungi;Basidiomycetes
T01162	ppl	Postia placenta	Eukaryotes;Fungi;Basidiomycetes
T03133	dsq	Dichomitus squalens	Eukaryotes;Fungi;Basidiomycetes
T03128	pco	Phanerochaete carnosa	Eukaryotes;Fungi;Basidiomycetes
T03127	shs	Stereum hirsutum	Eukaryotes;Fungi;Basidiomycetes
T03455	hir	Heterobasidion irregulare	Eukaryotes;Fungi;Basidiomycetes
T03131	psq	Punctularia strigosozonata	Eukaryotes;Fungi;Basidiomycetes
T03129	adl	Auricularia delicata	Eukaryotes;Fungi;Basidiomycetes
T03132	fme	Fomitiporia mediterranea	Eukaryotes;Fungi;Basidiomycetes
T03130	gtr	Gloeophyllum trabeum	Eukaryotes;Fungi;Basidiomycetes
T01044	lbc	Laccaria bicolor	Eukaryotes;Fungi;Basidiomycetes
T01089	mpr	Moniliophthora perniciosa	Eukaryotes;Fungi;Basidiomycetes
T03137	mrr	Moniliophthora roreri	Eukaryotes;Fungi;Basidiomycetes
T01275	cci	Coprinopsis cinerea	Eukaryotes;Fungi;Basidiomycetes
T01331	scm	Schizophyllum commune	Eukaryotes;Fungi;Basidiomycetes
T03136	abp	Agaricus bisporus var. burnettii JB137-S8	Eukaryotes;Fungi;Basidiomycetes
T03140	abv	Agaricus bisporus var. bisporus H97	Eukaryotes;Fungi;Basidiomycetes
T03134	cput	Coniophora puteana	Eukaryotes;Fungi;Basidiomycetes
T03135	sla	Serpula lacrymans	Eukaryotes;Fungi;Basidiomycetes
T01021	uma	Ustilago maydis	Eukaryotes;Fungi;Basidiomycetes
T03141	pfp	Pseudozyma flocculosa	Eukaryotes;Fungi;Basidiomycetes
T01043	mgl	Malassezia globosa	Eukaryotes;Fungi;Basidiomycetes
T02226	pgr	Puccinia graminis	Eukaryotes;Fungi;Basidiomycetes
T03138	mlr	Melampsora larici-populina	Eukaryotes;Fungi;Basidiomycetes
T03142	wse	Wallemia sebi	Eukaryotes;Fungi;Basidiomycetes
T03457	wic	Wallemia ichthyophaga	Eukaryotes;Fungi;Basidiomycetes
T00105	ecu	Encephalitozoon cuniculi	Eukaryotes;Fungi;Microsporidians
T02238	ein	Encephalitozoon intestinalis	Eukaryotes;Fungi;Microsporidians
T02287	ehe	Encephalitozoon hellem	Eukaryotes;Fungi;Microsporidians
T03458	ero	Encephalitozoon romaleae	Eukaryotes;Fungi;Microsporidians
T01614	nce	Nosema ceranae	Eukaryotes;Fungi;Microsporidians

## Sheet: Org list (Bacteria)
T number	Org code	Full name	Lineage
T00007	eco	Escherichia coli K-12 MG1655	Prokaryotes;Bacteria;Gammaproteobacteria - Enterobacteria;Escherichia
T00830	ecz	Escherichia coli O45:K1:H7 S88 (ExPEC)	Prokaryotes;Bacteria;Gammaproteobacteria - Enterobacteria;Escherichia
T02847	ecoi	Escherichia coli PMV-1	Prokaryotes;Bacteria;Gammaproteobacteria - Enterobacteria;Escherichia
T02735	senh	Salmonella enterica subsp. enterica Serovar Heidelberg CFSAN002069	Prokaryotes;Bacteria;Gammaproteobacteria - Enterobacteria;Salmonella
T01831	ypt	Yersinia pestis A1122	Prokaryotes;Bacteria;Gammaproteobacteria - Enterobacteria;Yersinia
T03315	sfs	Shigella flexneri Shi06HN006 (serotype Yv)	Prokaryotes;Bacteria;Gammaproteobacteria - Enterobacteria;Shigella
T01829	bup	Buchnera aphidicola TLW03 (Acyrthosiphon pisum)	Prokaryotes;Bacteria;Gammaproteobacteria - Enterobacteria;Buchnera
T01529	eae	Enterobacter aerogenes KCTC 2190	Prokaryotes;Bacteria;Gammaproteobacteria - Enterobacteria;Enterobacter
T01170	kva	Klebsiella variicola At-22	Prokaryotes;Bacteria;Gammaproteobacteria - Enterobacteria;Klebsiella
T02091	etd	Edwardsiella tarda FL6-60	Prokaryotes;Bacteria;Gammaproteobacteria - Enterobacteria;Edwardsiella
T01850	raa	Rahnella aquatilis HX2	Prokaryotes;Bacteria;Gammaproteobacteria - Enterobacteria;Rahnella
T00135	hdu	Haemophilus ducreyi	Prokaryotes;Bacteria;Gammaproteobacteria - Others;Haemophilus
T03246	ass	Actinobacillus suis ATCC 33415	Prokaryotes;Bacteria;Gammaproteobacteria - Others;Actinobacillus
T00360	xom	Xanthomonas oryzae pv. oryzae MAFF311018	Prokaryotes;Bacteria;Gammaproteobacteria - Others;Xanthomonas
T00120	vpa	Vibrio parahaemolyticus RIMD 2210633	Prokaryotes;Bacteria;Gammaproteobacteria - Others;Vibrio
T01974	pnc	Pseudomonas aeruginosa NCGM2.S1	Prokaryotes;Bacteria;Gammaproteobacteria - Others;Pseudomonas
T00118	pst	Pseudomonas syringae pv. tomato DC3000	Prokaryotes;Bacteria;Gammaproteobacteria - Others;Pseudomonas
T02524	pdr	Pseudomonas denitrificans	Prokaryotes;Bacteria;Gammaproteobacteria - Others;Pseudomonas
T01820	abz	Acinetobacter baumannii MDR-ZJ06	Prokaryotes;Bacteria;Gammaproteobacteria - Others;Acinetobacter
T00513	spc	Shewanella putrefaciens CN-32	Prokaryotes;Bacteria;Gammaproteobacteria - Others;Shewanella
T02719	amh	Alteromonas macleodii English Channel 615	Prokaryotes;Bacteria;Gammaproteobacteria - Others;Alteromonas
T00209	lpp	Legionella pneumophila Paris	Prokaryotes;Bacteria;Gammaproteobacteria - Others;Legionella
T01560	frt	Francisella sp. TX077308	Prokaryotes;Bacteria;Gammaproteobacteria - Others;Francisella
T00307	hch	Hahella chejuensis	Prokaryotes;Bacteria;Gammaproteobacteria - Others;Hahella
T03574	ahj	Aeromonas hydrophila J-1	Prokaryotes;Bacteria;Gammaproteobacteria - Others;Aeromonas
T01930	nmm	Neisseria meningitidis M01-240149 (serogroup B)	Prokaryotes;Bacteria;Betaproteobacteria;Neisseria
T00204	bma	Burkholderia mallei ATCC 23344	Prokaryotes;Bacteria;Betaproteobacteria;Burkholderia
T03416	btv	Burkholderia thailandensis MSMB59	Prokaryotes;Bacteria;Betaproteobacteria;Burkholderia
T01464	bgd	Burkholderia gladioli BSR3	Prokaryotes;Bacteria;Betaproteobacteria;Burkholderia
T02785	axo	Achromobacter xylosoxidans NH44784-1996	Prokaryotes;Bacteria;Betaproteobacteria;Achromobacter
T01463	adk	Alicycliphilus denitrificans K601	Prokaryotes;Bacteria;Betaproteobacteria;Alicycliphilus
T00275	tbd	Thiobacillus denitrificans	Prokaryotes;Bacteria;Betaproteobacteria;Thiobacillus
T02039	hhr	Helicobacter pylori Shi417	Prokaryotes;Bacteria;Epsilonproteobacteria;Helicobacter
T02035	hcn	Helicobacter pylori HUP-B14	Prokaryotes;Bacteria;Epsilonproteobacteria;Helicobacter
T01370	sku	Sulfuricurvum kujiense	Prokaryotes;Bacteria;Epsilonproteobacteria;Sulfuricurvum
T00858	cla	Campylobacter lari RM2100	Prokaryotes;Bacteria;Epsilonproteobacteria;Campylobacter
T00860	nam	Nautilia profundicola	Prokaryotes;Bacteria;Epsilonproteobacteria;Nautilia
T00963	dba	Desulfomicrobium baculatum	Prokaryotes;Bacteria;Deltaproteobacteria;Desulfomicrobium
T02147	dti	Desulfomonile tiedjei	Prokaryotes;Bacteria;Deltaproteobacteria;Desulfomonile
T01723	rrh	Rickettsia rickettsii Hauke	Prokaryotes;Bacteria;Alphaproteobacteria;Rickettsia
T00216	ama	Anaplasma marginale St. Maries	Prokaryotes;Bacteria;Alphaproteobacteria;Anaplasma
T03234	rbt	Rickettsiales bacterium Ac37b	Prokaryotes;Bacteria;Alphaproteobacteria;Unclassified Rickettsiales
T00779	rlt	Rhizobium leguminosarum bv. trifolii WSM2304	Prokaryotes;Bacteria;Alphaproteobacteria;Rhizobium
T03474	babu	Brucella abortus bv. 9 C68	Prokaryotes;Bacteria;Alphaproteobacteria;Brucella
T00516	bra	Bradyrhizobium sp. ORS 278	Prokaryotes;Bacteria;Alphaproteobacteria;Bradyrhizobium
T01258	sno	Starkeya novella	Prokaryotes;Bacteria;Alphaproteobacteria;Starkeya
T01378	aex	Asticcacaulis excentricus	Prokaryotes;Bacteria;Alphaproteobacteria;Asticcacaulis
T01110	zmn	Zymomonas mobilis subsp. mobilis NCIMB 11163	Prokaryotes;Bacteria;Alphaproteobacteria;Zymomonas
T01631	gxy	Gluconacetobacter medellinensis NBRC 3288	Prokaryotes;Bacteria;Alphaproteobacteria;Komagataeibacter
T01465	pel	Candidatus Pelagibacter sp. IMCC9063	Prokaryotes;Bacteria;Alphaproteobacteria;Pelagibacter
T02859	bamb	Bacillus amyloliquefaciens subsp. plantarum NAU-B3	Prokaryotes;Bacteria;Firmicutes - Bacilli;Bacillus
T00815	bcg	Bacillus cereus G9842	Prokaryotes;Bacteria;Firmicutes - Bacilli;Bacillus
T01165	bpf	Bacillus pseudofirmus	Prokaryotes;Bacteria;Firmicutes - Bacilli;Bacillus
T02798	gjf	Geobacillus sp. JF8	Prokaryotes;Bacteria;Firmicutes - Bacilli;Geobacillus
T01887	suc	Staphylococcus aureus subsp. aureus ECT-R 2	Prokaryotes;Bacteria;Firmicutes - Bacilli;Staphylococcus
T03491	saud	Staphylococcus aureus 502A	Prokaryotes;Bacteria;Firmicutes - Bacilli;Staphylococcus
T01989	lml	Listeria monocytogenes L99	Prokaryotes;Bacteria;Firmicutes - Bacilli;Listeria
T03400	lii	Listeria ivanovii subsp. ivanovii WSLC 3010	Prokaryotes;Bacteria;Firmicutes - Bacilli;Listeria
T03356	paea	Paenibacillus sp. FSL R7-0273	Prokaryotes;Bacteria;Firmicutes - Bacilli;Paenibacillus
T00089	spg	Streptococcus pyogenes MGAS315 (serotype M3)	Prokaryotes;Bacteria;Firmicutes - Bacilli;Streptococcus
T02072	sni	Streptococcus pneumoniae INV104	Prokaryotes;Bacteria;Firmicutes - Bacilli;Streptococcus
T00212	stc	Streptococcus thermophilus CNRZ1066	Prokaryotes;Bacteria;Firmicutes - Bacilli;Streptococcus
T03306	sequ	Streptococcus equi subsp. zooepidemicus CY	Prokaryotes;Bacteria;Firmicutes - Bacilli;Streptococcus
T02832	scg	Streptococcus constellatus subsp. pharyngis C1050	Prokaryotes;Bacteria;Firmicutes - Bacilli;Streptococcus
T03340	lsj	Lactobacillus salivarius JCM1046	Prokaryotes;Bacteria;Firmicutes - Bacilli;Lactobacillus
T00987	lrh	Lactobacillus rhamnosus GG	Prokaryotes;Bacteria;Firmicutes - Bacilli;Lactobacillus
T02120	efu	Enterococcus faecium DO	Prokaryotes;Bacteria;Firmicutes - Bacilli;Enterococcus
T01864	cay	Clostridium acetobutylicum EA 2018	Prokaryotes;Bacteria;Firmicutes - Clostridia;Clostridium
T02645	cpas	Clostridium pasteurianum BC1	Prokaryotes;Bacteria;Firmicutes - Clostridia;Clostridium
T02597	rix	Roseburia intestinalis XB6B4	Prokaryotes;Bacteria;Firmicutes - Clostridia;Roseburia
T00519	pth	Pelotomaculum thermopropionicum	Prokaryotes;Bacteria;Firmicutes - Clostridia;Pelotomaculum
T00648	tex	Thermoanaerobacter sp. X514	Prokaryotes;Bacteria;Firmicutes - Clostridia;Thermoanaerobacter
T00761	nth	Natranaerobius thermophilus	Prokaryotes;Bacteria;Firmicutes - Clostridia;Natranaerobius
T01924	mgf	Mycoplasma gallisepticum F	Prokaryotes;Bacteria;Tenericutes;Mycoplasma
T01301	mhr	Mycoplasma hyorhinis HUB-1	Prokaryotes;Bacteria;Tenericutes;Mycoplasma
T03441	mgj	Candidatus Mycoplasma girerdii	Prokaryotes;Bacteria;Tenericutes;Mycoplasma
T00015	mtu	Mycobacterium tuberculosis H37Rv	Prokaryotes;Bacteria;Actinobacteria;Mycobacterium
T02451	mbk	Mycobacterium bovis BCG Korea 1168P	Prokaryotes;Bacteria;Actinobacteria;Mycobacterium
T01376	msp	Mycobacterium gilvum Spyr1	Prokaryotes;Bacteria;Actinobacteria;Mycobacterium
T02691	cgg	Corynebacterium glutamicum SCgG2	Prokaryotes;Bacteria;Actinobacteria;Corynebacterium
T01878	cpx	Corynebacterium pseudotuberculosis I19	Prokaryotes;Bacteria;Actinobacteria;Corynebacterium
T03227	cax	Corynebacterium atypicum	Prokaryotes;Bacteria;Actinobacteria;Corynebacterium
T01646	sct	Streptomyces cattleya NRRL 8057	Prokaryotes;Bacteria;Actinobacteria;Streptomyces
T00447	aau	Arthrobacter aurescens	Prokaryotes;Bacteria;Actinobacteria;Arthrobacter
T02065	pcn	Propionibacterium acnes 6609	Prokaryotes;Bacteria;Actinobacteria;Propionibacterium
T00794	bln	Bifidobacterium longum subsp. infantis ATCC 15697 (JGI)	Prokaryotes;Bacteria;Actinobacteria;Bifidobacterium
T02534	bbru	Bifidobacterium breve UCC2003	Prokaryotes;Bacteria;Actinobacteria;Bifidobacterium
T01236	tbi	Thermobispora bispora	Prokaryotes;Bacteria;Actinobacteria;Thermobispora
T03545	cbac	Coriobacteriaceae bacterium 68-1-3	Prokaryotes;Bacteria;Actinobacteria;Unclassified Coriobacteriaceae
T02567	ctlc	Chlamydia trachomatis L2b/Canada1	Prokaryotes;Bacteria;Chlamydiae;Chlamydia
T02546	ctrk	Chlamydia trachomatis K/SotonK1	Prokaryotes;Bacteria;Chlamydiae;Chlamydia
T01481	chp	Chlamydia psittaci 6BC	Prokaryotes;Bacteria;Chlamydiae;Chlamydia
T00736	amu	Akkermansia muciniphila	Prokaryotes;Bacteria;Verrucomicrobia;Akkermansia
T03185	tpas	Treponema pallidum subsp. pallidum Sea 81-4	Prokaryotes;Bacteria;Spirochaetes;Treponema
T02157	tpx	Turneriella parva	Prokaryotes;Bacteria;Spirochaetes;Turneriella
T03025	gba	Gemmatimonadetes bacterium KBS708	Prokaryotes;Bacteria;Gemmatimonadetes;Unclassified Gemmatimonadetes
T00319	cyb	Synechococcus sp. JA-2-3B'a(2-13)	Prokaryotes;Bacteria;Cyanobacteria;Synechococcus
T02369	pseu	Pseudanabaena sp. PCC 7367	Prokaryotes;Bacteria;Cyanobacteria;Pseudanabaena
T03304	prc	Prochlorococcus sp. MIT 0604	Prokaryotes;Bacteria;Cyanobacteria;Prochlorococcus
T02058	pit	Prevotella intermedia	Prokaryotes;Bacteria;Bacteroidetes;Prevotella
T02272	eol	Emticicia oligotrophica	Prokaryotes;Bacteria;Bacteroidetes;Emticicia
T02438	rae	Riemerella anatipestifer RA-CH-2	Prokaryotes;Bacteria;Bacteroidetes;Riemerella
T02783	smv	Candidatus Sulcia muelleri Sulcia-ALF	Prokaryotes;Bacteria;Bacteroidetes;Sulcia
T00223	det	Dehalococcoides mccartyi 195	Prokaryotes;Bacteria;Chloroflexi;Dehalococcoides
T01254	tra	Truepera radiovictrix	Prokaryotes;Bacteria;Deinococcus-Thermus;Truepera
T00618	tle	Thermotoga lettingae	Prokaryotes;Bacteria;Thermotogae;Thermotoga
T03197	lfp	Leptospirillum ferriphilum YSK	Prokaryotes;Bacteria;Nitrospirae;Leptospirillum

## Sheet: Moules
Modules (Org code + Module ID)	Module Name	Module Biological Function Classification	Category
AbeM1	Glycolysis (Embden-Meyerhof pathway), glucose => pyruvate	Carbohydrate metabolism	Fungi
AbeM2	Glycolysis, core module involving three-carbon compounds	Carbohydrate metabolism	Fungi
AbeM3	Gluconeogenesis, oxaloacetate => fructose-6P	Carbohydrate metabolism	Fungi
AbeM4	Pentose phosphate pathway (Pentose phosphate cycle)	Carbohydrate metabolism	Fungi
AbeM5	PRPP biosynthesis, ribose 5P => PRPP	Carbohydrate metabolism	Fungi
AbeM6	Pentose phosphate pathway, oxidative phase, glucose 6P => ribulose 5P	Carbohydrate metabolism	Fungi
AbeM7	Pentose phosphate pathway, non-oxidative phase, fructose 6P => ribose 5P	Carbohydrate metabolism	Fungi
AbeM10	Citrate cycle, first carbon oxidation, oxaloacetate => 2-oxoglutarate	Carbohydrate metabolism	Fungi
AbeM12	Glyoxylate cycle	Carbohydrate metabolism	Fungi
AbeM13	Malonate semialdehyde pathway, propanoyl-CoA => acetyl-CoA	Carbohydrate metabolism	Fungi
AbeM15	Proline biosynthesis, glutamate => proline	Amino acid metabolism	Fungi
AbeM18	Threonine biosynthesis, aspartate => homoserine => threonine	Amino acid metabolism	Fungi
AbeM19	Valine/isoleucine biosynthesis, pyruvate => valine / 2-oxobutanoate => isoleucine	Amino acid metabolism	Fungi
AbeM20	Serine biosynthesis, glycerate-3P => serine	Amino acid metabolism	Fungi
AbeM22	Shikimate pathway, phosphoenolpyruvate + erythrose-4P => chorismate	Amino acid metabolism	Fungi
AbeM23	Tryptophan biosynthesis, chorismate => tryptophan	Amino acid metabolism	Fungi
AbeM26	Histidine biosynthesis, PRPP => histidine	Amino acid metabolism	Fungi
AbeM27	GABA (gamma-Aminobutyrate) shunt	Amino acid metabolism	Fungi
AbeM28	Ornithine biosynthesis, glutamate => ornithine	Amino acid metabolism	Fungi
AbeM30	Lysine biosynthesis, AAA pathway, 2-oxoglutarate => 2-aminoadipate => lysine	Amino acid metabolism	Fungi
AbeM35	Methionine degradation	Amino acid metabolism	Fungi
AbeM48	Inosine monophosphate biosynthesis, PRPP + glutamine => IMP	Nucleotide metabolism	Fungi
AbeM49	Adenine ribonucleotide biosynthesis, IMP => ADP,ATP	Nucleotide metabolism	Fungi
AbeM50	Guanine ribonucleotide biosynthesis IMP => GDP,GTP	Nucleotide metabolism	Fungi
AbeM51	Uridine monophosphate biosynthesis, glutamine (+ PRPP) => UMP	Nucleotide metabolism	Fungi
AbeM52	Pyrimidine ribonucleotide biosynthesis, UMP => UDP/UTP,CDP/CTP	Nucleotide metabolism	Fungi
AbeM55	N-glycan precursor biosynthesis	Glycan biosynthesis and metabolism	Fungi
AbeM65	GPI-anchor biosynthesis, core oligosaccharide	Glycan biosynthesis and metabolism	Fungi
AbeM73	N-glycan precursor trimming	Glycan biosynthesis and metabolism	Fungi
AbeM82	Fatty acid biosynthesis, initiation	Lipid metabolism	Fungi
AbeM83	Fatty acid biosynthesis, elongation	Lipid metabolism	Fungi
AbeM86	beta-Oxidation, acyl-CoA synthesis	Lipid metabolism	Fungi
AbeM91	Phosphatidylcholine (PC) biosynthesis, PE => PC	Lipid metabolism	Fungi
AbeM92	Phosphatidylethanolamine (PE) biosynthesis, ethanolamine => PE	Lipid metabolism	Fungi
AbeM93	Phosphatidylethanolamine (PE) biosynthesis, PA => PS => PE	Lipid metabolism	Fungi
AbeM94	Ceramide biosynthesis	Lipid metabolism	Fungi
AbeM95	C5 isoprenoid biosynthesis, mevalonate pathway	Secondary metabolites	Fungi
AbeM100	Sphingosine degradation	Lipid metabolism	Fungi
AbeM102	Ergocalciferol biosynthesis	Lipid metabolism	Fungi
AbeM118	Glutathione biosynthesis, glutamate => glutathione	Amino acid metabolism	Fungi
AbeM134	Polyamine biosynthesis, arginine => ornithine => putrescine	Amino acid metabolism	Fungi
AbeM141	C1-unit interconversion, eukaryotes	Metabolism of cofactors and vitamins	Fungi
AbeM148	Succinate dehydrogenase (ubiquinone)	Energy metabolism	Fungi
AbeM176	Assimilatory sulfate reduction, sulfate => H2S	Energy metabolism	Fungi
AbeM338	Cysteine biosynthesis, homocysteine + serine => cysteine	Amino acid metabolism	Fungi
AbeM367	C10-C20 isoprenoid biosynthesis, non-plant eukaryotes	Secondary metabolites	Fungi
AbeM432	Leucine biosynthesis, 2-oxoisovalerate => 2-oxoisocaproate	Amino acid metabolism	Fungi
AbeM433	Lysine biosynthesis, 2-oxoglutarate => 2-oxoadipate	Amino acid metabolism	Fungi
AbeM549	Nucleotide sugar biosynthesis, glucose => UDP-glucose	Carbohydrate metabolism	Fungi
AbeM554	Nucleotide sugar biosynthesis, galactose => UDP-galactose	Carbohydrate metabolism	Fungi
AbeM570	Isoleucine biosynthesis, threonine => 2-oxobutanoate => isoleucine	Amino acid metabolism	Fungi
AbeM632	Galactose degradation, Leloir pathway, galactose => alpha-D-glucose-1P	Carbohydrate metabolism	Fungi
AbeM672	Penicillin biosynthesis, aminoadipate + cycteine + valine => penicillin	Secondary metabolites	Fungi
AbeM999	Halliwell-Asada cycle	Carbohydrate metabolism	Fungi
AbpM1	Glycolysis (Embden-Meyerhof pathway), glucose => pyruvate	Carbohydrate metabolism	Fungi
AbpM2	Glycolysis, core module involving three-carbon compounds	Carbohydrate metabolism	Fungi
AbpM3	Gluconeogenesis, oxaloacetate => fructose-6P	Carbohydrate metabolism	Fungi
AbpM4	Pentose phosphate pathway (Pentose phosphate cycle)	Carbohydrate metabolism	Fungi
AbpM5	PRPP biosynthesis, ribose 5P => PRPP	Carbohydrate metabolism	Fungi
AbpM6	Pentose phosphate pathway, oxidative phase, glucose 6P => ribulose 5P	Carbohydrate metabolism	Fungi
AbpM7	Pentose phosphate pathway, non-oxidative phase, fructose 6P => ribose 5P	Carbohydrate metabolism	Fungi
AbpM9	Citrate cycle (TCA cycle, Krebs cycle)	Carbohydrate metabolism	Fungi
AbpM10	Citrate cycle, first carbon oxidation, oxaloacetate => 2-oxoglutarate	Carbohydrate metabolism	Fungi
AbpM11	Citrate cycle, second carbon oxidation, 2-oxoglutarate => oxaloacetate	Carbohydrate metabolism	Fungi
AbpM12	Glyoxylate cycle	Carbohydrate metabolism	Fungi
AbpM15	Proline biosynthesis, glutamate => proline	Amino acid metabolism	Fungi
AbpM19	Valine/isoleucine biosynthesis, pyruvate => valine / 2-oxobutanoate => isoleucine	Amino acid metabolism	Fungi
AbpM22	Shikimate pathway, phosphoenolpyruvate + erythrose-4P => chorismate	Amino acid metabolism	Fungi
AbpM23	Tryptophan biosynthesis, chorismate => tryptophan	Amino acid metabolism	Fungi
AbpM27	GABA (gamma-Aminobutyrate) shunt	Amino acid metabolism	Fungi
AbpM28	Ornithine biosynthesis, glutamate => ornithine	Amino acid metabolism	Fungi
AbpM35	Methionine degradation	Amino acid metabolism	Fungi
AbpM36	Leucine degradation, leucine => acetoacetate + acetyl-CoA	Amino acid metabolism	Fungi
AbpM48	Inosine monophosphate biosynthesis, PRPP + glutamine => IMP	Nucleotide metabolism	Fungi
AbpM49	Adenine ribonucleotide biosynthesis, IMP => ADP,ATP	Nucleotide metabolism	Fungi
AbpM50	Guanine ribonucleotide biosynthesis IMP => GDP,GTP	Nucleotide metabolism	Fungi
AbpM51	Uridine monophosphate biosynthesis, glutamine (+ PRPP) => UMP	Nucleotide metabolism	Fungi
AbpM52	Pyrimidine ribonucleotide biosynthesis, UMP => UDP/UTP,CDP/CTP	Nucleotide metabolism	Fungi
AbpM65	GPI-anchor biosynthesis, core oligosaccharide	Glycan biosynthesis and metabolism	Fungi
AbpM73	N-glycan precursor trimming	Glycan biosynthesis and metabolism	Fungi
AbpM86	beta-Oxidation, acyl-CoA synthesis	Lipid metabolism	Fungi
AbpM91	Phosphatidylcholine (PC) biosynthesis, PE => PC	Lipid metabolism	Fungi
AbpM93	Phosphatidylethanolamine (PE) biosynthesis, PA => PS => PE	Lipid metabolism	Fungi
AbpM94	Ceramide biosynthesis	Lipid metabolism	Fungi
AbpM100	Sphingosine degradation	Lipid metabolism	Fungi
AbpM102	Ergocalciferol biosynthesis	Lipid metabolism	Fungi
AbpM134	Polyamine biosynthesis, arginine => ornithine => putrescine	Amino acid metabolism	Fungi
AbpM141	C1-unit interconversion, eukaryotes	Metabolism of cofactors and vitamins	Fungi
AbpM148	Succinate dehydrogenase (ubiquinone)	Energy metabolism	Fungi
AbpM176	Assimilatory sulfate reduction, sulfate => H2S	Energy metabolism	Fungi
AbpM338	Cysteine biosynthesis, homocysteine + serine => cysteine	Amino acid metabolism	Fungi
AbpM367	C10-C20 isoprenoid biosynthesis, non-plant eukaryotes	Secondary metabolites	Fungi
AbpM432	Leucine biosynthesis, 2-oxoisovalerate => 2-oxoisocaproate	Amino acid metabolism	Fungi
AbpM433	Lysine biosynthesis, 2-oxoglutarate => 2-oxoadipate	Amino acid metabolism	Fungi
AbpM549	Nucleotide sugar biosynthesis, glucose => UDP-glucose	Carbohydrate metabolism	Fungi
AbpM554	Nucleotide sugar biosynthesis, galactose => UDP-galactose	Carbohydrate metabolism	Fungi
AbpM570	Isoleucine biosynthesis, threonine => 2-oxobutanoate => isoleucine	Amino acid metabolism	Fungi
AbpM999	Halliwell-Asada cycle	Carbohydrate metabolism	Fungi
AbvM1	Glycolysis (Embden-Meyerhof pathway), glucose => pyruvate	Carbohydrate metabolism	Fungi
AbvM2	Glycolysis, core module involving three-carbon compounds	Carbohydrate metabolism	Fungi
AbvM3	Gluconeogenesis, oxaloacetate => fructose-6P	Carbohydrate metabolism	Fungi
AbvM4	Pentose phosphate pathway (Pentose phosphate cycle)	Carbohydrate metabolism	Fungi
AbvM5	PRPP biosynthesis, ribose 5P => PRPP	Carbohydrate metabolism	Fungi
AbvM6	Pentose phosphate pathway, oxidative phase, glucose 6P => ribulose 5P	Carbohydrate metabolism	Fungi
AbvM7	Pentose phosphate pathway, non-oxidative phase, fructose 6P => ribose 5P	Carbohydrate metabolism	Fungi
AbvM9	Citrate cycle (TCA cycle, Krebs cycle)	Carbohydrate metabolism	Fungi
AbvM10	Citrate cycle, first carbon oxidation, oxaloacetate => 2-oxoglutarate	Carbohydrate metabolism	Fungi
AbvM11	Citrate cycle, second carbon oxidation, 2-oxoglutarate => oxaloacetate	Carbohydrate metabolism	Fungi
AbvM12	Glyoxylate cycle	Carbohydrate metabolism	Fungi
AbvM15	Proline biosynthesis, glutamate => proline	Amino acid metabolism	Fungi
AbvM19	Valine/isoleucine biosynthesis, pyruvate => valine / 2-oxobutanoate => isoleucine	Amino acid metabolism	Fungi
AbvM22	Shikimate pathway, phosphoenolpyruvate + erythrose-4P => chorismate	Amino acid metabolism	Fungi
AbvM23	Tryptophan biosynthesis, chorismate => tryptophan	Amino acid metabolism	Fungi
AbvM27	GABA (gamma-Aminobutyrate) shunt	Amino acid metabolism	Fungi
AbvM28	Ornithine biosynthesis, glutamate => ornithine	Amino acid metabolism	Fungi
AbvM35	Methionine degradation	Amino acid metabolism	Fungi
AbvM36	Leucine degradation, leucine => acetoacetate + acetyl-CoA	Amino acid metabolism	Fungi
AbvM48	Inosine monophosphate biosynthesis, PRPP + glutamine => IMP	Nucleotide metabolism	Fungi
AbvM49	Adenine ribonucleotide biosynthesis, IMP => ADP,ATP	Nucleotide metabolism	Fungi
AbvM50	Guanine ribonucleotide biosynthesis IMP => GDP,GTP	Nucleotide metabolism	Fungi
AbvM51	Uridine monophosphate biosynthesis, glutamine (+ PRPP) => UMP	Nucleotide metabolism	Fungi
AbvM52	Pyrimidine ribonucleotide biosynthesis, UMP => UDP/UTP,CDP/CTP	Nucleotide metabolism	Fungi
AbvM72	N-glycosylation by oligosaccharyltransferase	Glycan biosynthesis and metabolism	Fungi
AbvM73	N-glycan precursor trimming	Glycan biosynthesis and metabolism	Fungi
AbvM86	beta-Oxidation, acyl-CoA synthesis	Lipid metabolism	Fungi
AbvM91	Phosphatidylcholine (PC) biosynthesis, PE => PC	Lipid metabolism	Fungi
AbvM93	Phosphatidylethanolamine (PE) biosynthesis, PA => PS => PE	Lipid metabolism	Fungi
AbvM94	Ceramide biosynthesis	Lipid metabolism	Fungi
AbvM100	Sphingosine degradation	Lipid metabolism	Fungi
AbvM102	Ergocalciferol biosynthesis	Lipid metabolism	Fungi
AbvM134	Polyamine biosynthesis, arginine => ornithine => putrescine	Amino acid metabolism	Fungi
AbvM141	C1-unit interconversion, eukaryotes	Metabolism of cofactors and vitamins	Fungi
AbvM148	Succinate dehydrogenase (ubiquinone)	Energy metabolism	Fungi
AbvM176	Assimilatory sulfate reduction, sulfate => H2S	Energy metabolism	Fungi
AbvM338	Cysteine biosynthesis, homocysteine + serine => cysteine	Amino acid metabolism	Fungi
AbvM367	C10-C20 isoprenoid biosynthesis, non-plant eukaryotes	Secondary metabolites	Fungi
AbvM432	Leucine biosynthesis, 2-oxoisovalerate => 2-oxoisocaproate	Amino acid metabolism	Fungi
AbvM433	Lysine biosynthesis, 2-oxoglutarate => 2-oxoadipate	Amino acid metabolism	Fungi
AbvM549	Nucleotide sugar biosynthesis, glucose => UDP-glucose	Carbohydrate metabolism	Fungi
AbvM570	Isoleucine biosynthesis, threonine => 2-oxobutanoate => isoleucine	Amino acid metabolism	Fungi
AbvM999	Halliwell-Asada cycle	Carbohydrate metabolism	Fungi
ActM1	Glycolysis (Embden-Meyerhof pathway), glucose => pyruvate	Carbohydrate metabolism	Fungi
ActM2	Glycolysis, core module involving three-carbon compounds	Carbohydrate metabolism	Fungi
ActM3	Gluconeogenesis, oxaloacetate => fructose-6P	Carbohydrate metabolism	Fungi
ActM4	Pentose phosphate pathway (Pentose phosphate cycle)	Carbohydrate metabolism	Fungi
ActM5	PRPP biosynthesis, ribose 5P => PRPP	Carbohydrate metabolism	Fungi
ActM6	Pentose phosphate pathway, oxidative phase, glucose 6P => ribulose 5P	Carbohydrate metabolism	Fungi
ActM7	Pentose phosphate pathway, non-oxidative phase, fructose 6P => ribose 5P	Carbohydrate metabolism	Fungi
ActM9	Citrate cycle (TCA cycle, Krebs cycle)	Carbohydrate metabolism	Fungi
ActM10	Citrate cycle, first carbon oxidation, oxaloacetate => 2-oxoglutarate	Carbohydrate metabolism	Fungi
ActM11	Citrate cycle, second carbon oxidation, 2-oxoglutarate => oxaloacetate	Carbohydrate metabolism	Fungi
ActM12	Glyoxylate cycle	Carbohydrate metabolism	Fungi
ActM13	Malonate semialdehyde pathway, propanoyl-CoA => acetyl-CoA	Carbohydrate metabolism	Fungi
ActM15	Proline biosynthesis, glutamate => proline	Amino acid metabolism	Fungi
ActM18	Threonine biosynthesis, aspartate => homoserine => threonine	Amino acid metabolism	Fungi
ActM19	Valine/isoleucine biosynthesis, pyruvate => valine / 2-oxobutanoate => isoleucine	Amino acid metabolism	Fungi
ActM20	Serine biosynthesis, glycerate-3P => serine	Amino acid metabolism	Fungi
ActM22	Shikimate pathway, phosphoenolpyruvate + erythrose-4P => chorismate	Amino acid metabolism	Fungi
ActM23	Tryptophan biosynthesis, chorismate => tryptophan	Amino acid metabolism	Fungi
ActM24	Phenylalanine biosynthesis, chorismate => phenylalanine	Amino acid metabolism	Fungi
ActM26	Histidine biosynthesis, PRPP => histidine	Amino acid metabolism	Fungi
ActM27	GABA (gamma-Aminobutyrate) shunt	Amino acid metabolism	Fungi
ActM28	Ornithine biosynthesis, glutamate => ornithine	Amino acid metabolism	Fungi
ActM30	Lysine biosynthesis, AAA pathway, 2-oxoglutarate => 2-aminoadipate => lysine	Amino acid metabolism	Fungi
ActM35	Methionine degradation	Amino acid metabolism	Fungi
ActM36	Leucine degradation, leucine => acetoacetate + acetyl-CoA	Amino acid metabolism	Fungi
ActM48	Inosine monophosphate biosynthesis, PRPP + glutamine => IMP	Nucleotide metabolism	Fungi
ActM49	Adenine ribonucleotide biosynthesis, IMP => ADP,ATP	Nucleotide metabolism	Fungi
ActM50	Guanine ribonucleotide biosynthesis IMP => GDP,GTP	Nucleotide metabolism	Fungi
ActM51	Uridine monophosphate biosynthesis, glutamine (+ PRPP) => UMP	Nucleotide metabolism	Fungi
ActM52	Pyrimidine ribonucleotide biosynthesis, UMP => UDP/UTP,CDP/CTP	Nucleotide metabolism	Fungi
ActM55	N-glycan precursor biosynthesis	Glycan biosynthesis and metabolism	Fungi
ActM65	GPI-anchor biosynthesis, core oligosaccharide	Glycan biosynthesis and metabolism	Fungi
ActM72	N-glycosylation by oligosaccharyltransferase	Glycan biosynthesis and metabolism	Fungi
ActM73	N-glycan precursor trimming	Glycan biosynthesis and metabolism	Fungi
ActM82	Fatty acid biosynthesis, initiation	Lipid metabolism	Fungi
ActM83	Fatty acid biosynthesis, elongation	Lipid metabolism	Fungi
ActM86	beta-Oxidation, acyl-CoA synthesis	Lipid metabolism	Fungi
ActM91	Phosphatidylcholine (PC) biosynthesis, PE => PC	Lipid metabolism	Fungi
ActM92	Phosphatidylethanolamine (PE) biosynthesis, ethanolamine => PE	Lipid metabolism	Fungi
ActM93	Phosphatidylethanolamine (PE) biosynthesis, PA => PS => PE	Lipid metabolism	Fungi
ActM94	Ceramide biosynthesis	Lipid metabolism	Fungi
ActM95	C5 isoprenoid biosynthesis, mevalonate pathway	Secondary metabolites	Fungi
ActM100	Sphingosine degradation	Lipid metabolism	Fungi
ActM102	Ergocalciferol biosynthesis	Lipid metabolism	Fungi
ActM118	Glutathione biosynthesis, glutamate => glutathione	Amino acid metabolism	Fungi
ActM134	Polyamine biosynthesis, arginine => ornithine => putrescine	Amino acid metabolism	Fungi
ActM141	C1-unit interconversion, eukaryotes	Metabolism of cofactors and vitamins	Fungi
ActM148	Succinate dehydrogenase (ubiquinone)	Energy metabolism	Fungi
ActM176	Assimilatory sulfate reduction, sulfate => H2S	Energy metabolism	Fungi
ActM338	Cysteine biosynthesis, homocysteine + serine => cysteine	Amino acid metabolism	Fungi
ActM367	C10-C20 isoprenoid biosynthesis, non-plant eukaryotes	Secondary metabolites	Fungi
ActM415	Fatty acid biosynthesis, elongation, endoplasmic reticulum	Lipid metabolism	Fungi
ActM432	Leucine biosynthesis, 2-oxoisovalerate => 2-oxoisocaproate	Amino acid metabolism	Fungi
ActM433	Lysine biosynthesis, 2-oxoglutarate => 2-oxoadipate	Amino acid metabolism	Fungi
ActM531	Assimilatory nitrate reduction, nitrate => ammonia	Energy metabolism	Fungi
ActM549	Nucleotide sugar biosynthesis, glucose => UDP-glucose	Carbohydrate metabolism	Fungi
ActM554	Nucleotide sugar biosynthesis, galactose => UDP-galactose	Carbohydrate metabolism	Fungi
ActM555	Betaine biosynthesis, choline => betaine	Amino acid metabolism	Fungi
ActM570	Isoleucine biosynthesis, threonine => 2-oxobutanoate => isoleucine	Amino acid metabolism	Fungi
ActM630	D-Galacturonate degradation (fungi), D-galacturonate => glycerol	Carbohydrate metabolism	Fungi
ActM632	Galactose degradation, Leloir pathway, galactose => alpha-D-glucose-1P	Carbohydrate metabolism	Fungi
ActM999	Halliwell-Asada cycle	Carbohydrate metabolism	Fungi
AdlM1	Glycolysis (Embden-Meyerhof pathway), glucose => pyruvate	Carbohydrate metabolism	Fungi
AdlM2	Glycolysis, core module involving three-carbon compounds	Carbohydrate metabolism	Fungi
AdlM3	Gluconeogenesis, oxaloacetate => fructose-6P	Carbohydrate metabolism	Fungi
AdlM5	PRPP biosynthesis, ribose 5P => PRPP	Carbohydrate metabolism	Fungi
AdlM6	Pentose phosphate pathway, oxidative phase, glucose 6P => ribulose 5P	Carbohydrate metabolism	Fungi
AdlM9	Citrate cycle (TCA cycle, Krebs cycle)	Carbohydrate metabolism	Fungi
AdlM10	Citrate cycle, first carbon oxidation, oxaloacetate => 2-oxoglutarate	Carbohydrate metabolism	Fungi
AdlM11	Citrate cycle, second carbon oxidation, 2-oxoglutarate => oxaloacetate	Carbohydrate metabolism	Fungi
AdlM12	Glyoxylate cycle	Carbohydrate metabolism	Fungi
AdlM18	Threonine biosynthesis, aspartate => homoserine => threonine	Amino acid metabolism	Fungi
AdlM19	Valine/isoleucine biosynthesis, pyruvate => valine / 2-oxobutanoate => isoleucine	Amino acid metabolism	Fungi
AdlM22	Shikimate pathway, phosphoenolpyruvate + erythrose-4P => chorismate	Amino acid metabolism	Fungi
AdlM23	Tryptophan biosynthesis, chorismate => tryptophan	Amino acid metabolism	Fungi
AdlM24	Phenylalanine biosynthesis, chorismate => phenylalanine	Amino acid metabolism	Fungi
AdlM27	GABA (gamma-Aminobutyrate) shunt	Amino acid metabolism	Fungi
AdlM28	Ornithine biosynthesis, glutamate => ornithine	Amino acid metabolism	Fungi
AdlM48	Inosine monophosphate biosynthesis, PRPP + glutamine => IMP	Nucleotide metabolism	Fungi
AdlM49	Adenine ribonucleotide biosynthesis, IMP => ADP,ATP	Nucleotide metabolism	Fungi
AdlM50	Guanine ribonucleotide biosynthesis IMP => GDP,GTP	Nucleotide metabolism	Fungi
AdlM52	Pyrimidine ribonucleotide biosynthesis, UMP => UDP/UTP,CDP/CTP	Nucleotide metabolism	Fungi
AdlM55	N-glycan precursor biosynthesis	Glycan biosynthesis and metabolism	Fungi
AdlM72	N-glycosylation by oligosaccharyltransferase	Glycan biosynthesis and metabolism	Fungi
AdlM73	N-glycan precursor trimming	Glycan biosynthesis and metabolism	Fungi
AdlM86	beta-Oxidation, acyl-CoA synthesis	Lipid metabolism	Fungi
AdlM91	Phosphatidylcholine (PC) biosynthesis, PE => PC	Lipid metabolism	Fungi
AdlM93	Phosphatidylethanolamine (PE) biosynthesis, PA => PS => PE	Lipid metabolism	Fungi
AdlM94	Ceramide biosynthesis	Lipid metabolism	Fungi
AdlM100	Sphingosine degradation	Lipid metabolism	Fungi
AdlM102	Ergocalciferol biosynthesis	Lipid metabolism	Fungi
AdlM120	Coenzyme A biosynthesis, pantothenate => CoA	Metabolism of cofactors and vitamins	Fungi
AdlM126	Tetrahydrofolate biosynthesis, GTP => THF	Metabolism of cofactors and vitamins	Fungi
AdlM141	C1-unit interconversion, eukaryotes	Metabolism of cofactors and vitamins	Fungi
AdlM148	Succinate dehydrogenase (ubiquinone)	Energy metabolism	Fungi
AdlM176	Assimilatory sulfate reduction, sulfate => H2S	Energy metabolism	Fungi
AdlM367	C10-C20 isoprenoid biosynthesis, non-plant eukaryotes	Secondary metabolites	Fungi
AdlM432	Leucine biosynthesis, 2-oxoisovalerate => 2-oxoisocaproate	Amino acid metabolism	Fungi
AdlM433	Lysine biosynthesis, 2-oxoglutarate => 2-oxoadipate	Amino acid metabolism	Fungi
AdlM549	Nucleotide sugar biosynthesis, glucose => UDP-glucose	Carbohydrate metabolism	Fungi
AdlM554	Nucleotide sugar biosynthesis, galactose => UDP-galactose	Carbohydrate metabolism	Fungi
AdlM570	Isoleucine biosynthesis, threonine => 2-oxobutanoate => isoleucine	Amino acid metabolism	Fungi
AdlM632	Galactose degradation, Leloir pathway, galactose => alpha-D-glucose-1P	Carbohydrate metabolism	Fungi
AdlM999	Halliwell-Asada cycle	Carbohydrate metabolism	Fungi
AfmM1	Glycolysis (Embden-Meyerhof pathway), glucose => pyruvate	Carbohydrate metabolism	Fungi
AfmM2	Glycolysis, core module involving three-carbon compounds	Carbohydrate metabolism	Fungi
AfmM3	Gluconeogenesis, oxaloacetate => fructose-6P	Carbohydrate metabolism	Fungi
AfmM4	Pentose phosphate pathway (Pentose phosphate cycle)	Carbohydrate metabolism	Fungi
AfmM5	PRPP biosynthesis, ribose 5P => PRPP	Carbohydrate metabolism	Fungi
AfmM6	Pentose phosphate pathway, oxidative phase, glucose 6P => ribulose 5P	Carbohydrate metabolism	Fungi
AfmM7	Pentose phosphate pathway, non-oxidative phase, fructose 6P => ribose 5P	Carbohydrate metabolism	Fungi
AfmM9	Citrate cycle (TCA cycle, Krebs cycle)	Carbohydrate metabolism	Fungi
AfmM10	Citrate cycle, first carbon oxidation, oxaloacetate => 2-oxoglutarate	Carbohydrate metabolism	Fungi
AfmM11	Citrate cycle, second carbon oxidation, 2-oxoglutarate => oxaloacetate	Carbohydrate metabolism	Fungi
AfmM12	Glyoxylate cycle	Carbohydrate metabolism	Fungi
AfmM13	Malonate semialdehyde pathway, propanoyl-CoA => acetyl-CoA	Carbohydrate metabolism	Fungi
AfmM15	Proline biosynthesis, glutamate => proline	Amino acid metabolism	Fungi
AfmM18	Threonine biosynthesis, aspartate => homoserine => threonine	Amino acid metabolism	Fungi
AfmM19	Valine/isoleucine biosynthesis, pyruvate => valine / 2-oxobutanoate => isoleucine	Amino acid metabolism	Fungi
AfmM20	Serine biosynthesis, glycerate-3P => serine	Amino acid metabolism	Fungi
AfmM22	Shikimate pathway, phosphoenolpyruvate + erythrose-4P => chorismate	Amino acid metabolism	Fungi
AfmM23	Tryptophan biosynthesis, chorismate => tryptophan	Amino acid metabolism	Fungi
AfmM24	Phenylalanine biosynthesis, chorismate => phenylalanine	Amino acid metabolism	Fungi
AfmM26	Histidine biosynthesis, PRPP => histidine	Amino acid metabolism	Fungi
AfmM27	GABA (gamma-Aminobutyrate) shunt	Amino acid metabolism	Fungi
AfmM28	Ornithine biosynthesis, glutamate => ornithine	Amino acid metabolism	Fungi
AfmM30	Lysine biosynthesis, AAA pathway, 2-oxoglutarate => 2-aminoadipate => lysine	Amino acid metabolism	Fungi
AfmM35	Methionine degradation	Amino acid metabolism	Fungi
AfmM36	Leucine degradation, leucine => acetoacetate + acetyl-CoA	Amino acid metabolism	Fungi
AfmM48	Inosine monophosphate biosynthesis, PRPP + glutamine => IMP	Nucleotide metabolism	Fungi
AfmM49	Adenine ribonucleotide biosynthesis, IMP => ADP,ATP	Nucleotide metabolism	Fungi
AfmM50	Guanine ribonucleotide biosynthesis IMP => GDP,GTP	Nucleotide metabolism	Fungi
AfmM51	Uridine monophosphate biosynthesis, glutamine (+ PRPP) => UMP	Nucleotide metabolism	Fungi
AfmM52	Pyrimidine ribonucleotide biosynthesis, UMP => UDP/UTP,CDP/CTP	Nucleotide metabolism	Fungi
AfmM55	N-glycan precursor biosynthesis	Glycan biosynthesis and metabolism	Fungi
AfmM65	GPI-anchor biosynthesis, core oligosaccharide	Glycan biosynthesis and metabolism	Fungi
AfmM72	N-glycosylation by oligosaccharyltransferase	Glycan biosynthesis and metabolism	Fungi
AfmM73	N-glycan precursor trimming	Glycan biosynthesis and metabolism	Fungi
AfmM81	Pectin degradation	Carbohydrate metabolism	Fungi
AfmM82	Fatty acid biosynthesis, initiation	Lipid metabolism	Fungi
AfmM83	Fatty acid biosynthesis, elongation	Lipid metabolism	Fungi
AfmM86	beta-Oxidation, acyl-CoA synthesis	Lipid metabolism	Fungi
AfmM91	Phosphatidylcholine (PC) biosynthesis, PE => PC	Lipid metabolism	Fungi
AfmM92	Phosphatidylethanolamine (PE) biosynthesis, ethanolamine => PE	Lipid metabolism	Fungi
AfmM93	Phosphatidylethanolamine (PE) biosynthesis, PA => PS => PE	Lipid metabolism	Fungi
AfmM94	Ceramide biosynthesis	Lipid metabolism	Fungi
AfmM95	C5 isoprenoid biosynthesis, mevalonate pathway	Secondary metabolites	Fungi
AfmM99	Sphingosine biosynthesis	Lipid metabolism	Fungi
AfmM100	Sphingosine degradation	Lipid metabolism	Fungi
AfmM102	Ergocalciferol biosynthesis	Lipid metabolism	Fungi
AfmM118	Glutathione biosynthesis, glutamate => glutathione	Amino acid metabolism	Fungi
AfmM134	Polyamine biosynthesis, arginine => ornithine => putrescine	Amino acid metabolism	Fungi
AfmM141	C1-unit interconversion, eukaryotes	Metabolism of cofactors and vitamins	Fungi
AfmM148	Succinate dehydrogenase (ubiquinone)	Energy metabolism	Fungi
AfmM338	Cysteine biosynthesis, homocysteine + serine => cysteine	Amino acid metabolism	Fungi
AfmM344	Formaldehyde assimilation, xylulose monophosphate pathway	Energy metabolism	Fungi
AfmM367	C10-C20 isoprenoid biosynthesis, non-plant eukaryotes	Secondary metabolites	Fungi
AfmM415	Fatty acid biosynthesis, elongation, endoplasmic reticulum	Lipid metabolism	Fungi
AfmM432	Leucine biosynthesis, 2-oxoisovalerate => 2-oxoisocaproate	Amino acid metabolism	Fungi
AfmM433	Lysine biosynthesis, 2-oxoglutarate => 2-oxoadipate	Amino acid metabolism	Fungi
AfmM531	Assimilatory nitrate reduction, nitrate => ammonia	Energy metabolism	Fungi
AfmM549	Nucleotide sugar biosynthesis, glucose => UDP-glucose	Carbohydrate metabolism	Fungi
AfmM554	Nucleotide sugar biosynthesis, galactose => UDP-galactose	Carbohydrate metabolism	Fungi
AfmM555	Betaine biosynthesis, choline => betaine	Amino acid metabolism	Fungi
AfmM570	Isoleucine biosynthesis, threonine => 2-oxobutanoate => isoleucine	Amino acid metabolism	Fungi
AfmM630	D-Galacturonate degradation (fungi), D-galacturonate => glycerol	Carbohydrate metabolism	Fungi
AfmM632	Galactose degradation, Leloir pathway, galactose => alpha-D-glucose-1P	Carbohydrate metabolism	Fungi
AfmM999	Halliwell-Asada cycle	Carbohydrate metabolism	Fungi
AfvM1	Glycolysis (Embden-Meyerhof pathway), glucose => pyruvate	Carbohydrate metabolism	Fungi
AfvM2	Glycolysis, core module involving three-carbon compounds	Carbohydrate metabolism	Fungi
AfvM3	Gluconeogenesis, oxaloacetate => fructose-6P	Carbohydrate metabolism	Fungi
AfvM4	Pentose phosphate pathway (Pentose phosphate cycle)	Carbohydrate metabolism	Fungi
AfvM5	PRPP biosynthesis, ribose 5P => PRPP	Carbohydrate metabolism	Fungi
AfvM6	Pentose phosphate pathway, oxidative phase, glucose 6P => ribulose 5P	Carbohydrate metabolism	Fungi
AfvM7	Pentose phosphate pathway, non-oxidative phase, fructose 6P => ribose 5P	Carbohydrate metabolism	Fungi
AfvM9	Citrate cycle (TCA cycle, Krebs cycle)	Carbohydrate metabolism	Fungi
AfvM10	Citrate cycle, first carbon oxidation, oxaloacetate => 2-oxoglutarate	Carbohydrate metabolism	Fungi
AfvM11	Citrate cycle, second carbon oxidation, 2-oxoglutarate => oxaloacetate	Carbohydrate metabolism	Fungi
AfvM12	Glyoxylate cycle	Carbohydrate metabolism	Fungi
AfvM13	Malonate semialdehyde pathway, propanoyl-CoA => acetyl-CoA	Carbohydrate metabolism	Fungi
AfvM15	Proline biosynthesis, glutamate => proline	Amino acid metabolism	Fungi
AfvM18	Threonine biosynthesis, aspartate => homoserine => threonine	Amino acid metabolism	Fungi
AfvM19	Valine/isoleucine biosynthesis, pyruvate => valine / 2-oxobutanoate => isoleucine	Amino acid metabolism	Fungi
AfvM20	Serine biosynthesis, glycerate-3P => serine	Amino acid metabolism	Fungi
AfvM22	Shikimate pathway, phosphoenolpyruvate + erythrose-4P => chorismate	Amino acid metabolism	Fungi
AfvM23	Tryptophan biosynthesis, chorismate => tryptophan	Amino acid metabolism	Fungi
AfvM24	Phenylalanine biosynthesis, chorismate => phenylalanine	Amino acid metabolism	Fungi
AfvM27	GABA (gamma-Aminobutyrate) shunt	Amino acid metabolism	Fungi
AfvM28	Ornithine biosynthesis, glutamate => ornithine	Amino acid metabolism	Fungi
AfvM30	Lysine biosynthesis, AAA pathway, 2-oxoglutarate => 2-aminoadipate => lysine	Amino acid metabolism	Fungi
AfvM35	Methionine degradation	Amino acid metabolism	Fungi
AfvM36	Leucine degradation, leucine => acetoacetate + acetyl-CoA	Amino acid metabolism	Fungi
AfvM48	Inosine monophosphate biosynthesis, PRPP + glutamine => IMP	Nucleotide metabolism	Fungi
AfvM49	Adenine ribonucleotide biosynthesis, IMP => ADP,ATP	Nucleotide metabolism	Fungi
AfvM50	Guanine ribonucleotide biosynthesis IMP => GDP,GTP	Nucleotide metabolism	Fungi
AfvM51	Uridine monophosphate biosynthesis, glutamine (+ PRPP) => UMP	Nucleotide metabolism	Fungi
AfvM52	Pyrimidine ribonucleotide biosynthesis, UMP => UDP/UTP,CDP/CTP	Nucleotide metabolism	Fungi
AfvM65	GPI-anchor biosynthesis, core oligosaccharide	Glycan biosynthesis and metabolism	Fungi
AfvM72	N-glycosylation by oligosaccharyltransferase	Glycan biosynthesis and metabolism	Fungi
AfvM73	N-glycan precursor trimming	Glycan biosynthesis and metabolism	Fungi
AfvM81	Pectin degradation	Carbohydrate metabolism	Fungi
AfvM82	Fatty acid biosynthesis, initiation	Lipid metabolism	Fungi
AfvM83	Fatty acid biosynthesis, elongation	Lipid metabolism	Fungi
AfvM86	beta-Oxidation, acyl-CoA synthesis	Lipid metabolism	Fungi
AfvM87	beta-Oxidation	Lipid metabolism	Fungi
AfvM91	Phosphatidylcholine (PC) biosynthesis, PE => PC	Lipid metabolism	Fungi
AfvM92	Phosphatidylethanolamine (PE) biosynthesis, ethanolamine => PE	Lipid metabolism	Fungi
AfvM93	Phosphatidylethanolamine (PE) biosynthesis, PA => PS => PE	Lipid metabolism	Fungi
AfvM94	Ceramide biosynthesis	Lipid metabolism	Fungi
AfvM95	C5 isoprenoid biosynthesis, mevalonate pathway	Secondary metabolites	Fungi
AfvM100	Sphingosine degradation	Lipid metabolism	Fungi
AfvM102	Ergocalciferol biosynthesis	Lipid metabolism	Fungi
AfvM118	Glutathione biosynthesis, glutamate => glutathione	Amino acid metabolism	Fungi
AfvM134	Polyamine biosynthesis, arginine => ornithine => putrescine	Amino acid metabolism	Fungi
AfvM141	C1-unit interconversion, eukaryotes	Metabolism of cofactors and vitamins	Fungi
AfvM148	Succinate dehydrogenase (ubiquinone)	Energy metabolism	Fungi
AfvM176	Assimilatory sulfate reduction, sulfate => H2S	Energy metabolism	Fungi
AfvM338	Cysteine biosynthesis, homocysteine + serine => cysteine	Amino acid metabolism	Fungi
AfvM344	Formaldehyde assimilation, xylulose monophosphate pathway	Energy metabolism	Fungi
AfvM367	C10-C20 isoprenoid biosynthesis, non-plant eukaryotes	Secondary metabolites	Fungi
AfvM415	Fatty acid biosynthesis, elongation, endoplasmic reticulum	Lipid metabolism	Fungi
AfvM432	Leucine biosynthesis, 2-oxoisovalerate => 2-oxoisocaproate	Amino acid metabolism	Fungi
AfvM433	Lysine biosynthesis, 2-oxoglutarate => 2-oxoadipate	Amino acid metabolism	Fungi
AfvM531	Assimilatory nitrate reduction, nitrate => ammonia	Energy metabolism	Fungi
AfvM549	Nucleotide sugar biosynthesis, glucose => UDP-glucose	Carbohydrate metabolism	Fungi
AfvM554	Nucleotide sugar biosynthesis, galactose => UDP-galactose	Carbohydrate metabolism	Fungi
AfvM555	Betaine biosynthesis, choline => betaine	Amino acid metabolism	Fungi
AfvM570	Isoleucine biosynthesis, threonine => 2-oxobutanoate => isoleucine	Amino acid metabolism	Fungi
AfvM630	D-Galacturonate degradation (fungi), D-galacturonate => glycerol	Carbohydrate metabolism	Fungi
AfvM632	Galactose degradation, Leloir pathway, galactose => alpha-D-glucose-1P	Carbohydrate metabolism	Fungi
AfvM672	Penicillin biosynthesis, aminoadipate + cycteine + valine => penicillin	Secondary metabolites	Fungi
AfvM999	Halliwell-Asada cycle	Carbohydrate metabolism	Fungi
AgoM1	Glycolysis (Embden-Meyerhof pathway), glucose => pyruvate	Carbohydrate metabolism	Fungi
AgoM2	Glycolysis, core module involving three-carbon compounds	Carbohydrate metabolism	Fungi
AgoM3	Gluconeogenesis, oxaloacetate => fructose-6P	Carbohydrate metabolism	Fungi
AgoM4	Pentose phosphate pathway (Pentose phosphate cycle)	Carbohydrate metabolism	Fungi
AgoM5	PRPP biosynthesis, ribose 5P => PRPP	Carbohydrate metabolism	Fungi
AgoM6	Pentose phosphate pathway, oxidative phase, glucose 6P => ribulose 5P	Carbohydrate metabolism	Fungi
AgoM7	Pentose phosphate pathway, non-oxidative phase, fructose 6P => ribose 5P	Carbohydrate metabolism	Fungi
AgoM9	Citrate cycle (TCA cycle, Krebs cycle)	Carbohydrate metabolism	Fungi
AgoM10	Citrate cycle, first carbon oxidation, oxaloacetate => 2-oxoglutarate	Carbohydrate metabolism	Fungi
AgoM11	Citrate cycle, second carbon oxidation, 2-oxoglutarate => oxaloacetate	Carbohydrate metabolism	Fungi
AgoM12	Glyoxylate cycle	Carbohydrate metabolism	Fungi
AgoM15	Proline biosynthesis, glutamate => proline	Amino acid metabolism	Fungi
AgoM18	Threonine biosynthesis, aspartate => homoserine => threonine	Amino acid metabolism	Fungi
AgoM19	Valine/isoleucine biosynthesis, pyruvate => valine / 2-oxobutanoate => isoleucine	Amino acid metabolism	Fungi
AgoM20	Serine biosynthesis, glycerate-3P => serine	Amino acid metabolism	Fungi
AgoM22	Shikimate pathway, phosphoenolpyruvate + erythrose-4P => chorismate	Amino acid metabolism	Fungi
AgoM23	Tryptophan biosynthesis, chorismate => tryptophan	Amino acid metabolism	Fungi
AgoM24	Phenylalanine biosynthesis, chorismate => phenylalanine	Amino acid metabolism	Fungi
AgoM26	Histidine biosynthesis, PRPP => histidine	Amino acid metabolism	Fungi
AgoM28	Ornithine biosynthesis, glutamate => ornithine	Amino acid metabolism	Fungi
AgoM30	Lysine biosynthesis, AAA pathway, 2-oxoglutarate => 2-aminoadipate => lysine	Amino acid metabolism	Fungi
AgoM34	Methionine salvage pathway	Amino acid metabolism	Fungi
AgoM48	Inosine monophosphate biosynthesis, PRPP + glutamine => IMP	Nucleotide metabolism	Fungi
AgoM49	Adenine ribonucleotide biosynthesis, IMP => ADP,ATP	Nucleotide metabolism	Fungi
AgoM50	Guanine ribonucleotide biosynthesis IMP => GDP,GTP	Nucleotide metabolism	Fungi
AgoM51	Uridine monophosphate biosynthesis, glutamine (+ PRPP) => UMP	Nucleotide metabolism	Fungi
AgoM52	Pyrimidine ribonucleotide biosynthesis, UMP => UDP/UTP,CDP/CTP	Nucleotide metabolism	Fungi
AgoM55	N-glycan precursor biosynthesis	Glycan biosynthesis and metabolism	Fungi
AgoM65	GPI-anchor biosynthesis, core oligosaccharide	Glycan biosynthesis and metabolism	Fungi
AgoM72	N-glycosylation by oligosaccharyltransferase	Glycan biosynthesis and metabolism	Fungi
AgoM73	N-glycan precursor trimming	Glycan biosynthesis and metabolism	Fungi
AgoM74	N-glycan biosynthesis, high-mannose type	Glycan biosynthesis and metabolism	Fungi
AgoM82	Fatty acid biosynthesis, initiation	Lipid metabolism	Fungi
AgoM83	Fatty acid biosynthesis, elongation	Lipid metabolism	Fungi
AgoM86	beta-Oxidation, acyl-CoA synthesis	Lipid metabolism	Fungi
AgoM90	Phosphatidylcholine (PC) biosynthesis, choline => PC	Lipid metabolism	Fungi
AgoM91	Phosphatidylcholine (PC) biosynthesis, PE => PC	Lipid metabolism	Fungi
AgoM93	Phosphatidylethanolamine (PE) biosynthesis, PA => PS => PE	Lipid metabolism	Fungi
AgoM94	Ceramide biosynthesis	Lipid metabolism	Fungi
AgoM95	C5 isoprenoid biosynthesis, mevalonate pathway	Secondary metabolites	Fungi
AgoM102	Ergocalciferol biosynthesis	Lipid metabolism	Fungi
AgoM120	Coenzyme A biosynthesis, pantothenate => CoA	Metabolism of cofactors and vitamins	Fungi
AgoM126	Tetrahydrofolate biosynthesis, GTP => THF	Metabolism of cofactors and vitamins	Fungi
AgoM128	Ubiquinone biosynthesis, eukaryotes, 4-hydroxybenzoate => ubiquinone	Metabolism of cofactors and vitamins	Fungi
AgoM134	Polyamine biosynthesis, arginine => ornithine => putrescine	Amino acid metabolism	Fungi
AgoM141	C1-unit interconversion, eukaryotes	Metabolism of cofactors and vitamins	Fungi
AgoM148	Succinate dehydrogenase (ubiquinone)	Energy metabolism	Fungi
AgoM176	Assimilatory sulfate reduction, sulfate => H2S	Energy metabolism	Fungi
AgoM338	Cysteine biosynthesis, homocysteine + serine => cysteine	Amino acid metabolism	Fungi
AgoM367	C10-C20 isoprenoid biosynthesis, non-plant eukaryotes	Secondary metabolites	Fungi
AgoM415	Fatty acid biosynthesis, elongation, endoplasmic reticulum	Lipid metabolism	Fungi
AgoM432	Leucine biosynthesis, 2-oxoisovalerate => 2-oxoisocaproate	Amino acid metabolism	Fungi
AgoM433	Lysine biosynthesis, 2-oxoglutarate => 2-oxoadipate	Amino acid metabolism	Fungi
AgoM549	Nucleotide sugar biosynthesis, glucose => UDP-glucose	Carbohydrate metabolism	Fungi
AgoM570	Isoleucine biosynthesis, threonine => 2-oxobutanoate => isoleucine	Amino acid metabolism	Fungi
AgoM999	Halliwell-Asada cycle	Carbohydrate metabolism	Fungi
AjeM4	Pentose phosphate pathway (Pentose phosphate cycle)	Carbohydrate metabolism	Fungi
AjeM5	PRPP biosynthesis, ribose 5P => PRPP	Carbohydrate metabolism	Fungi
AjeM6	Pentose phosphate pathway, oxidative phase, glucose 6P => ribulose 5P	Carbohydrate metabolism	Fungi
AjeM7	Pentose phosphate pathway, non-oxidative phase, fructose 6P => ribose 5P	Carbohydrate metabolism	Fungi
AjeM9	Citrate cycle (TCA cycle, Krebs cycle)	Carbohydrate metabolism	Fungi
AjeM10	Citrate cycle, first carbon oxidation, oxaloacetate => 2-oxoglutarate	Carbohydrate metabolism	Fungi
AjeM11	Citrate cycle, second carbon oxidation, 2-oxoglutarate => oxaloacetate	Carbohydrate metabolism	Fungi
AjeM12	Glyoxylate cycle	Carbohydrate metabolism	Fungi
AjeM13	Malonate semialdehyde pathway, propanoyl-CoA => acetyl-CoA	Carbohydrate metabolism	Fungi
AjeM15	Proline biosynthesis, glutamate => proline	Amino acid metabolism	Fungi
AjeM19	Valine/isoleucine biosynthesis, pyruvate => valine / 2-oxobutanoate => isoleucine	Amino acid metabolism	Fungi
AjeM20	Serine biosynthesis, glycerate-3P => serine	Amino acid metabolism	Fungi
AjeM22	Shikimate pathway, phosphoenolpyruvate + erythrose-4P => chorismate	Amino acid metabolism	Fungi
AjeM23	Tryptophan biosynthesis, chorismate => tryptophan	Amino acid metabolism	Fungi
AjeM24	Phenylalanine biosynthesis, chorismate => phenylalanine	Amino acid metabolism	Fungi
AjeM27	GABA (gamma-Aminobutyrate) shunt	Amino acid metabolism	Fungi
AjeM28	Ornithine biosynthesis, glutamate => ornithine	Amino acid metabolism	Fungi
AjeM30	Lysine biosynthesis, AAA pathway, 2-oxoglutarate => 2-aminoadipate => lysine	Amino acid metabolism	Fungi
AjeM35	Methionine degradation	Amino acid metabolism	Fungi
AjeM36	Leucine degradation, leucine => acetoacetate + acetyl-CoA	Amino acid metabolism	Fungi
AjeM48	Inosine monophosphate biosynthesis, PRPP + glutamine => IMP	Nucleotide metabolism	Fungi
AjeM49	Adenine ribonucleotide biosynthesis, IMP => ADP,ATP	Nucleotide metabolism	Fungi
AjeM50	Guanine ribonucleotide biosynthesis IMP => GDP,GTP	Nucleotide metabolism	Fungi
AjeM51	Uridine monophosphate biosynthesis, glutamine (+ PRPP) => UMP	Nucleotide metabolism	Fungi
AjeM52	Pyrimidine ribonucleotide biosynthesis, UMP => UDP/UTP,CDP/CTP	Nucleotide metabolism	Fungi
AjeM72	N-glycosylation by oligosaccharyltransferase	Glycan biosynthesis and metabolism	Fungi
AjeM73	N-glycan precursor trimming	Glycan biosynthesis and metabolism	Fungi
AjeM82	Fatty acid biosynthesis, initiation	Lipid metabolism	Fungi
AjeM83	Fatty acid biosynthesis, elongation	Lipid metabolism	Fungi
AjeM86	beta-Oxidation, acyl-CoA synthesis	Lipid metabolism	Fungi
AjeM91	Phosphatidylcholine (PC) biosynthesis, PE => PC	Lipid metabolism	Fungi
AjeM92	Phosphatidylethanolamine (PE) biosynthesis, ethanolamine => PE	Lipid metabolism	Fungi
AjeM93	Phosphatidylethanolamine (PE) biosynthesis, PA => PS => PE	Lipid metabolism	Fungi
AjeM94	Ceramide biosynthesis	Lipid metabolism	Fungi
AjeM95	C5 isoprenoid biosynthesis, mevalonate pathway	Secondary metabolites	Fungi
AjeM100	Sphingosine degradation	Lipid metabolism	Fungi
AjeM102	Ergocalciferol biosynthesis	Lipid metabolism	Fungi
AjeM134	Polyamine biosynthesis, arginine => ornithine => putrescine	Amino acid metabolism	Fungi
AjeM141	C1-unit interconversion, eukaryotes	Metabolism of cofactors and vitamins	Fungi
AjeM148	Succinate dehydrogenase (ubiquinone)	Energy metabolism	Fungi
AjeM176	Assimilatory sulfate reduction, sulfate => H2S	Energy metabolism	Fungi
AjeM338	Cysteine biosynthesis, homocysteine + serine => cysteine	Amino acid metabolism	Fungi
AjeM367	C10-C20 isoprenoid biosynthesis, non-plant eukaryotes	Secondary metabolites	Fungi
AjeM415	Fatty acid biosynthesis, elongation, endoplasmic reticulum	Lipid metabolism	Fungi
AjeM433	Lysine biosynthesis, 2-oxoglutarate => 2-oxoadipate	Amino acid metabolism	Fungi
AjeM549	Nucleotide sugar biosynthesis, glucose => UDP-glucose	Carbohydrate metabolism	Fungi
AjeM554	Nucleotide sugar biosynthesis, galactose => UDP-galactose	Carbohydrate metabolism	Fungi
AjeM555	Betaine biosynthesis, choline => betaine	Amino acid metabolism	Fungi
AjeM570	Isoleucine biosynthesis, threonine => 2-oxobutanoate => isoleucine	Amino acid metabolism	Fungi
AjeM632	Galactose degradation, Leloir pathway, galactose => alpha-D-glucose-1P	Carbohydrate metabolism	Fungi
AjeM999	Halliwell-Asada cycle	Carbohydrate metabolism	Fungi
AngM1	Glycolysis (Embden-Meyerhof pathway), glucose => pyruvate	Carbohydrate metabolism	Fungi
AngM2	Glycolysis, core module involving three-carbon compounds	Carbohydrate metabolism	Fungi
AngM3	Gluconeogenesis, oxaloacetate => fructose-6P	Carbohydrate metabolism	Fungi
AngM4	Pentose phosphate pathway (Pentose phosphate cycle)	Carbohydrate metabolism	Fungi
AngM5	PRPP biosynthesis, ribose 5P => PRPP	Carbohydrate metabolism	Fungi
AngM6	Pentose phosphate pathway, oxidative phase, glucose 6P => ribulose 5P	Carbohydrate metabolism	Fungi
AngM7	Pentose phosphate pathway, non-oxidative phase, fructose 6P => ribose 5P	Carbohydrate metabolism	Fungi
AngM10	Citrate cycle, first carbon oxidation, oxaloacetate => 2-oxoglutarate	Carbohydrate metabolism	Fungi
AngM12	Glyoxylate cycle	Carbohydrate metabolism	Fungi
AngM13	Malonate semialdehyde pathway, propanoyl-CoA => acetyl-CoA	Carbohydrate metabolism	Fungi
AngM18	Threonine biosynthesis, aspartate => homoserine => threonine	Amino acid metabolism	Fungi
AngM19	Valine/isoleucine biosynthesis, pyruvate => valine / 2-oxobutanoate => isoleucine	Amino acid metabolism	Fungi
AngM20	Serine biosynthesis, glycerate-3P => serine	Amino acid metabolism	Fungi
AngM23	Tryptophan biosynthesis, chorismate => tryptophan	Amino acid metabolism	Fungi
AngM26	Histidine biosynthesis, PRPP => histidine	Amino acid metabolism	Fungi
AngM27	GABA (gamma-Aminobutyrate) shunt	Amino acid metabolism	Fungi
AngM28	Ornithine biosynthesis, glutamate => ornithine	Amino acid metabolism	Fungi
AngM30	Lysine biosynthesis, AAA pathway, 2-oxoglutarate => 2-aminoadipate => lysine	Amino acid metabolism	Fungi
AngM35	Methionine degradation	Amino acid metabolism	Fungi
AngM48	Inosine monophosphate biosynthesis, PRPP + glutamine => IMP	Nucleotide metabolism	Fungi
AngM49	Adenine ribonucleotide biosynthesis, IMP => ADP,ATP	Nucleotide metabolism	Fungi
AngM52	Pyrimidine ribonucleotide biosynthesis, UMP => UDP/UTP,CDP/CTP	Nucleotide metabolism	Fungi
AngM72	N-glycosylation by oligosaccharyltransferase	Glycan biosynthesis and metabolism	Fungi
AngM73	N-glycan precursor trimming	Glycan biosynthesis and metabolism	Fungi
AngM81	Pectin degradation	Carbohydrate metabolism	Fungi
AngM82	Fatty acid biosynthesis, initiation	Lipid metabolism	Fungi
AngM83	Fatty acid biosynthesis, elongation	Lipid metabolism	Fungi
AngM86	beta-Oxidation, acyl-CoA synthesis	Lipid metabolism	Fungi
AngM87	beta-Oxidation	Lipid metabolism	Fungi
AngM91	Phosphatidylcholine (PC) biosynthesis, PE => PC	Lipid metabolism	Fungi
AngM92	Phosphatidylethanolamine (PE) biosynthesis, ethanolamine => PE	Lipid metabolism	Fungi
AngM93	Phosphatidylethanolamine (PE) biosynthesis, PA => PS => PE	Lipid metabolism	Fungi
AngM94	Ceramide biosynthesis	Lipid metabolism	Fungi
AngM100	Sphingosine degradation	Lipid metabolism	Fungi
AngM102	Ergocalciferol biosynthesis	Lipid metabolism	Fungi
AngM118	Glutathione biosynthesis, glutamate => glutathione	Amino acid metabolism	Fungi
AngM134	Polyamine biosynthesis, arginine => ornithine => putrescine	Amino acid metabolism	Fungi
AngM176	Assimilatory sulfate reduction, sulfate => H2S	Energy metabolism	Fungi
AngM338	Cysteine biosynthesis, homocysteine + serine => cysteine	Amino acid metabolism	Fungi
AngM344	Formaldehyde assimilation, xylulose monophosphate pathway	Energy metabolism	Fungi
AngM367	C10-C20 isoprenoid biosynthesis, non-plant eukaryotes	Secondary metabolites	Fungi
AngM415	Fatty acid biosynthesis, elongation, endoplasmic reticulum	Lipid metabolism	Fungi
AngM432	Leucine biosynthesis, 2-oxoisovalerate => 2-oxoisocaproate	Amino acid metabolism	Fungi
AngM433	Lysine biosynthesis, 2-oxoglutarate => 2-oxoadipate	Amino acid metabolism	Fungi
AngM531	Assimilatory nitrate reduction, nitrate => ammonia	Energy metabolism	Fungi
AngM549	Nucleotide sugar biosynthesis, glucose => UDP-glucose	Carbohydrate metabolism	Fungi
AngM554	Nucleotide sugar biosynthesis, galactose => UDP-galactose	Carbohydrate metabolism	Fungi
AngM555	Betaine biosynthesis, choline => betaine	Amino acid metabolism	Fungi
AngM570	Isoleucine biosynthesis, threonine => 2-oxobutanoate => isoleucine	Amino acid metabolism	Fungi
AngM630	D-Galacturonate degradation (fungi), D-galacturonate => glycerol	Carbohydrate metabolism	Fungi
AngM632	Galactose degradation, Leloir pathway, galactose => alpha-D-glucose-1P	Carbohydrate metabolism	Fungi
AngM661	Paspaline biosynthesis, geranylgeranyl-PP + indoleglycerol phosphate => paspaline	Secondary metabolites	Fungi
AngM999	Halliwell-Asada cycle	Carbohydrate metabolism	Fungi
AniM1	Glycolysis (Embden-Meyerhof pathway), glucose => pyruvate	Carbohydrate metabolism	Fungi
AniM2	Glycolysis, core module involving three-carbon compounds	Carbohydrate metabolism	Fungi
AniM3	Gluconeogenesis, oxaloacetate => fructose-6P	Carbohydrate metabolism	Fungi
AniM4	Pentose phosphate pathway (Pentose phosphate cycle)	Carbohydrate metabolism	Fungi
AniM5	PRPP biosynthesis, ribose 5P => PRPP	Carbohydrate metabolism	Fungi
AniM6	Pentose phosphate pathway, oxidative phase, glucose 6P => ribulose 5P	Carbohydrate metabolism	Fungi
AniM7	Pentose phosphate pathway, non-oxidative phase, fructose 6P => ribose 5P	Carbohydrate metabolism	Fungi
AniM10	Citrate cycle, first carbon oxidation, oxaloacetate => 2-oxoglutarate	Carbohydrate metabolism	Fungi
AniM12	Glyoxylate cycle	Carbohydrate metabolism	Fungi
AniM13	Malonate semialdehyde pathway, propanoyl-CoA => acetyl-CoA	Carbohydrate metabolism	Fungi
AniM15	Proline biosynthesis, glutamate => proline	Amino acid metabolism	Fungi
AniM18	Threonine biosynthesis, aspartate => homoserine => threonine	Amino acid metabolism	Fungi
AniM19	Valine/isoleucine biosynthesis, pyruvate => valine / 2-oxobutanoate => isoleucine	Amino acid metabolism	Fungi
AniM22	Shikimate pathway, phosphoenolpyruvate + erythrose-4P => chorismate	Amino acid metabolism	Fungi
AniM26	Histidine biosynthesis, PRPP => histidine	Amino acid metabolism	Fungi
AniM27	GABA (gamma-Aminobutyrate) shunt	Amino acid metabolism	Fungi
AniM28	Ornithine biosynthesis, glutamate => ornithine	Amino acid metabolism	Fungi
AniM35	Methionine degradation	Amino acid metabolism	Fungi
AniM49	Adenine ribonucleotide biosynthesis, IMP => ADP,ATP	Nucleotide metabolism	Fungi
AniM51	Uridine monophosphate biosynthesis, glutamine (+ PRPP) => UMP	Nucleotide metabolism	Fungi
AniM52	Pyrimidine ribonucleotide biosynthesis, UMP => UDP/UTP,CDP/CTP	Nucleotide metabolism	Fungi
AniM72	N-glycosylation by oligosaccharyltransferase	Glycan biosynthesis and metabolism	Fungi
AniM73	N-glycan precursor trimming	Glycan biosynthesis and metabolism	Fungi
AniM81	Pectin degradation	Carbohydrate metabolism	Fungi
AniM82	Fatty acid biosynthesis, initiation	Lipid metabolism	Fungi
AniM83	Fatty acid biosynthesis, elongation	Lipid metabolism	Fungi
AniM86	beta-Oxidation, acyl-CoA synthesis	Lipid metabolism	Fungi
AniM87	beta-Oxidation	Lipid metabolism	Fungi
AniM91	Phosphatidylcholine (PC) biosynthesis, PE => PC	Lipid metabolism	Fungi
AniM92	Phosphatidylethanolamine (PE) biosynthesis, ethanolamine => PE	Lipid metabolism	Fungi
AniM93	Phosphatidylethanolamine (PE) biosynthesis, PA => PS => PE	Lipid metabolism	Fungi
AniM94	Ceramide biosynthesis	Lipid metabolism	Fungi
AniM95	C5 isoprenoid biosynthesis, mevalonate pathway	Secondary metabolites	Fungi
AniM100	Sphingosine degradation	Lipid metabolism	Fungi
AniM102	Ergocalciferol biosynthesis	Lipid metabolism	Fungi
AniM134	Polyamine biosynthesis, arginine => ornithine => putrescine	Amino acid metabolism	Fungi
AniM141	C1-unit interconversion, eukaryotes	Metabolism of cofactors and vitamins	Fungi
AniM148	Succinate dehydrogenase (ubiquinone)	Energy metabolism	Fungi
AniM176	Assimilatory sulfate reduction, sulfate => H2S	Energy metabolism	Fungi
AniM338	Cysteine biosynthesis, homocysteine + serine => cysteine	Amino acid metabolism	Fungi
AniM344	Formaldehyde assimilation, xylulose monophosphate pathway	Energy metabolism	Fungi
AniM367	C10-C20 isoprenoid biosynthesis, non-plant eukaryotes	Secondary metabolites	Fungi
AniM415	Fatty acid biosynthesis, elongation, endoplasmic reticulum	Lipid metabolism	Fungi
AniM432	Leucine biosynthesis, 2-oxoisovalerate => 2-oxoisocaproate	Amino acid metabolism	Fungi
AniM433	Lysine biosynthesis, 2-oxoglutarate => 2-oxoadipate	Amino acid metabolism	Fungi
AniM531	Assimilatory nitrate reduction, nitrate => ammonia	Energy metabolism	Fungi
AniM549	Nucleotide sugar biosynthesis, glucose => UDP-glucose	Carbohydrate metabolism	Fungi
AniM554	Nucleotide sugar biosynthesis, galactose => UDP-galactose	Carbohydrate metabolism	Fungi
AniM555	Betaine biosynthesis, choline => betaine	Amino acid metabolism	Fungi
AniM570	Isoleucine biosynthesis, threonine => 2-oxobutanoate => isoleucine	Amino acid metabolism	Fungi
AniM630	D-Galacturonate degradation (fungi), D-galacturonate => glycerol	Carbohydrate metabolism	Fungi
AniM632	Galactose degradation, Leloir pathway, galactose => alpha-D-glucose-1P	Carbohydrate metabolism	Fungi
AniM672	Penicillin biosynthesis, aminoadipate + cycteine + valine => penicillin	Secondary metabolites	Fungi
AniM999	Halliwell-Asada cycle	Carbohydrate metabolism	Fungi
AorM1	Glycolysis (Embden-Meyerhof pathway), glucose => pyruvate	Carbohydrate metabolism	Fungi
AorM2	Glycolysis, core module involving three-carbon compounds	Carbohydrate metabolism	Fungi
AorM3	Gluconeogenesis, oxaloacetate => fructose-6P	Carbohydrate metabolism	Fungi
AorM4	Pentose phosphate pathway (Pentose phosphate cycle)	Carbohydrate metabolism	Fungi
AorM5	PRPP biosynthesis, ribose 5P => PRPP	Carbohydrate metabolism	Fungi
AorM6	Pentose phosphate pathway, oxidative phase, glucose 6P => ribulose 5P	Carbohydrate metabolism	Fungi
AorM7	Pentose phosphate pathway, non-oxidative phase, fructose 6P => ribose 5P	Carbohydrate metabolism	Fungi
AorM9	Citrate cycle (TCA cycle, Krebs cycle)	Carbohydrate metabolism	Fungi
AorM10	Citrate cycle, first carbon oxidation, oxaloacetate => 2-oxoglutarate	Carbohydrate metabolism	Fungi
AorM11	Citrate cycle, second carbon oxidation, 2-oxoglutarate => oxaloacetate	Carbohydrate metabolism	Fungi
AorM12	Glyoxylate cycle	Carbohydrate metabolism	Fungi
AorM13	Malonate semialdehyde pathway, propanoyl-CoA => acetyl-CoA	Carbohydrate metabolism	Fungi
AorM15	Proline biosynthesis, glutamate => proline	Amino acid metabolism	Fungi
AorM18	Threonine biosynthesis, aspartate => homoserine => threonine	Amino acid metabolism	Fungi
AorM19	Valine/isoleucine biosynthesis, pyruvate => valine / 2-oxobutanoate => isoleucine	Amino acid metabolism	Fungi
AorM20	Serine biosynthesis, glycerate-3P => serine	Amino acid metabolism	Fungi
AorM22	Shikimate pathway, phosphoenolpyruvate + erythrose-4P => chorismate	Amino acid metabolism	Fungi
AorM23	Tryptophan biosynthesis, chorismate => tryptophan	Amino acid metabolism	Fungi
AorM24	Phenylalanine biosynthesis, chorismate => phenylalanine	Amino acid metabolism	Fungi
AorM26	Histidine biosynthesis, PRPP => histidine	Amino acid metabolism	Fungi
AorM27	GABA (gamma-Aminobutyrate) shunt	Amino acid metabolism	Fungi
AorM28	Ornithine biosynthesis, glutamate => ornithine	Amino acid metabolism	Fungi
AorM30	Lysine biosynthesis, AAA pathway, 2-oxoglutarate => 2-aminoadipate => lysine	Amino acid metabolism	Fungi
AorM35	Methionine degradation	Amino acid metabolism	Fungi
AorM36	Leucine degradation, leucine => acetoacetate + acetyl-CoA	Amino acid metabolism	Fungi
AorM48	Inosine monophosphate biosynthesis, PRPP + glutamine => IMP	Nucleotide metabolism	Fungi
AorM49	Adenine ribonucleotide biosynthesis, IMP => ADP,ATP	Nucleotide metabolism	Fungi
AorM50	Guanine ribonucleotide biosynthesis IMP => GDP,GTP	Nucleotide metabolism	Fungi
AorM51	Uridine monophosphate biosynthesis, glutamine (+ PRPP) => UMP	Nucleotide metabolism	Fungi
AorM52	Pyrimidine ribonucleotide biosynthesis, UMP => UDP/UTP,CDP/CTP	Nucleotide metabolism	Fungi
AorM55	N-glycan precursor biosynthesis	Glycan biosynthesis and metabolism	Fungi
AorM65	GPI-anchor biosynthesis, core oligosaccharide	Glycan biosynthesis and metabolism	Fungi
AorM72	N-glycosylation by oligosaccharyltransferase	Glycan biosynthesis and metabolism	Fungi
AorM73	N-glycan precursor trimming	Glycan biosynthesis and metabolism	Fungi
AorM81	Pectin degradation	Carbohydrate metabolism	Fungi
AorM82	Fatty acid biosynthesis, initiation	Lipid metabolism	Fungi
AorM83	Fatty acid biosynthesis, elongation	Lipid metabolism	Fungi
AorM86	beta-Oxidation, acyl-CoA synthesis	Lipid metabolism	Fungi
AorM87	beta-Oxidation	Lipid metabolism	Fungi
AorM91	Phosphatidylcholine (PC) biosynthesis, PE => PC	Lipid metabolism	Fungi
AorM92	Phosphatidylethanolamine (PE) biosynthesis, ethanolamine => PE	Lipid metabolism	Fungi
AorM93	Phosphatidylethanolamine (PE) biosynthesis, PA => PS => PE	Lipid metabolism	Fungi
AorM94	Ceramide biosynthesis	Lipid metabolism	Fungi
AorM95	C5 isoprenoid biosynthesis, mevalonate pathway	Secondary metabolites	Fungi
AorM100	Sphingosine degradation	Lipid metabolism	Fungi
AorM102	Ergocalciferol biosynthesis	Lipid metabolism	Fungi
AorM118	Glutathione biosynthesis, glutamate => glutathione	Amino acid metabolism	Fungi
AorM134	Polyamine biosynthesis, arginine => ornithine => putrescine	Amino acid metabolism	Fungi
AorM141	C1-unit interconversion, eukaryotes	Metabolism of cofactors and vitamins	Fungi
AorM148	Succinate dehydrogenase (ubiquinone)	Energy metabolism	Fungi
AorM176	Assimilatory sulfate reduction, sulfate => H2S	Energy metabolism	Fungi
AorM338	Cysteine biosynthesis, homocysteine + serine => cysteine	Amino acid metabolism	Fungi
AorM344	Formaldehyde assimilation, xylulose monophosphate pathway	Energy metabolism	Fungi
AorM367	C10-C20 isoprenoid biosynthesis, non-plant eukaryotes	Secondary metabolites	Fungi
AorM415	Fatty acid biosynthesis, elongation, endoplasmic reticulum	Lipid metabolism	Fungi
AorM432	Leucine biosynthesis, 2-oxoisovalerate => 2-oxoisocaproate	Amino acid metabolism	Fungi
AorM433	Lysine biosynthesis, 2-oxoglutarate => 2-oxoadipate	Amino acid metabolism	Fungi
AorM531	Assimilatory nitrate reduction, nitrate => ammonia	Energy metabolism	Fungi
AorM549	Nucleotide sugar biosynthesis, glucose => UDP-glucose	Carbohydrate metabolism	Fungi
AorM554	Nucleotide sugar biosynthesis, galactose => UDP-galactose	Carbohydrate metabolism	Fungi
AorM555	Betaine biosynthesis, choline => betaine	Amino acid metabolism	Fungi
AorM570	Isoleucine biosynthesis, threonine => 2-oxobutanoate => isoleucine	Amino acid metabolism	Fungi
AorM630	D-Galacturonate degradation (fungi), D-galacturonate => glycerol	Carbohydrate metabolism	Fungi
AorM632	Galactose degradation, Leloir pathway, galactose => alpha-D-glucose-1P	Carbohydrate metabolism	Fungi
AorM661	Paspaline biosynthesis, geranylgeranyl-PP + indoleglycerol phosphate => paspaline	Secondary metabolites	Fungi
AorM672	Penicillin biosynthesis, aminoadipate + cycteine + valine => penicillin	Secondary metabolites	Fungi
AorM999	Halliwell-Asada cycle	Carbohydrate metabolism	Fungi
BcomM1	Glycolysis (Embden-Meyerhof pathway), glucose => pyruvate	Carbohydrate metabolism	Fungi
BcomM2	Glycolysis, core module involving three-carbon compounds	Carbohydrate metabolism	Fungi
BcomM3	Gluconeogenesis, oxaloacetate => fructose-6P	Carbohydrate metabolism	Fungi
BcomM4	Pentose phosphate pathway (Pentose phosphate cycle)	Carbohydrate metabolism	Fungi
BcomM5	PRPP biosynthesis, ribose 5P => PRPP	Carbohydrate metabolism	Fungi
BcomM6	Pentose phosphate pathway, oxidative phase, glucose 6P => ribulose 5P	Carbohydrate metabolism	Fungi
BcomM7	Pentose phosphate pathway, non-oxidative phase, fructose 6P => ribose 5P	Carbohydrate metabolism	Fungi
BcomM9	Citrate cycle (TCA cycle, Krebs cycle)	Carbohydrate metabolism	Fungi
BcomM10	Citrate cycle, first carbon oxidation, oxaloacetate => 2-oxoglutarate	Carbohydrate metabolism	Fungi
BcomM11	Citrate cycle, second carbon oxidation, 2-oxoglutarate => oxaloacetate	Carbohydrate metabolism	Fungi
BcomM12	Glyoxylate cycle	Carbohydrate metabolism	Fungi
BcomM15	Proline biosynthesis, glutamate => proline	Amino acid metabolism	Fungi
BcomM18	Threonine biosynthesis, aspartate => homoserine => threonine	Amino acid metabolism	Fungi
BcomM19	Valine/isoleucine biosynthesis, pyruvate => valine / 2-oxobutanoate => isoleucine	Amino acid metabolism	Fungi
BcomM20	Serine biosynthesis, glycerate-3P => serine	Amino acid metabolism	Fungi
BcomM22	Shikimate pathway, phosphoenolpyruvate + erythrose-4P => chorismate	Amino acid metabolism	Fungi
BcomM23	Tryptophan biosynthesis, chorismate => tryptophan	Amino acid metabolism	Fungi
BcomM24	Phenylalanine biosynthesis, chorismate => phenylalanine	Amino acid metabolism	Fungi
BcomM26	Histidine biosynthesis, PRPP => histidine	Amino acid metabolism	Fungi
BcomM27	GABA (gamma-Aminobutyrate) shunt	Amino acid metabolism	Fungi
BcomM28	Ornithine biosynthesis, glutamate => ornithine	Amino acid metabolism	Fungi
BcomM30	Lysine biosynthesis, AAA pathway, 2-oxoglutarate => 2-aminoadipate => lysine	Amino acid metabolism	Fungi
BcomM34	Methionine salvage pathway	Amino acid metabolism	Fungi
BcomM35	Methionine degradation	Amino acid metabolism	Fungi
BcomM36	Leucine degradation, leucine => acetoacetate + acetyl-CoA	Amino acid metabolism	Fungi
BcomM48	Inosine monophosphate biosynthesis, PRPP + glutamine => IMP	Nucleotide metabolism	Fungi
BcomM49	Adenine ribonucleotide biosynthesis, IMP => ADP,ATP	Nucleotide metabolism	Fungi
BcomM50	Guanine ribonucleotide biosynthesis IMP => GDP,GTP	Nucleotide metabolism	Fungi
BcomM51	Uridine monophosphate biosynthesis, glutamine (+ PRPP) => UMP	Nucleotide metabolism	Fungi
BcomM52	Pyrimidine ribonucleotide biosynthesis, UMP => UDP/UTP,CDP/CTP	Nucleotide metabolism	Fungi
BcomM55	N-glycan precursor biosynthesis	Glycan biosynthesis and metabolism	Fungi
BcomM65	GPI-anchor biosynthesis, core oligosaccharide	Glycan biosynthesis and metabolism	Fungi
BcomM72	N-glycosylation by oligosaccharyltransferase	Glycan biosynthesis and metabolism	Fungi
BcomM73	N-glycan precursor trimming	Glycan biosynthesis and metabolism	Fungi
BcomM82	Fatty acid biosynthesis, initiation	Lipid metabolism	Fungi
BcomM83	Fatty acid biosynthesis, elongation	Lipid metabolism	Fungi
BcomM86	beta-Oxidation, acyl-CoA synthesis	Lipid metabolism	Fungi
BcomM91	Phosphatidylcholine (PC) biosynthesis, PE => PC	Lipid metabolism	Fungi
BcomM92	Phosphatidylethanolamine (PE) biosynthesis, ethanolamine => PE	Lipid metabolism	Fungi
BcomM94	Ceramide biosynthesis	Lipid metabolism	Fungi
BcomM95	C5 isoprenoid biosynthesis, mevalonate pathway	Secondary metabolites	Fungi
BcomM100	Sphingosine degradation	Lipid metabolism	Fungi
BcomM118	Glutathione biosynthesis, glutamate => glutathione	Amino acid metabolism	Fungi
BcomM134	Polyamine biosynthesis, arginine => ornithine => putrescine	Amino acid metabolism	Fungi
BcomM141	C1-unit interconversion, eukaryotes	Metabolism of cofactors and vitamins	Fungi
BcomM148	Succinate dehydrogenase (ubiquinone)	Energy metabolism	Fungi
BcomM176	Assimilatory sulfate reduction, sulfate => H2S	Energy metabolism	Fungi
BcomM338	Cysteine biosynthesis, homocysteine + serine => cysteine	Amino acid metabolism	Fungi
BcomM344	Formaldehyde assimilation, xylulose monophosphate pathway	Energy metabolism	Fungi
BcomM367	C10-C20 isoprenoid biosynthesis, non-plant eukaryotes	Secondary metabolites	Fungi
BcomM415	Fatty acid biosynthesis, elongation, endoplasmic reticulum	Lipid metabolism	Fungi
BcomM432	Leucine biosynthesis, 2-oxoisovalerate => 2-oxoisocaproate	Amino acid metabolism	Fungi
BcomM433	Lysine biosynthesis, 2-oxoglutarate => 2-oxoadipate	Amino acid metabolism	Fungi
BcomM531	Assimilatory nitrate reduction, nitrate => ammonia	Energy metabolism	Fungi
BcomM549	Nucleotide sugar biosynthesis, glucose => UDP-glucose	Carbohydrate metabolism	Fungi
BcomM554	Nucleotide sugar biosynthesis, galactose => UDP-galactose	Carbohydrate metabolism	Fungi
BcomM570	Isoleucine biosynthesis, threonine => 2-oxobutanoate => isoleucine	Amino acid metabolism	Fungi
BcomM632	Galactose degradation, Leloir pathway, galactose => alpha-D-glucose-1P	Carbohydrate metabolism	Fungi
BcomM999	Halliwell-Asada cycle	Carbohydrate metabolism	Fungi
BfuM1	Glycolysis (Embden-Meyerhof pathway), glucose => pyruvate	Carbohydrate metabolism	Fungi
BfuM2	Glycolysis, core module involving three-carbon compounds	Carbohydrate metabolism	Fungi
BfuM3	Gluconeogenesis, oxaloacetate => fructose-6P	Carbohydrate metabolism	Fungi
BfuM5	PRPP biosynthesis, ribose 5P => PRPP	Carbohydrate metabolism	Fungi
BfuM7	Pentose phosphate pathway, non-oxidative phase, fructose 6P => ribose 5P	Carbohydrate metabolism	Fungi
BfuM11	Citrate cycle, second carbon oxidation, 2-oxoglutarate => oxaloacetate	Carbohydrate metabolism	Fungi
BfuM13	Malonate semialdehyde pathway, propanoyl-CoA => acetyl-CoA	Carbohydrate metabolism	Fungi
BfuM15	Proline biosynthesis, glutamate => proline	Amino acid metabolism	Fungi
BfuM18	Threonine biosynthesis, aspartate => homoserine => threonine	Amino acid metabolism	Fungi
BfuM19	Valine/isoleucine biosynthesis, pyruvate => valine / 2-oxobutanoate => isoleucine	Amino acid metabolism	Fungi
BfuM20	Serine biosynthesis, glycerate-3P => serine	Amino acid metabolism	Fungi
BfuM23	Tryptophan biosynthesis, chorismate => tryptophan	Amino acid metabolism	Fungi
BfuM24	Phenylalanine biosynthesis, chorismate => phenylalanine	Amino acid metabolism	Fungi
BfuM26	Histidine biosynthesis, PRPP => histidine	Amino acid metabolism	Fungi
BfuM28	Ornithine biosynthesis, glutamate => ornithine	Amino acid metabolism	Fungi
BfuM30	Lysine biosynthesis, AAA pathway, 2-oxoglutarate => 2-aminoadipate => lysine	Amino acid metabolism	Fungi
BfuM34	Methionine salvage pathway	Amino acid metabolism	Fungi
BfuM35	Methionine degradation	Amino acid metabolism	Fungi
BfuM36	Leucine degradation, leucine => acetoacetate + acetyl-CoA	Amino acid metabolism	Fungi
BfuM48	Inosine monophosphate biosynthesis, PRPP + glutamine => IMP	Nucleotide metabolism	Fungi
BfuM49	Adenine ribonucleotide biosynthesis, IMP => ADP,ATP	Nucleotide metabolism	Fungi
BfuM50	Guanine ribonucleotide biosynthesis IMP => GDP,GTP	Nucleotide metabolism	Fungi
BfuM51	Uridine monophosphate biosynthesis, glutamine (+ PRPP) => UMP	Nucleotide metabolism	Fungi
BfuM65	GPI-anchor biosynthesis, core oligosaccharide	Glycan biosynthesis and metabolism	Fungi
BfuM72	N-glycosylation by oligosaccharyltransferase	Glycan biosynthesis and metabolism	Fungi
BfuM73	N-glycan precursor trimming	Glycan biosynthesis and metabolism	Fungi
BfuM81	Pectin degradation	Carbohydrate metabolism	Fungi
BfuM82	Fatty acid biosynthesis, initiation	Lipid metabolism	Fungi
BfuM83	Fatty acid biosynthesis, elongation	Lipid metabolism	Fungi
BfuM86	beta-Oxidation, acyl-CoA synthesis	Lipid metabolism	Fungi
BfuM91	Phosphatidylcholine (PC) biosynthesis, PE => PC	Lipid metabolism	Fungi
BfuM92	Phosphatidylethanolamine (PE) biosynthesis, ethanolamine => PE	Lipid metabolism	Fungi
BfuM93	Phosphatidylethanolamine (PE) biosynthesis, PA => PS => PE	Lipid metabolism	Fungi
BfuM94	Ceramide biosynthesis	Lipid metabolism	Fungi
BfuM95	C5 isoprenoid biosynthesis, mevalonate pathway	Secondary metabolites	Fungi
BfuM100	Sphingosine degradation	Lipid metabolism	Fungi
BfuM102	Ergocalciferol biosynthesis	Lipid metabolism	Fungi
BfuM118	Glutathione biosynthesis, glutamate => glutathione	Amino acid metabolism	Fungi
BfuM134	Polyamine biosynthesis, arginine => ornithine => putrescine	Amino acid metabolism	Fungi
BfuM141	C1-unit interconversion, eukaryotes	Metabolism of cofactors and vitamins	Fungi
BfuM148	Succinate dehydrogenase (ubiquinone)	Energy metabolism	Fungi
BfuM176	Assimilatory sulfate reduction, sulfate => H2S	Energy metabolism	Fungi
BfuM338	Cysteine biosynthesis, homocysteine + serine => cysteine	Amino acid metabolism	Fungi
BfuM344	Formaldehyde assimilation, xylulose monophosphate pathway	Energy metabolism	Fungi
BfuM367	C10-C20 isoprenoid biosynthesis, non-plant eukaryotes	Secondary metabolites	Fungi
BfuM415	Fatty acid biosynthesis, elongation, endoplasmic reticulum	Lipid metabolism	Fungi
BfuM432	Leucine biosynthesis, 2-oxoisovalerate => 2-oxoisocaproate	Amino acid metabolism	Fungi
BfuM433	Lysine biosynthesis, 2-oxoglutarate => 2-oxoadipate	Amino acid metabolism	Fungi
BfuM531	Assimilatory nitrate reduction, nitrate => ammonia	Energy metabolism	Fungi
BfuM549	Nucleotide sugar biosynthesis, glucose => UDP-glucose	Carbohydrate metabolism	Fungi
BfuM554	Nucleotide sugar biosynthesis, galactose => UDP-galactose	Carbohydrate metabolism	Fungi
BfuM555	Betaine biosynthesis, choline => betaine	Amino acid metabolism	Fungi
BfuM570	Isoleucine biosynthesis, threonine => 2-oxobutanoate => isoleucine	Amino acid metabolism	Fungi
BfuM632	Galactose degradation, Leloir pathway, galactose => alpha-D-glucose-1P	Carbohydrate metabolism	Fungi
BfuM999	Halliwell-Asada cycle	Carbohydrate metabolism	Fungi
BorM1	Glycolysis (Embden-Meyerhof pathway), glucose => pyruvate	Carbohydrate metabolism	Fungi
BorM2	Glycolysis, core module involving three-carbon compounds	Carbohydrate metabolism	Fungi
BorM3	Gluconeogenesis, oxaloacetate => fructose-6P	Carbohydrate metabolism	Fungi
BorM4	Pentose phosphate pathway (Pentose phosphate cycle)	Carbohydrate metabolism	Fungi
BorM5	PRPP biosynthesis, ribose 5P => PRPP	Carbohydrate metabolism	Fungi
BorM6	Pentose phosphate pathway, oxidative phase, glucose 6P => ribulose 5P	Carbohydrate metabolism	Fungi
BorM7	Pentose phosphate pathway, non-oxidative phase, fructose 6P => ribose 5P	Carbohydrate metabolism	Fungi
BorM10	Citrate cycle, first carbon oxidation, oxaloacetate => 2-oxoglutarate	Carbohydrate metabolism	Fungi
BorM12	Glyoxylate cycle	Carbohydrate metabolism	Fungi
BorM13	Malonate semialdehyde pathway, propanoyl-CoA => acetyl-CoA	Carbohydrate metabolism	Fungi
BorM15	Proline biosynthesis, glutamate => proline	Amino acid metabolism	Fungi
BorM18	Threonine biosynthesis, aspartate => homoserine => threonine	Amino acid metabolism	Fungi
BorM19	Valine/isoleucine biosynthesis, pyruvate => valine / 2-oxobutanoate => isoleucine	Amino acid metabolism	Fungi
BorM20	Serine biosynthesis, glycerate-3P => serine	Amino acid metabolism	Fungi
BorM22	Shikimate pathway, phosphoenolpyruvate + erythrose-4P => chorismate	Amino acid metabolism	Fungi
BorM23	Tryptophan biosynthesis, chorismate => tryptophan	Amino acid metabolism	Fungi
BorM24	Phenylalanine biosynthesis, chorismate => phenylalanine	Amino acid metabolism	Fungi
BorM26	Histidine biosynthesis, PRPP => histidine	Amino acid metabolism	Fungi
BorM27	GABA (gamma-Aminobutyrate) shunt	Amino acid metabolism	Fungi
BorM28	Ornithine biosynthesis, glutamate => ornithine	Amino acid metabolism	Fungi
BorM30	Lysine biosynthesis, AAA pathway, 2-oxoglutarate => 2-aminoadipate => lysine	Amino acid metabolism	Fungi
BorM35	Methionine degradation	Amino acid metabolism	Fungi
BorM48	Inosine monophosphate biosynthesis, PRPP + glutamine => IMP	Nucleotide metabolism	Fungi
BorM49	Adenine ribonucleotide biosynthesis, IMP => ADP,ATP	Nucleotide metabolism	Fungi
BorM50	Guanine ribonucleotide biosynthesis IMP => GDP,GTP	Nucleotide metabolism	Fungi
BorM51	Uridine monophosphate biosynthesis, glutamine (+ PRPP) => UMP	Nucleotide metabolism	Fungi
BorM52	Pyrimidine ribonucleotide biosynthesis, UMP => UDP/UTP,CDP/CTP	Nucleotide metabolism	Fungi
BorM55	N-glycan precursor biosynthesis	Glycan biosynthesis and metabolism	Fungi
BorM65	GPI-anchor biosynthesis, core oligosaccharide	Glycan biosynthesis and metabolism	Fungi
BorM72	N-glycosylation by oligosaccharyltransferase	Glycan biosynthesis and metabolism	Fungi
BorM73	N-glycan precursor trimming	Glycan biosynthesis and metabolism	Fungi
BorM82	Fatty acid biosynthesis, initiation	Lipid metabolism	Fungi
BorM83	Fatty acid biosynthesis, elongation	Lipid metabolism	Fungi
BorM86	beta-Oxidation, acyl-CoA synthesis	Lipid metabolism	Fungi
BorM91	Phosphatidylcholine (PC) biosynthesis, PE => PC	Lipid metabolism	Fungi
BorM92	Phosphatidylethanolamine (PE) biosynthesis, ethanolamine => PE	Lipid metabolism	Fungi
BorM93	Phosphatidylethanolamine (PE) biosynthesis, PA => PS => PE	Lipid metabolism	Fungi
BorM94	Ceramide biosynthesis	Lipid metabolism	Fungi
BorM95	C5 isoprenoid biosynthesis, mevalonate pathway	Secondary metabolites	Fungi
BorM100	Sphingosine degradation	Lipid metabolism	Fungi
BorM102	Ergocalciferol biosynthesis	Lipid metabolism	Fungi
BorM118	Glutathione biosynthesis, glutamate => glutathione	Amino acid metabolism	Fungi
BorM134	Polyamine biosynthesis, arginine => ornithine => putrescine	Amino acid metabolism	Fungi
BorM141	C1-unit interconversion, eukaryotes	Metabolism of cofactors and vitamins	Fungi
BorM148	Succinate dehydrogenase (ubiquinone)	Energy metabolism	Fungi
BorM167	Reductive pentose phosphate cycle, glyceraldehyde-3P => ribulose-5P	Energy metabolism	Fungi
BorM176	Assimilatory sulfate reduction, sulfate => H2S	Energy metabolism	Fungi
BorM338	Cysteine biosynthesis, homocysteine + serine => cysteine	Amino acid metabolism	Fungi
BorM344	Formaldehyde assimilation, xylulose monophosphate pathway	Energy metabolism	Fungi
BorM367	C10-C20 isoprenoid biosynthesis, non-plant eukaryotes	Secondary metabolites	Fungi
BorM415	Fatty acid biosynthesis, elongation, endoplasmic reticulum	Lipid metabolism	Fungi
BorM432	Leucine biosynthesis, 2-oxoisovalerate => 2-oxoisocaproate	Amino acid metabolism	Fungi
BorM433	Lysine biosynthesis, 2-oxoglutarate => 2-oxoadipate	Amino acid metabolism	Fungi
BorM531	Assimilatory nitrate reduction, nitrate => ammonia	Energy metabolism	Fungi
BorM549	Nucleotide sugar biosynthesis, glucose => UDP-glucose	Carbohydrate metabolism	Fungi
BorM554	Nucleotide sugar biosynthesis, galactose => UDP-galactose	Carbohydrate metabolism	Fungi
BorM555	Betaine biosynthesis, choline => betaine	Amino acid metabolism	Fungi
BorM570	Isoleucine biosynthesis, threonine => 2-oxobutanoate => isoleucine	Amino acid metabolism	Fungi
BorM632	Galactose degradation, Leloir pathway, galactose => alpha-D-glucose-1P	Carbohydrate metabolism	Fungi
BorM999	Halliwell-Asada cycle	Carbohydrate metabolism	Fungi
BscM1	Glycolysis (Embden-Meyerhof pathway), glucose => pyruvate	Carbohydrate metabolism	Fungi
BscM2	Glycolysis, core module involving three-carbon compounds	Carbohydrate metabolism	Fungi
BscM3	Gluconeogenesis, oxaloacetate => fructose-6P	Carbohydrate metabolism	Fungi
BscM4	Pentose phosphate pathway (Pentose phosphate cycle)	Carbohydrate metabolism	Fungi
BscM5	PRPP biosynthesis, ribose 5P => PRPP	Carbohydrate metabolism	Fungi
BscM6	Pentose phosphate pathway, oxidative phase, glucose 6P => ribulose 5P	Carbohydrate metabolism	Fungi
BscM7	Pentose phosphate pathway, non-oxidative phase, fructose 6P => ribose 5P	Carbohydrate metabolism	Fungi
BscM10	Citrate cycle, first carbon oxidation, oxaloacetate => 2-oxoglutarate	Carbohydrate metabolism	Fungi
BscM12	Glyoxylate cycle	Carbohydrate metabolism	Fungi
BscM13	Malonate semialdehyde pathway, propanoyl-CoA => acetyl-CoA	Carbohydrate metabolism	Fungi
BscM15	Proline biosynthesis, glutamate => proline	Amino acid metabolism	Fungi
BscM18	Threonine biosynthesis, aspartate => homoserine => threonine	Amino acid metabolism	Fungi
BscM19	Valine/isoleucine biosynthesis, pyruvate => valine / 2-oxobutanoate => isoleucine	Amino acid metabolism	Fungi
BscM20	Serine biosynthesis, glycerate-3P => serine	Amino acid metabolism	Fungi
BscM22	Shikimate pathway, phosphoenolpyruvate + erythrose-4P => chorismate	Amino acid metabolism	Fungi
BscM23	Tryptophan biosynthesis, chorismate => tryptophan	Amino acid metabolism	Fungi
BscM24	Phenylalanine biosynthesis, chorismate => phenylalanine	Amino acid metabolism	Fungi
BscM26	Histidine biosynthesis, PRPP => histidine	Amino acid metabolism	Fungi
BscM27	GABA (gamma-Aminobutyrate) shunt	Amino acid metabolism	Fungi
BscM28	Ornithine biosynthesis, glutamate => ornithine	Amino acid metabolism	Fungi
BscM30	Lysine biosynthesis, AAA pathway, 2-oxoglutarate => 2-aminoadipate => lysine	Amino acid metabolism	Fungi
BscM34	Methionine salvage pathway	Amino acid metabolism	Fungi
BscM35	Methionine degradation	Amino acid metabolism	Fungi
BscM48	Inosine monophosphate biosynthesis, PRPP + glutamine => IMP	Nucleotide metabolism	Fungi
BscM49	Adenine ribonucleotide biosynthesis, IMP => ADP,ATP	Nucleotide metabolism	Fungi
BscM50	Guanine ribonucleotide biosynthesis IMP => GDP,GTP	Nucleotide metabolism	Fungi
BscM51	Uridine monophosphate biosynthesis, glutamine (+ PRPP) => UMP	Nucleotide metabolism	Fungi
BscM52	Pyrimidine ribonucleotide biosynthesis, UMP => UDP/UTP,CDP/CTP	Nucleotide metabolism	Fungi
BscM55	N-glycan precursor biosynthesis	Glycan biosynthesis and metabolism	Fungi
BscM65	GPI-anchor biosynthesis, core oligosaccharide	Glycan biosynthesis and metabolism	Fungi
BscM72	N-glycosylation by oligosaccharyltransferase	Glycan biosynthesis and metabolism	Fungi
BscM73	N-glycan precursor trimming	Glycan biosynthesis and metabolism	Fungi
BscM82	Fatty acid biosynthesis, initiation	Lipid metabolism	Fungi
BscM83	Fatty acid biosynthesis, elongation	Lipid metabolism	Fungi
BscM86	beta-Oxidation, acyl-CoA synthesis	Lipid metabolism	Fungi
BscM91	Phosphatidylcholine (PC) biosynthesis, PE => PC	Lipid metabolism	Fungi
BscM92	Phosphatidylethanolamine (PE) biosynthesis, ethanolamine => PE	Lipid metabolism	Fungi
BscM93	Phosphatidylethanolamine (PE) biosynthesis, PA => PS => PE	Lipid metabolism	Fungi
BscM94	Ceramide biosynthesis	Lipid metabolism	Fungi
BscM95	C5 isoprenoid biosynthesis, mevalonate pathway	Secondary metabolites	Fungi
BscM100	Sphingosine degradation	Lipid metabolism	Fungi
BscM102	Ergocalciferol biosynthesis	Lipid metabolism	Fungi
BscM118	Glutathione biosynthesis, glutamate => glutathione	Amino acid metabolism	Fungi
BscM134	Polyamine biosynthesis, arginine => ornithine => putrescine	Amino acid metabolism	Fungi
BscM141	C1-unit interconversion, eukaryotes	Metabolism of cofactors and vitamins	Fungi
BscM148	Succinate dehydrogenase (ubiquinone)	Energy metabolism	Fungi
BscM167	Reductive pentose phosphate cycle, glyceraldehyde-3P => ribulose-5P	Energy metabolism	Fungi
BscM176	Assimilatory sulfate reduction, sulfate => H2S	Energy metabolism	Fungi
BscM338	Cysteine biosynthesis, homocysteine + serine => cysteine	Amino acid metabolism	Fungi
BscM344	Formaldehyde assimilation, xylulose monophosphate pathway	Energy metabolism	Fungi
BscM367	C10-C20 isoprenoid biosynthesis, non-plant eukaryotes	Secondary metabolites	Fungi
BscM415	Fatty acid biosynthesis, elongation, endoplasmic reticulum	Lipid metabolism	Fungi
BscM432	Leucine biosynthesis, 2-oxoisovalerate => 2-oxoisocaproate	Amino acid metabolism	Fungi
BscM433	Lysine biosynthesis, 2-oxoglutarate => 2-oxoadipate	Amino acid metabolism	Fungi
BscM531	Assimilatory nitrate reduction, nitrate => ammonia	Energy metabolism	Fungi
BscM549	Nucleotide sugar biosynthesis, glucose => UDP-glucose	Carbohydrate metabolism	Fungi
BscM554	Nucleotide sugar biosynthesis, galactose => UDP-galactose	Carbohydrate metabolism	Fungi
BscM555	Betaine biosynthesis, choline => betaine	Amino acid metabolism	Fungi
BscM570	Isoleucine biosynthesis, threonine => 2-oxobutanoate => isoleucine	Amino acid metabolism	Fungi
BscM632	Galactose degradation, Leloir pathway, galactose => alpha-D-glucose-1P	Carbohydrate metabolism	Fungi
BscM999	Halliwell-Asada cycle	Carbohydrate metabolism	Fungi
BzeM1	Glycolysis (Embden-Meyerhof pathway), glucose => pyruvate	Carbohydrate metabolism	Fungi
BzeM2	Glycolysis, core module involving three-carbon compounds	Carbohydrate metabolism	Fungi
BzeM3	Gluconeogenesis, oxaloacetate => fructose-6P	Carbohydrate metabolism	Fungi
BzeM4	Pentose phosphate pathway (Pentose phosphate cycle)	Carbohydrate metabolism	Fungi
BzeM5	PRPP biosynthesis, ribose 5P => PRPP	Carbohydrate metabolism	Fungi
BzeM6	Pentose phosphate pathway, oxidative phase, glucose 6P => ribulose 5P	Carbohydrate metabolism	Fungi
BzeM7	Pentose phosphate pathway, non-oxidative phase, fructose 6P => ribose 5P	Carbohydrate metabolism	Fungi
BzeM10	Citrate cycle, first carbon oxidation, oxaloacetate => 2-oxoglutarate	Carbohydrate metabolism	Fungi
BzeM12	Glyoxylate cycle	Carbohydrate metabolism	Fungi
BzeM13	Malonate semialdehyde pathway, propanoyl-CoA => acetyl-CoA	Carbohydrate metabolism	Fungi
BzeM15	Proline biosynthesis, glutamate => proline	Amino acid metabolism	Fungi
BzeM18	Threonine biosynthesis, aspartate => homoserine => threonine	Amino acid metabolism	Fungi
BzeM19	Valine/isoleucine biosynthesis, pyruvate => valine / 2-oxobutanoate => isoleucine	Amino acid metabolism	Fungi
BzeM20	Serine biosynthesis, glycerate-3P => serine	Amino acid metabolism	Fungi
BzeM22	Shikimate pathway, phosphoenolpyruvate + erythrose-4P => chorismate	Amino acid metabolism	Fungi
BzeM23	Tryptophan biosynthesis, chorismate => tryptophan	Amino acid metabolism	Fungi
BzeM24	Phenylalanine biosynthesis, chorismate => phenylalanine	Amino acid metabolism	Fungi
BzeM26	Histidine biosynthesis, PRPP => histidine	Amino acid metabolism	Fungi
BzeM27	GABA (gamma-Aminobutyrate) shunt	Amino acid metabolism	Fungi
BzeM28	Ornithine biosynthesis, glutamate => ornithine	Amino acid metabolism	Fungi
BzeM30	Lysine biosynthesis, AAA pathway, 2-oxoglutarate => 2-aminoadipate => lysine	Amino acid metabolism	Fungi
BzeM35	Methionine degradation	Amino acid metabolism	Fungi
BzeM48	Inosine monophosphate biosynthesis, PRPP + glutamine => IMP	Nucleotide metabolism	Fungi
BzeM49	Adenine ribonucleotide biosynthesis, IMP => ADP,ATP	Nucleotide metabolism	Fungi
BzeM50	Guanine ribonucleotide biosynthesis IMP => GDP,GTP	Nucleotide metabolism	Fungi
BzeM51	Uridine monophosphate biosynthesis, glutamine (+ PRPP) => UMP	Nucleotide metabolism	Fungi
BzeM52	Pyrimidine ribonucleotide biosynthesis, UMP => UDP/UTP,CDP/CTP	Nucleotide metabolism	Fungi
BzeM55	N-glycan precursor biosynthesis	Glycan biosynthesis and metabolism	Fungi
BzeM65	GPI-anchor biosynthesis, core oligosaccharide	Glycan biosynthesis and metabolism	Fungi
BzeM72	N-glycosylation by oligosaccharyltransferase	Glycan biosynthesis and metabolism	Fungi
BzeM73	N-glycan precursor trimming	Glycan biosynthesis and metabolism	Fungi
BzeM82	Fatty acid biosynthesis, initiation	Lipid metabolism	Fungi
BzeM83	Fatty acid biosynthesis, elongation	Lipid metabolism	Fungi
BzeM86	beta-Oxidation, acyl-CoA synthesis	Lipid metabolism	Fungi
BzeM91	Phosphatidylcholine (PC) biosynthesis, PE => PC	Lipid metabolism	Fungi
BzeM92	Phosphatidylethanolamine (PE) biosynthesis, ethanolamine => PE	Lipid metabolism	Fungi
BzeM93	Phosphatidylethanolamine (PE) biosynthesis, PA => PS => PE	Lipid metabolism	Fungi
BzeM94	Ceramide biosynthesis	Lipid metabolism	Fungi
BzeM95	C5 isoprenoid biosynthesis, mevalonate pathway	Secondary metabolites	Fungi
BzeM100	Sphingosine degradation	Lipid metabolism	Fungi
BzeM102	Ergocalciferol biosynthesis	Lipid metabolism	Fungi
BzeM118	Glutathione biosynthesis, glutamate => glutathione	Amino acid metabolism	Fungi
BzeM134	Polyamine biosynthesis, arginine => ornithine => putrescine	Amino acid metabolism	Fungi
BzeM141	C1-unit interconversion, eukaryotes	Metabolism of cofactors and vitamins	Fungi
BzeM148	Succinate dehydrogenase (ubiquinone)	Energy metabolism	Fungi
BzeM167	Reductive pentose phosphate cycle, glyceraldehyde-3P => ribulose-5P	Energy metabolism	Fungi
BzeM176	Assimilatory sulfate reduction, sulfate => H2S	Energy metabolism	Fungi
BzeM338	Cysteine biosynthesis, homocysteine + serine => cysteine	Amino acid metabolism	Fungi
BzeM344	Formaldehyde assimilation, xylulose monophosphate pathway	Energy metabolism	Fungi
BzeM367	C10-C20 isoprenoid biosynthesis, non-plant eukaryotes	Secondary metabolites	Fungi
BzeM415	Fatty acid biosynthesis, elongation, endoplasmic reticulum	Lipid metabolism	Fungi
BzeM432	Leucine biosynthesis, 2-oxoisovalerate => 2-oxoisocaproate	Amino acid metabolism	Fungi
BzeM433	Lysine biosynthesis, 2-oxoglutarate => 2-oxoadipate	Amino acid metabolism	Fungi
BzeM531	Assimilatory nitrate reduction, nitrate => ammonia	Energy metabolism	Fungi
BzeM549	Nucleotide sugar biosynthesis, glucose => UDP-glucose	Carbohydrate metabolism	Fungi
BzeM554	Nucleotide sugar biosynthesis, galactose => UDP-galactose	Carbohydrate metabolism	Fungi
BzeM555	Betaine biosynthesis, choline => betaine	Amino acid metabolism	Fungi
BzeM570	Isoleucine biosynthesis, threonine => 2-oxobutanoate => isoleucine	Amino acid metabolism	Fungi
BzeM630	D-Galacturonate degradation (fungi), D-galacturonate => glycerol	Carbohydrate metabolism	Fungi
BzeM632	Galactose degradation, Leloir pathway, galactose => alpha-D-glucose-1P	Carbohydrate metabolism	Fungi
BzeM999	Halliwell-Asada cycle	Carbohydrate metabolism	Fungi
CalM1	Glycolysis (Embden-Meyerhof pathway), glucose => pyruvate	Carbohydrate metabolism	Fungi
CalM2	Glycolysis, core module involving three-carbon compounds	Carbohydrate metabolism	Fungi
CalM3	Gluconeogenesis, oxaloacetate => fructose-6P	Carbohydrate metabolism	Fungi
CalM4	Pentose phosphate pathway (Pentose phosphate cycle)	Carbohydrate metabolism	Fungi
CalM5	PRPP biosynthesis, ribose 5P => PRPP	Carbohydrate metabolism	Fungi
CalM6	Pentose phosphate pathway, oxidative phase, glucose 6P => ribulose 5P	Carbohydrate metabolism	Fungi
CalM7	Pentose phosphate pathway, non-oxidative phase, fructose 6P => ribose 5P	Carbohydrate metabolism	Fungi
CalM9	Citrate cycle (TCA cycle, Krebs cycle)	Carbohydrate metabolism	Fungi
CalM10	Citrate cycle, first carbon oxidation, oxaloacetate => 2-oxoglutarate	Carbohydrate metabolism	Fungi
CalM11	Citrate cycle, second carbon oxidation, 2-oxoglutarate => oxaloacetate	Carbohydrate metabolism	Fungi
CalM12	Glyoxylate cycle	Carbohydrate metabolism	Fungi
CalM15	Proline biosynthesis, glutamate => proline	Amino acid metabolism	Fungi
CalM18	Threonine biosynthesis, aspartate => homoserine => threonine	Amino acid metabolism	Fungi
CalM19	Valine/isoleucine biosynthesis, pyruvate => valine / 2-oxobutanoate => isoleucine	Amino acid metabolism	Fungi
CalM20	Serine biosynthesis, glycerate-3P => serine	Amino acid metabolism	Fungi
CalM22	Shikimate pathway, phosphoenolpyruvate + erythrose-4P => chorismate	Amino acid metabolism	Fungi
CalM23	Tryptophan biosynthesis, chorismate => tryptophan	Amino acid metabolism	Fungi
CalM24	Phenylalanine biosynthesis, chorismate => phenylalanine	Amino acid metabolism	Fungi
CalM26	Histidine biosynthesis, PRPP => histidine	Amino acid metabolism	Fungi
CalM27	GABA (gamma-Aminobutyrate) shunt	Amino acid metabolism	Fungi
CalM28	Ornithine biosynthesis, glutamate => ornithine	Amino acid metabolism	Fungi
CalM30	Lysine biosynthesis, AAA pathway, 2-oxoglutarate => 2-aminoadipate => lysine	Amino acid metabolism	Fungi
CalM34	Methionine salvage pathway	Amino acid metabolism	Fungi
CalM48	Inosine monophosphate biosynthesis, PRPP + glutamine => IMP	Nucleotide metabolism	Fungi
CalM49	Adenine ribonucleotide biosynthesis, IMP => ADP,ATP	Nucleotide metabolism	Fungi
CalM50	Guanine ribonucleotide biosynthesis IMP => GDP,GTP	Nucleotide metabolism	Fungi
CalM51	Uridine monophosphate biosynthesis, glutamine (+ PRPP) => UMP	Nucleotide metabolism	Fungi
CalM52	Pyrimidine ribonucleotide biosynthesis, UMP => UDP/UTP,CDP/CTP	Nucleotide metabolism	Fungi
CalM55	N-glycan precursor biosynthesis	Glycan biosynthesis and metabolism	Fungi
CalM65	GPI-anchor biosynthesis, core oligosaccharide	Glycan biosynthesis and metabolism	Fungi
CalM72	N-glycosylation by oligosaccharyltransferase	Glycan biosynthesis and metabolism	Fungi
CalM73	N-glycan precursor trimming	Glycan biosynthesis and metabolism	Fungi
CalM74	N-glycan biosynthesis, high-mannose type	Glycan biosynthesis and metabolism	Fungi
CalM82	Fatty acid biosynthesis, initiation	Lipid metabolism	Fungi
CalM83	Fatty acid biosynthesis, elongation	Lipid metabolism	Fungi
CalM86	beta-Oxidation, acyl-CoA synthesis	Lipid metabolism	Fungi
CalM91	Phosphatidylcholine (PC) biosynthesis, PE => PC	Lipid metabolism	Fungi
CalM92	Phosphatidylethanolamine (PE) biosynthesis, ethanolamine => PE	Lipid metabolism	Fungi
CalM93	Phosphatidylethanolamine (PE) biosynthesis, PA => PS => PE	Lipid metabolism	Fungi
CalM94	Ceramide biosynthesis	Lipid metabolism	Fungi
CalM95	C5 isoprenoid biosynthesis, mevalonate pathway	Secondary metabolites	Fungi
CalM100	Sphingosine degradation	Lipid metabolism	Fungi
CalM102	Ergocalciferol biosynthesis	Lipid metabolism	Fungi
CalM120	Coenzyme A biosynthesis, pantothenate => CoA	Metabolism of cofactors and vitamins	Fungi
CalM126	Tetrahydrofolate biosynthesis, GTP => THF	Metabolism of cofactors and vitamins	Fungi
CalM128	Ubiquinone biosynthesis, eukaryotes, 4-hydroxybenzoate => ubiquinone	Metabolism of cofactors and vitamins	Fungi
CalM134	Polyamine biosynthesis, arginine => ornithine => putrescine	Amino acid metabolism	Fungi
CalM141	C1-unit interconversion, eukaryotes	Metabolism of cofactors and vitamins	Fungi
CalM148	Succinate dehydrogenase (ubiquinone)	Energy metabolism	Fungi
CalM176	Assimilatory sulfate reduction, sulfate => H2S	Energy metabolism	Fungi
CalM338	Cysteine biosynthesis, homocysteine + serine => cysteine	Amino acid metabolism	Fungi
CalM367	C10-C20 isoprenoid biosynthesis, non-plant eukaryotes	Secondary metabolites	Fungi
CalM415	Fatty acid biosynthesis, elongation, endoplasmic reticulum	Lipid metabolism	Fungi
CalM432	Leucine biosynthesis, 2-oxoisovalerate => 2-oxoisocaproate	Amino acid metabolism	Fungi
CalM433	Lysine biosynthesis, 2-oxoglutarate => 2-oxoadipate	Amino acid metabolism	Fungi
CalM549	Nucleotide sugar biosynthesis, glucose => UDP-glucose	Carbohydrate metabolism	Fungi
CalM554	Nucleotide sugar biosynthesis, galactose => UDP-galactose	Carbohydrate metabolism	Fungi
CalM570	Isoleucine biosynthesis, threonine => 2-oxobutanoate => isoleucine	Amino acid metabolism	Fungi
CalM632	Galactose degradation, Leloir pathway, galactose => alpha-D-glucose-1P	Carbohydrate metabolism	Fungi
CalM999	Halliwell-Asada cycle	Carbohydrate metabolism	Fungi
CciM1	Glycolysis (Embden-Meyerhof pathway), glucose => pyruvate	Carbohydrate metabolism	Fungi
CciM2	Glycolysis, core module involving three-carbon compounds	Carbohydrate metabolism	Fungi
CciM3	Gluconeogenesis, oxaloacetate => fructose-6P	Carbohydrate metabolism	Fungi
CciM4	Pentose phosphate pathway (Pentose phosphate cycle)	Carbohydrate metabolism	Fungi
CciM5	PRPP biosynthesis, ribose 5P => PRPP	Carbohydrate metabolism	Fungi
CciM6	Pentose phosphate pathway, oxidative phase, glucose 6P => ribulose 5P	Carbohydrate metabolism	Fungi
CciM7	Pentose phosphate pathway, non-oxidative phase, fructose 6P => ribose 5P	Carbohydrate metabolism	Fungi
CciM9	Citrate cycle (TCA cycle, Krebs cycle)	Carbohydrate metabolism	Fungi
CciM10	Citrate cycle, first carbon oxidation, oxaloacetate => 2-oxoglutarate	Carbohydrate metabolism	Fungi
CciM11	Citrate cycle, second carbon oxidation, 2-oxoglutarate => oxaloacetate	Carbohydrate metabolism	Fungi
CciM12	Glyoxylate cycle	Carbohydrate metabolism	Fungi
CciM13	Malonate semialdehyde pathway, propanoyl-CoA => acetyl-CoA	Carbohydrate metabolism	Fungi
CciM15	Proline biosynthesis, glutamate => proline	Amino acid metabolism	Fungi
CciM18	Threonine biosynthesis, aspartate => homoserine => threonine	Amino acid metabolism	Fungi
CciM19	Valine/isoleucine biosynthesis, pyruvate => valine / 2-oxobutanoate => isoleucine	Amino acid metabolism	Fungi
CciM22	Shikimate pathway, phosphoenolpyruvate + erythrose-4P => chorismate	Amino acid metabolism	Fungi
CciM23	Tryptophan biosynthesis, chorismate => tryptophan	Amino acid metabolism	Fungi
CciM26	Histidine biosynthesis, PRPP => histidine	Amino acid metabolism	Fungi
CciM27	GABA (gamma-Aminobutyrate) shunt	Amino acid metabolism	Fungi
CciM28	Ornithine biosynthesis, glutamate => ornithine	Amino acid metabolism	Fungi
CciM35	Methionine degradation	Amino acid metabolism	Fungi
CciM36	Leucine degradation, leucine => acetoacetate + acetyl-CoA	Amino acid metabolism	Fungi
CciM48	Inosine monophosphate biosynthesis, PRPP + glutamine => IMP	Nucleotide metabolism	Fungi
CciM49	Adenine ribonucleotide biosynthesis, IMP => ADP,ATP	Nucleotide metabolism	Fungi
CciM50	Guanine ribonucleotide biosynthesis IMP => GDP,GTP	Nucleotide metabolism	Fungi
CciM51	Uridine monophosphate biosynthesis, glutamine (+ PRPP) => UMP	Nucleotide metabolism	Fungi
CciM52	Pyrimidine ribonucleotide biosynthesis, UMP => UDP/UTP,CDP/CTP	Nucleotide metabolism	Fungi
CciM55	N-glycan precursor biosynthesis	Glycan biosynthesis and metabolism	Fungi
CciM65	GPI-anchor biosynthesis, core oligosaccharide	Glycan biosynthesis and metabolism	Fungi
CciM72	N-glycosylation by oligosaccharyltransferase	Glycan biosynthesis and metabolism	Fungi
CciM73	N-glycan precursor trimming	Glycan biosynthesis and metabolism	Fungi
CciM82	Fatty acid biosynthesis, initiation	Lipid metabolism	Fungi
CciM83	Fatty acid biosynthesis, elongation	Lipid metabolism	Fungi
CciM86	beta-Oxidation, acyl-CoA synthesis	Lipid metabolism	Fungi
CciM91	Phosphatidylcholine (PC) biosynthesis, PE => PC	Lipid metabolism	Fungi
CciM93	Phosphatidylethanolamine (PE) biosynthesis, PA => PS => PE	Lipid metabolism	Fungi
CciM94	Ceramide biosynthesis	Lipid metabolism	Fungi
CciM100	Sphingosine degradation	Lipid metabolism	Fungi
CciM102	Ergocalciferol biosynthesis	Lipid metabolism	Fungi
CciM120	Coenzyme A biosynthesis, pantothenate => CoA	Metabolism of cofactors and vitamins	Fungi
CciM125	Riboflavin biosynthesis, GTP => riboflavin/FMN/FAD	Metabolism of cofactors and vitamins	Fungi
CciM126	Tetrahydrofolate biosynthesis, GTP => THF	Metabolism of cofactors and vitamins	Fungi
CciM134	Polyamine biosynthesis, arginine => ornithine => putrescine	Amino acid metabolism	Fungi
CciM141	C1-unit interconversion, eukaryotes	Metabolism of cofactors and vitamins	Fungi
CciM148	Succinate dehydrogenase (ubiquinone)	Energy metabolism	Fungi
CciM176	Assimilatory sulfate reduction, sulfate => H2S	Energy metabolism	Fungi
CciM338	Cysteine biosynthesis, homocysteine + serine => cysteine	Amino acid metabolism	Fungi
CciM367	C10-C20 isoprenoid biosynthesis, non-plant eukaryotes	Secondary metabolites	Fungi
CciM432	Leucine biosynthesis, 2-oxoisovalerate => 2-oxoisocaproate	Amino acid metabolism	Fungi
CciM433	Lysine biosynthesis, 2-oxoglutarate => 2-oxoadipate	Amino acid metabolism	Fungi
CciM531	Assimilatory nitrate reduction, nitrate => ammonia	Energy metabolism	Fungi
CciM549	Nucleotide sugar biosynthesis, glucose => UDP-glucose	Carbohydrate metabolism	Fungi
CciM570	Isoleucine biosynthesis, threonine => 2-oxobutanoate => isoleucine	Amino acid metabolism	Fungi
CciM999	Halliwell-Asada cycle	Carbohydrate metabolism	Fungi
CduM1	Glycolysis (Embden-Meyerhof pathway), glucose => pyruvate	Carbohydrate metabolism	Fungi
CduM2	Glycolysis, core module involving three-carbon compounds	Carbohydrate metabolism	Fungi
CduM3	Gluconeogenesis, oxaloacetate => fructose-6P	Carbohydrate metabolism	Fungi
CduM4	Pentose phosphate pathway (Pentose phosphate cycle)	Carbohydrate metabolism	Fungi
CduM5	PRPP biosynthesis, ribose 5P => PRPP	Carbohydrate metabolism	Fungi
CduM6	Pentose phosphate pathway, oxidative phase, glucose 6P => ribulose 5P	Carbohydrate metabolism	Fungi
CduM7	Pentose phosphate pathway, non-oxidative phase, fructose 6P => ribose 5P	Carbohydrate metabolism	Fungi
CduM9	Citrate cycle (TCA cycle, Krebs cycle)	Carbohydrate metabolism	Fungi
CduM10	Citrate cycle, first carbon oxidation, oxaloacetate => 2-oxoglutarate	Carbohydrate metabolism	Fungi
CduM11	Citrate cycle, second carbon oxidation, 2-oxoglutarate => oxaloacetate	Carbohydrate metabolism	Fungi
CduM12	Glyoxylate cycle	Carbohydrate metabolism	Fungi
CduM15	Proline biosynthesis, glutamate => proline	Amino acid metabolism	Fungi
CduM18	Threonine biosynthesis, aspartate => homoserine => threonine	Amino acid metabolism	Fungi
CduM19	Valine/isoleucine biosynthesis, pyruvate => valine / 2-oxobutanoate => isoleucine	Amino acid metabolism	Fungi
CduM20	Serine biosynthesis, glycerate-3P => serine	Amino acid metabolism	Fungi
CduM22	Shikimate pathway, phosphoenolpyruvate + erythrose-4P => chorismate	Amino acid metabolism	Fungi
CduM23	Tryptophan biosynthesis, chorismate => tryptophan	Amino acid metabolism	Fungi
CduM24	Phenylalanine biosynthesis, chorismate => phenylalanine	Amino acid metabolism	Fungi
CduM26	Histidine biosynthesis, PRPP => histidine	Amino acid metabolism	Fungi
CduM27	GABA (gamma-Aminobutyrate) shunt	Amino acid metabolism	Fungi
CduM28	Ornithine biosynthesis, glutamate => ornithine	Amino acid metabolism	Fungi
CduM30	Lysine biosynthesis, AAA pathway, 2-oxoglutarate => 2-aminoadipate => lysine	Amino acid metabolism	Fungi
CduM34	Methionine salvage pathway	Amino acid metabolism	Fungi
CduM48	Inosine monophosphate biosynthesis, PRPP + glutamine => IMP	Nucleotide metabolism	Fungi
CduM49	Adenine ribonucleotide biosynthesis, IMP => ADP,ATP	Nucleotide metabolism	Fungi
CduM50	Guanine ribonucleotide biosynthesis IMP => GDP,GTP	Nucleotide metabolism	Fungi
CduM51	Uridine monophosphate biosynthesis, glutamine (+ PRPP) => UMP	Nucleotide metabolism	Fungi
CduM52	Pyrimidine ribonucleotide biosynthesis, UMP => UDP/UTP,CDP/CTP	Nucleotide metabolism	Fungi
CduM55	N-glycan precursor biosynthesis	Glycan biosynthesis and metabolism	Fungi
CduM65	GPI-anchor biosynthesis, core oligosaccharide	Glycan biosynthesis and metabolism	Fungi
CduM72	N-glycosylation by oligosaccharyltransferase	Glycan biosynthesis and metabolism	Fungi
CduM73	N-glycan precursor trimming	Glycan biosynthesis and metabolism	Fungi
CduM74	N-glycan biosynthesis, high-mannose type	Glycan biosynthesis and metabolism	Fungi
CduM82	Fatty acid biosynthesis, initiation	Lipid metabolism	Fungi
CduM83	Fatty acid biosynthesis, elongation	Lipid metabolism	Fungi
CduM86	beta-Oxidation, acyl-CoA synthesis	Lipid metabolism	Fungi
CduM91	Phosphatidylcholine (PC) biosynthesis, PE => PC	Lipid metabolism	Fungi
CduM92	Phosphatidylethanolamine (PE) biosynthesis, ethanolamine => PE	Lipid metabolism	Fungi
CduM93	Phosphatidylethanolamine (PE) biosynthesis, PA => PS => PE	Lipid metabolism	Fungi
CduM94	Ceramide biosynthesis	Lipid metabolism	Fungi
CduM95	C5 isoprenoid biosynthesis, mevalonate pathway	Secondary metabolites	Fungi
CduM100	Sphingosine degradation	Lipid metabolism	Fungi
CduM102	Ergocalciferol biosynthesis	Lipid metabolism	Fungi
CduM120	Coenzyme A biosynthesis, pantothenate => CoA	Metabolism of cofactors and vitamins	Fungi
CduM126	Tetrahydrofolate biosynthesis, GTP => THF	Metabolism of cofactors and vitamins	Fungi
CduM128	Ubiquinone biosynthesis, eukaryotes, 4-hydroxybenzoate => ubiquinone	Metabolism of cofactors and vitamins	Fungi
CduM134	Polyamine biosynthesis, arginine => ornithine => putrescine	Amino acid metabolism	Fungi
CduM141	C1-unit interconversion, eukaryotes	Metabolism of cofactors and vitamins	Fungi
CduM148	Succinate dehydrogenase (ubiquinone)	Energy metabolism	Fungi
CduM176	Assimilatory sulfate reduction, sulfate => H2S	Energy metabolism	Fungi
CduM338	Cysteine biosynthesis, homocysteine + serine => cysteine	Amino acid metabolism	Fungi
CduM367	C10-C20 isoprenoid biosynthesis, non-plant eukaryotes	Secondary metabolites	Fungi
CduM415	Fatty acid biosynthesis, elongation, endoplasmic reticulum	Lipid metabolism	Fungi
CduM432	Leucine biosynthesis, 2-oxoisovalerate => 2-oxoisocaproate	Amino acid metabolism	Fungi
CduM433	Lysine biosynthesis, 2-oxoglutarate => 2-oxoadipate	Amino acid metabolism	Fungi
CduM549	Nucleotide sugar biosynthesis, glucose => UDP-glucose	Carbohydrate metabolism	Fungi
CduM554	Nucleotide sugar biosynthesis, galactose => UDP-galactose	Carbohydrate metabolism	Fungi
CduM570	Isoleucine biosynthesis, threonine => 2-oxobutanoate => isoleucine	Amino acid metabolism	Fungi
CduM632	Galactose degradation, Leloir pathway, galactose => alpha-D-glucose-1P	Carbohydrate metabolism	Fungi
CduM999	Halliwell-Asada cycle	Carbohydrate metabolism	Fungi
CgiM1	Glycolysis (Embden-Meyerhof pathway), glucose => pyruvate	Carbohydrate metabolism	Fungi
CgiM2	Glycolysis, core module involving three-carbon compounds	Carbohydrate metabolism	Fungi
CgiM3	Gluconeogenesis, oxaloacetate => fructose-6P	Carbohydrate metabolism	Fungi
CgiM4	Pentose phosphate pathway (Pentose phosphate cycle)	Carbohydrate metabolism	Fungi
CgiM5	PRPP biosynthesis, ribose 5P => PRPP	Carbohydrate metabolism	Fungi
CgiM6	Pentose phosphate pathway, oxidative phase, glucose 6P => ribulose 5P	Carbohydrate metabolism	Fungi
CgiM7	Pentose phosphate pathway, non-oxidative phase, fructose 6P => ribose 5P	Carbohydrate metabolism	Fungi
CgiM9	Citrate cycle (TCA cycle, Krebs cycle)	Carbohydrate metabolism	Fungi
CgiM10	Citrate cycle, first carbon oxidation, oxaloacetate => 2-oxoglutarate	Carbohydrate metabolism	Fungi
CgiM11	Citrate cycle, second carbon oxidation, 2-oxoglutarate => oxaloacetate	Carbohydrate metabolism	Fungi
CgiM12	Glyoxylate cycle	Carbohydrate metabolism	Fungi
CgiM13	Malonate semialdehyde pathway, propanoyl-CoA => acetyl-CoA	Carbohydrate metabolism	Fungi
CgiM15	Proline biosynthesis, glutamate => proline	Amino acid metabolism	Fungi
CgiM18	Threonine biosynthesis, aspartate => homoserine => threonine	Amino acid metabolism	Fungi
CgiM19	Valine/isoleucine biosynthesis, pyruvate => valine / 2-oxobutanoate => isoleucine	Amino acid metabolism	Fungi
CgiM22	Shikimate pathway, phosphoenolpyruvate + erythrose-4P => chorismate	Amino acid metabolism	Fungi
CgiM23	Tryptophan biosynthesis, chorismate => tryptophan	Amino acid metabolism	Fungi
CgiM26	Histidine biosynthesis, PRPP => histidine	Amino acid metabolism	Fungi
CgiM27	GABA (gamma-Aminobutyrate) shunt	Amino acid metabolism	Fungi
CgiM28	Ornithine biosynthesis, glutamate => ornithine	Amino acid metabolism	Fungi
CgiM30	Lysine biosynthesis, AAA pathway, 2-oxoglutarate => 2-aminoadipate => lysine	Amino acid metabolism	Fungi
CgiM36	Leucine degradation, leucine => acetoacetate + acetyl-CoA	Amino acid metabolism	Fungi
CgiM49	Adenine ribonucleotide biosynthesis, IMP => ADP,ATP	Nucleotide metabolism	Fungi
CgiM50	Guanine ribonucleotide biosynthesis IMP => GDP,GTP	Nucleotide metabolism	Fungi
CgiM51	Uridine monophosphate biosynthesis, glutamine (+ PRPP) => UMP	Nucleotide metabolism	Fungi
CgiM52	Pyrimidine ribonucleotide biosynthesis, UMP => UDP/UTP,CDP/CTP	Nucleotide metabolism	Fungi
CgiM72	N-glycosylation by oligosaccharyltransferase	Glycan biosynthesis and metabolism	Fungi
CgiM82	Fatty acid biosynthesis, initiation	Lipid metabolism	Fungi
CgiM83	Fatty acid biosynthesis, elongation	Lipid metabolism	Fungi
CgiM86	beta-Oxidation, acyl-CoA synthesis	Lipid metabolism	Fungi
CgiM87	beta-Oxidation	Lipid metabolism	Fungi
CgiM91	Phosphatidylcholine (PC) biosynthesis, PE => PC	Lipid metabolism	Fungi
CgiM93	Phosphatidylethanolamine (PE) biosynthesis, PA => PS => PE	Lipid metabolism	Fungi
CgiM94	Ceramide biosynthesis	Lipid metabolism	Fungi
CgiM100	Sphingosine degradation	Lipid metabolism	Fungi
CgiM102	Ergocalciferol biosynthesis	Lipid metabolism	Fungi
CgiM126	Tetrahydrofolate biosynthesis, GTP => THF	Metabolism of cofactors and vitamins	Fungi
CgiM134	Polyamine biosynthesis, arginine => ornithine => putrescine	Amino acid metabolism	Fungi
CgiM141	C1-unit interconversion, eukaryotes	Metabolism of cofactors and vitamins	Fungi
CgiM148	Succinate dehydrogenase (ubiquinone)	Energy metabolism	Fungi
CgiM176	Assimilatory sulfate reduction, sulfate => H2S	Energy metabolism	Fungi
CgiM338	Cysteine biosynthesis, homocysteine + serine => cysteine	Amino acid metabolism	Fungi
CgiM344	Formaldehyde assimilation, xylulose monophosphate pathway	Energy metabolism	Fungi
CgiM367	C10-C20 isoprenoid biosynthesis, non-plant eukaryotes	Secondary metabolites	Fungi
CgiM432	Leucine biosynthesis, 2-oxoisovalerate => 2-oxoisocaproate	Amino acid metabolism	Fungi
CgiM433	Lysine biosynthesis, 2-oxoglutarate => 2-oxoadipate	Amino acid metabolism	Fungi
CgiM549	Nucleotide sugar biosynthesis, glucose => UDP-glucose	Carbohydrate metabolism	Fungi
CgiM554	Nucleotide sugar biosynthesis, galactose => UDP-galactose	Carbohydrate metabolism	Fungi
CgiM570	Isoleucine biosynthesis, threonine => 2-oxobutanoate => isoleucine	Amino acid metabolism	Fungi
CgiM999	Halliwell-Asada cycle	Carbohydrate metabolism	Fungi
CgrM1	Glycolysis (Embden-Meyerhof pathway), glucose => pyruvate	Carbohydrate metabolism	Fungi
CgrM2	Glycolysis, core module involving three-carbon compounds	Carbohydrate metabolism	Fungi
CgrM3	Gluconeogenesis, oxaloacetate => fructose-6P	Carbohydrate metabolism	Fungi
CgrM4	Pentose phosphate pathway (Pentose phosphate cycle)	Carbohydrate metabolism	Fungi
CgrM5	PRPP biosynthesis, ribose 5P => PRPP	Carbohydrate metabolism	Fungi
CgrM6	Pentose phosphate pathway, oxidative phase, glucose 6P => ribulose 5P	Carbohydrate metabolism	Fungi
CgrM7	Pentose phosphate pathway, non-oxidative phase, fructose 6P => ribose 5P	Carbohydrate metabolism	Fungi
CgrM9	Citrate cycle (TCA cycle, Krebs cycle)	Carbohydrate metabolism	Fungi
CgrM10	Citrate cycle, first carbon oxidation, oxaloacetate => 2-oxoglutarate	Carbohydrate metabolism	Fungi
CgrM11	Citrate cycle, second carbon oxidation, 2-oxoglutarate => oxaloacetate	Carbohydrate metabolism	Fungi
CgrM12	Glyoxylate cycle	Carbohydrate metabolism	Fungi
CgrM15	Proline biosynthesis, glutamate => proline	Amino acid metabolism	Fungi
CgrM18	Threonine biosynthesis, aspartate => homoserine => threonine	Amino acid metabolism	Fungi
CgrM19	Valine/isoleucine biosynthesis, pyruvate => valine / 2-oxobutanoate => isoleucine	Amino acid metabolism	Fungi
CgrM20	Serine biosynthesis, glycerate-3P => serine	Amino acid metabolism	Fungi
CgrM22	Shikimate pathway, phosphoenolpyruvate + erythrose-4P => chorismate	Amino acid metabolism	Fungi
CgrM23	Tryptophan biosynthesis, chorismate => tryptophan	Amino acid metabolism	Fungi
CgrM24	Phenylalanine biosynthesis, chorismate => phenylalanine	Amino acid metabolism	Fungi
CgrM26	Histidine biosynthesis, PRPP => histidine	Amino acid metabolism	Fungi
CgrM27	GABA (gamma-Aminobutyrate) shunt	Amino acid metabolism	Fungi
CgrM28	Ornithine biosynthesis, glutamate => ornithine	Amino acid metabolism	Fungi
CgrM30	Lysine biosynthesis, AAA pathway, 2-oxoglutarate => 2-aminoadipate => lysine	Amino acid metabolism	Fungi
CgrM34	Methionine salvage pathway	Amino acid metabolism	Fungi
CgrM48	Inosine monophosphate biosynthesis, PRPP + glutamine => IMP	Nucleotide metabolism	Fungi
CgrM49	Adenine ribonucleotide biosynthesis, IMP => ADP,ATP	Nucleotide metabolism	Fungi
CgrM50	Guanine ribonucleotide biosynthesis IMP => GDP,GTP	Nucleotide metabolism	Fungi
CgrM51	Uridine monophosphate biosynthesis, glutamine (+ PRPP) => UMP	Nucleotide metabolism	Fungi
CgrM52	Pyrimidine ribonucleotide biosynthesis, UMP => UDP/UTP,CDP/CTP	Nucleotide metabolism	Fungi
CgrM55	N-glycan precursor biosynthesis	Glycan biosynthesis and metabolism	Fungi
CgrM65	GPI-anchor biosynthesis, core oligosaccharide	Glycan biosynthesis and metabolism	Fungi
CgrM72	N-glycosylation by oligosaccharyltransferase	Glycan biosynthesis and metabolism	Fungi
CgrM73	N-glycan precursor trimming	Glycan biosynthesis and metabolism	Fungi
CgrM74	N-glycan biosynthesis, high-mannose type	Glycan biosynthesis and metabolism	Fungi
CgrM82	Fatty acid biosynthesis, initiation	Lipid metabolism	Fungi
CgrM83	Fatty acid biosynthesis, elongation	Lipid metabolism	Fungi
CgrM86	beta-Oxidation, acyl-CoA synthesis	Lipid metabolism	Fungi
CgrM90	Phosphatidylcholine (PC) biosynthesis, choline => PC	Lipid metabolism	Fungi
CgrM91	Phosphatidylcholine (PC) biosynthesis, PE => PC	Lipid metabolism	Fungi
CgrM93	Phosphatidylethanolamine (PE) biosynthesis, PA => PS => PE	Lipid metabolism	Fungi
CgrM95	C5 isoprenoid biosynthesis, mevalonate pathway	Secondary metabolites	Fungi
CgrM100	Sphingosine degradation	Lipid metabolism	Fungi
CgrM102	Ergocalciferol biosynthesis	Lipid metabolism	Fungi
CgrM120	Coenzyme A biosynthesis, pantothenate => CoA	Metabolism of cofactors and vitamins	Fungi
CgrM126	Tetrahydrofolate biosynthesis, GTP => THF	Metabolism of cofactors and vitamins	Fungi
CgrM128	Ubiquinone biosynthesis, eukaryotes, 4-hydroxybenzoate => ubiquinone	Metabolism of cofactors and vitamins	Fungi
CgrM134	Polyamine biosynthesis, arginine => ornithine => putrescine	Amino acid metabolism	Fungi
CgrM141	C1-unit interconversion, eukaryotes	Metabolism of cofactors and vitamins	Fungi
CgrM148	Succinate dehydrogenase (ubiquinone)	Energy metabolism	Fungi
CgrM176	Assimilatory sulfate reduction, sulfate => H2S	Energy metabolism	Fungi
CgrM338	Cysteine biosynthesis, homocysteine + serine => cysteine	Amino acid metabolism	Fungi
CgrM367	C10-C20 isoprenoid biosynthesis, non-plant eukaryotes	Secondary metabolites	Fungi
CgrM415	Fatty acid biosynthesis, elongation, endoplasmic reticulum	Lipid metabolism	Fungi
CgrM432	Leucine biosynthesis, 2-oxoisovalerate => 2-oxoisocaproate	Amino acid metabolism	Fungi
CgrM433	Lysine biosynthesis, 2-oxoglutarate => 2-oxoadipate	Amino acid metabolism	Fungi
CgrM549	Nucleotide sugar biosynthesis, glucose => UDP-glucose	Carbohydrate metabolism	Fungi
CgrM570	Isoleucine biosynthesis, threonine => 2-oxobutanoate => isoleucine	Amino acid metabolism	Fungi
CgrM999	Halliwell-Asada cycle	Carbohydrate metabolism	Fungi
CimM1	Glycolysis (Embden-Meyerhof pathway), glucose => pyruvate	Carbohydrate metabolism	Fungi
CimM2	Glycolysis, core module involving three-carbon compounds	Carbohydrate metabolism	Fungi
CimM3	Gluconeogenesis, oxaloacetate => fructose-6P	Carbohydrate metabolism	Fungi
CimM4	Pentose phosphate pathway (Pentose phosphate cycle)	Carbohydrate metabolism	Fungi
CimM5	PRPP biosynthesis, ribose 5P => PRPP	Carbohydrate metabolism	Fungi
CimM6	Pentose phosphate pathway, oxidative phase, glucose 6P => ribulose 5P	Carbohydrate metabolism	Fungi
CimM7	Pentose phosphate pathway, non-oxidative phase, fructose 6P => ribose 5P	Carbohydrate metabolism	Fungi
CimM9	Citrate cycle (TCA cycle, Krebs cycle)	Carbohydrate metabolism	Fungi
CimM10	Citrate cycle, first carbon oxidation, oxaloacetate => 2-oxoglutarate	Carbohydrate metabolism	Fungi
CimM11	Citrate cycle, second carbon oxidation, 2-oxoglutarate => oxaloacetate	Carbohydrate metabolism	Fungi
CimM12	Glyoxylate cycle	Carbohydrate metabolism	Fungi
CimM13	Malonate semialdehyde pathway, propanoyl-CoA => acetyl-CoA	Carbohydrate metabolism	Fungi
CimM15	Proline biosynthesis, glutamate => proline	Amino acid metabolism	Fungi
CimM18	Threonine biosynthesis, aspartate => homoserine => threonine	Amino acid metabolism	Fungi
CimM19	Valine/isoleucine biosynthesis, pyruvate => valine / 2-oxobutanoate => isoleucine	Amino acid metabolism	Fungi
CimM20	Serine biosynthesis, glycerate-3P => serine	Amino acid metabolism	Fungi
CimM22	Shikimate pathway, phosphoenolpyruvate + erythrose-4P => chorismate	Amino acid metabolism	Fungi
CimM23	Tryptophan biosynthesis, chorismate => tryptophan	Amino acid metabolism	Fungi
CimM24	Phenylalanine biosynthesis, chorismate => phenylalanine	Amino acid metabolism	Fungi
CimM26	Histidine biosynthesis, PRPP => histidine	Amino acid metabolism	Fungi
CimM27	GABA (gamma-Aminobutyrate) shunt	Amino acid metabolism	Fungi
CimM28	Ornithine biosynthesis, glutamate => ornithine	Amino acid metabolism	Fungi
CimM30	Lysine biosynthesis, AAA pathway, 2-oxoglutarate => 2-aminoadipate => lysine	Amino acid metabolism	Fungi
CimM35	Methionine degradation	Amino acid metabolism	Fungi
CimM36	Leucine degradation, leucine => acetoacetate + acetyl-CoA	Amino acid metabolism	Fungi
CimM48	Inosine monophosphate biosynthesis, PRPP + glutamine => IMP	Nucleotide metabolism	Fungi
CimM49	Adenine ribonucleotide biosynthesis, IMP => ADP,ATP	Nucleotide metabolism	Fungi
CimM50	Guanine ribonucleotide biosynthesis IMP => GDP,GTP	Nucleotide metabolism	Fungi
CimM51	Uridine monophosphate biosynthesis, glutamine (+ PRPP) => UMP	Nucleotide metabolism	Fungi
CimM52	Pyrimidine ribonucleotide biosynthesis, UMP => UDP/UTP,CDP/CTP	Nucleotide metabolism	Fungi
CimM55	N-glycan precursor biosynthesis	Glycan biosynthesis and metabolism	Fungi
CimM65	GPI-anchor biosynthesis, core oligosaccharide	Glycan biosynthesis and metabolism	Fungi
CimM72	N-glycosylation by oligosaccharyltransferase	Glycan biosynthesis and metabolism	Fungi
CimM73	N-glycan precursor trimming	Glycan biosynthesis and metabolism	Fungi
CimM82	Fatty acid biosynthesis, initiation	Lipid metabolism	Fungi
CimM83	Fatty acid biosynthesis, elongation	Lipid metabolism	Fungi
CimM86	beta-Oxidation, acyl-CoA synthesis	Lipid metabolism	Fungi
CimM91	Phosphatidylcholine (PC) biosynthesis, PE => PC	Lipid metabolism	Fungi
CimM92	Phosphatidylethanolamine (PE) biosynthesis, ethanolamine => PE	Lipid metabolism	Fungi
CimM93	Phosphatidylethanolamine (PE) biosynthesis, PA => PS => PE	Lipid metabolism	Fungi
CimM94	Ceramide biosynthesis	Lipid metabolism	Fungi
CimM95	C5 isoprenoid biosynthesis, mevalonate pathway	Secondary metabolites	Fungi
CimM100	Sphingosine degradation	Lipid metabolism	Fungi
CimM118	Glutathione biosynthesis, glutamate => glutathione	Amino acid metabolism	Fungi
CimM134	Polyamine biosynthesis, arginine => ornithine => putrescine	Amino acid metabolism	Fungi
CimM141	C1-unit interconversion, eukaryotes	Metabolism of cofactors and vitamins	Fungi
CimM148	Succinate dehydrogenase (ubiquinone)	Energy metabolism	Fungi
CimM176	Assimilatory sulfate reduction, sulfate => H2S	Energy metabolism	Fungi
CimM338	Cysteine biosynthesis, homocysteine + serine => cysteine	Amino acid metabolism	Fungi
CimM367	C10-C20 isoprenoid biosynthesis, non-plant eukaryotes	Secondary metabolites	Fungi
CimM415	Fatty acid biosynthesis, elongation, endoplasmic reticulum	Lipid metabolism	Fungi
CimM432	Leucine biosynthesis, 2-oxoisovalerate => 2-oxoisocaproate	Amino acid metabolism	Fungi
CimM433	Lysine biosynthesis, 2-oxoglutarate => 2-oxoadipate	Amino acid metabolism	Fungi
CimM549	Nucleotide sugar biosynthesis, glucose => UDP-glucose	Carbohydrate metabolism	Fungi
CimM554	Nucleotide sugar biosynthesis, galactose => UDP-galactose	Carbohydrate metabolism	Fungi
CimM570	Isoleucine biosynthesis, threonine => 2-oxobutanoate => isoleucine	Amino acid metabolism	Fungi
CimM632	Galactose degradation, Leloir pathway, galactose => alpha-D-glucose-1P	Carbohydrate metabolism	Fungi
CimM999	Halliwell-Asada cycle	Carbohydrate metabolism	Fungi
CluM1	Glycolysis (Embden-Meyerhof pathway), glucose => pyruvate	Carbohydrate metabolism	Fungi
CluM2	Glycolysis, core module involving three-carbon compounds	Carbohydrate metabolism	Fungi
CluM3	Gluconeogenesis, oxaloacetate => fructose-6P	Carbohydrate metabolism	Fungi
CluM4	Pentose phosphate pathway (Pentose phosphate cycle)	Carbohydrate metabolism	Fungi
CluM5	PRPP biosynthesis, ribose 5P => PRPP	Carbohydrate metabolism	Fungi
CluM6	Pentose phosphate pathway, oxidative phase, glucose 6P => ribulose 5P	Carbohydrate metabolism	Fungi
CluM7	Pentose phosphate pathway, non-oxidative phase, fructose 6P => ribose 5P	Carbohydrate metabolism	Fungi
CluM9	Citrate cycle (TCA cycle, Krebs cycle)	Carbohydrate metabolism	Fungi
CluM10	Citrate cycle, first carbon oxidation, oxaloacetate => 2-oxoglutarate	Carbohydrate metabolism	Fungi
CluM11	Citrate cycle, second carbon oxidation, 2-oxoglutarate => oxaloacetate	Carbohydrate metabolism	Fungi
CluM12	Glyoxylate cycle	Carbohydrate metabolism	Fungi
CluM15	Proline biosynthesis, glutamate => proline	Amino acid metabolism	Fungi
CluM18	Threonine biosynthesis, aspartate => homoserine => threonine	Amino acid metabolism	Fungi
CluM19	Valine/isoleucine biosynthesis, pyruvate => valine / 2-oxobutanoate => isoleucine	Amino acid metabolism	Fungi
CluM20	Serine biosynthesis, glycerate-3P => serine	Amino acid metabolism	Fungi
CluM22	Shikimate pathway, phosphoenolpyruvate + erythrose-4P => chorismate	Amino acid metabolism	Fungi
CluM23	Tryptophan biosynthesis, chorismate => tryptophan	Amino acid metabolism	Fungi
CluM26	Histidine biosynthesis, PRPP => histidine	Amino acid metabolism	Fungi
CluM27	GABA (gamma-Aminobutyrate) shunt	Amino acid metabolism	Fungi
CluM28	Ornithine biosynthesis, glutamate => ornithine	Amino acid metabolism	Fungi
CluM34	Methionine salvage pathway	Amino acid metabolism	Fungi
CluM48	Inosine monophosphate biosynthesis, PRPP + glutamine => IMP	Nucleotide metabolism	Fungi
CluM49	Adenine ribonucleotide biosynthesis, IMP => ADP,ATP	Nucleotide metabolism	Fungi
CluM50	Guanine ribonucleotide biosynthesis IMP => GDP,GTP	Nucleotide metabolism	Fungi
CluM51	Uridine monophosphate biosynthesis, glutamine (+ PRPP) => UMP	Nucleotide metabolism	Fungi
CluM52	Pyrimidine ribonucleotide biosynthesis, UMP => UDP/UTP,CDP/CTP	Nucleotide metabolism	Fungi
CluM55	N-glycan precursor biosynthesis	Glycan biosynthesis and metabolism	Fungi
CluM65	GPI-anchor biosynthesis, core oligosaccharide	Glycan biosynthesis and metabolism	Fungi
CluM72	N-glycosylation by oligosaccharyltransferase	Glycan biosynthesis and metabolism	Fungi
CluM73	N-glycan precursor trimming	Glycan biosynthesis and metabolism	Fungi
CluM82	Fatty acid biosynthesis, initiation	Lipid metabolism	Fungi
CluM83	Fatty acid biosynthesis, elongation	Lipid metabolism	Fungi
CluM86	beta-Oxidation, acyl-CoA synthesis	Lipid metabolism	Fungi
CluM91	Phosphatidylcholine (PC) biosynthesis, PE => PC	Lipid metabolism	Fungi
CluM92	Phosphatidylethanolamine (PE) biosynthesis, ethanolamine => PE	Lipid metabolism	Fungi
CluM93	Phosphatidylethanolamine (PE) biosynthesis, PA => PS => PE	Lipid metabolism	Fungi
CluM94	Ceramide biosynthesis	Lipid metabolism	Fungi
CluM95	C5 isoprenoid biosynthesis, mevalonate pathway	Secondary metabolites	Fungi
CluM100	Sphingosine degradation	Lipid metabolism	Fungi
CluM102	Ergocalciferol biosynthesis	Lipid metabolism	Fungi
CluM120	Coenzyme A biosynthesis, pantothenate => CoA	Metabolism of cofactors and vitamins	Fungi
CluM126	Tetrahydrofolate biosynthesis, GTP => THF	Metabolism of cofactors and vitamins	Fungi
CluM128	Ubiquinone biosynthesis, eukaryotes, 4-hydroxybenzoate => ubiquinone	Metabolism of cofactors and vitamins	Fungi
CluM134	Polyamine biosynthesis, arginine => ornithine => putrescine	Amino acid metabolism	Fungi
CluM141	C1-unit interconversion, eukaryotes	Metabolism of cofactors and vitamins	Fungi
CluM148	Succinate dehydrogenase (ubiquinone)	Energy metabolism	Fungi
CluM176	Assimilatory sulfate reduction, sulfate => H2S	Energy metabolism	Fungi
CluM338	Cysteine biosynthesis, homocysteine + serine => cysteine	Amino acid metabolism	Fungi
CluM367	C10-C20 isoprenoid biosynthesis, non-plant eukaryotes	Secondary metabolites	Fungi
CluM415	Fatty acid biosynthesis, elongation, endoplasmic reticulum	Lipid metabolism	Fungi
CluM432	Leucine biosynthesis, 2-oxoisovalerate => 2-oxoisocaproate	Amino acid metabolism	Fungi
CluM549	Nucleotide sugar biosynthesis, glucose => UDP-glucose	Carbohydrate metabolism	Fungi
CluM554	Nucleotide sugar biosynthesis, galactose => UDP-galactose	Carbohydrate metabolism	Fungi
CluM570	Isoleucine biosynthesis, threonine => 2-oxobutanoate => isoleucine	Amino acid metabolism	Fungi
CluM632	Galactose degradation, Leloir pathway, galactose => alpha-D-glucose-1P	Carbohydrate metabolism	Fungi
CluM999	Halliwell-Asada cycle	Carbohydrate metabolism	Fungi
CmtM1	Glycolysis (Embden-Meyerhof pathway), glucose => pyruvate	Carbohydrate metabolism	Fungi
CmtM2	Glycolysis, core module involving three-carbon compounds	Carbohydrate metabolism	Fungi
CmtM3	Gluconeogenesis, oxaloacetate => fructose-6P	Carbohydrate metabolism	Fungi
CmtM4	Pentose phosphate pathway (Pentose phosphate cycle)	Carbohydrate metabolism	Fungi
CmtM5	PRPP biosynthesis, ribose 5P => PRPP	Carbohydrate metabolism	Fungi
CmtM6	Pentose phosphate pathway, oxidative phase, glucose 6P => ribulose 5P	Carbohydrate metabolism	Fungi
CmtM7	Pentose phosphate pathway, non-oxidative phase, fructose 6P => ribose 5P	Carbohydrate metabolism	Fungi
CmtM9	Citrate cycle (TCA cycle, Krebs cycle)	Carbohydrate metabolism	Fungi
CmtM10	Citrate cycle, first carbon oxidation, oxaloacetate => 2-oxoglutarate	Carbohydrate metabolism	Fungi
CmtM11	Citrate cycle, second carbon oxidation, 2-oxoglutarate => oxaloacetate	Carbohydrate metabolism	Fungi
CmtM12	Glyoxylate cycle	Carbohydrate metabolism	Fungi
CmtM15	Proline biosynthesis, glutamate => proline	Amino acid metabolism	Fungi
CmtM18	Threonine biosynthesis, aspartate => homoserine => threonine	Amino acid metabolism	Fungi
CmtM19	Valine/isoleucine biosynthesis, pyruvate => valine / 2-oxobutanoate => isoleucine	Amino acid metabolism	Fungi
CmtM20	Serine biosynthesis, glycerate-3P => serine	Amino acid metabolism	Fungi
CmtM22	Shikimate pathway, phosphoenolpyruvate + erythrose-4P => chorismate	Amino acid metabolism	Fungi
CmtM23	Tryptophan biosynthesis, chorismate => tryptophan	Amino acid metabolism	Fungi
CmtM24	Phenylalanine biosynthesis, chorismate => phenylalanine	Amino acid metabolism	Fungi
CmtM26	Histidine biosynthesis, PRPP => histidine	Amino acid metabolism	Fungi
CmtM27	GABA (gamma-Aminobutyrate) shunt	Amino acid metabolism	Fungi
CmtM28	Ornithine biosynthesis, glutamate => ornithine	Amino acid metabolism	Fungi
CmtM30	Lysine biosynthesis, AAA pathway, 2-oxoglutarate => 2-aminoadipate => lysine	Amino acid metabolism	Fungi
CmtM34	Methionine salvage pathway	Amino acid metabolism	Fungi
CmtM35	Methionine degradation	Amino acid metabolism	Fungi
CmtM36	Leucine degradation, leucine => acetoacetate + acetyl-CoA	Amino acid metabolism	Fungi
CmtM48	Inosine monophosphate biosynthesis, PRPP + glutamine => IMP	Nucleotide metabolism	Fungi
CmtM49	Adenine ribonucleotide biosynthesis, IMP => ADP,ATP	Nucleotide metabolism	Fungi
CmtM50	Guanine ribonucleotide biosynthesis IMP => GDP,GTP	Nucleotide metabolism	Fungi
CmtM51	Uridine monophosphate biosynthesis, glutamine (+ PRPP) => UMP	Nucleotide metabolism	Fungi
CmtM52	Pyrimidine ribonucleotide biosynthesis, UMP => UDP/UTP,CDP/CTP	Nucleotide metabolism	Fungi
CmtM55	N-glycan precursor biosynthesis	Glycan biosynthesis and metabolism	Fungi
CmtM65	GPI-anchor biosynthesis, core oligosaccharide	Glycan biosynthesis and metabolism	Fungi
CmtM73	N-glycan precursor trimming	Glycan biosynthesis and metabolism	Fungi
CmtM82	Fatty acid biosynthesis, initiation	Lipid metabolism	Fungi
CmtM83	Fatty acid biosynthesis, elongation	Lipid metabolism	Fungi
CmtM86	beta-Oxidation, acyl-CoA synthesis	Lipid metabolism	Fungi
CmtM91	Phosphatidylcholine (PC) biosynthesis, PE => PC	Lipid metabolism	Fungi
CmtM92	Phosphatidylethanolamine (PE) biosynthesis, ethanolamine => PE	Lipid metabolism	Fungi
CmtM93	Phosphatidylethanolamine (PE) biosynthesis, PA => PS => PE	Lipid metabolism	Fungi
CmtM94	Ceramide biosynthesis	Lipid metabolism	Fungi
CmtM95	C5 isoprenoid biosynthesis, mevalonate pathway	Secondary metabolites	Fungi
CmtM100	Sphingosine degradation	Lipid metabolism	Fungi
CmtM102	Ergocalciferol biosynthesis	Lipid metabolism	Fungi
CmtM118	Glutathione biosynthesis, glutamate => glutathione	Amino acid metabolism	Fungi
CmtM134	Polyamine biosynthesis, arginine => ornithine => putrescine	Amino acid metabolism	Fungi
CmtM148	Succinate dehydrogenase (ubiquinone)	Energy metabolism	Fungi
CmtM167	Reductive pentose phosphate cycle, glyceraldehyde-3P => ribulose-5P	Energy metabolism	Fungi
CmtM176	Assimilatory sulfate reduction, sulfate => H2S	Energy metabolism	Fungi
CmtM338	Cysteine biosynthesis, homocysteine + serine => cysteine	Amino acid metabolism	Fungi
CmtM344	Formaldehyde assimilation, xylulose monophosphate pathway	Energy metabolism	Fungi
CmtM367	C10-C20 isoprenoid biosynthesis, non-plant eukaryotes	Secondary metabolites	Fungi
CmtM415	Fatty acid biosynthesis, elongation, endoplasmic reticulum	Lipid metabolism	Fungi
CmtM432	Leucine biosynthesis, 2-oxoisovalerate => 2-oxoisocaproate	Amino acid metabolism	Fungi
CmtM433	Lysine biosynthesis, 2-oxoglutarate => 2-oxoadipate	Amino acid metabolism	Fungi
CmtM549	Nucleotide sugar biosynthesis, glucose => UDP-glucose	Carbohydrate metabolism	Fungi
CmtM554	Nucleotide sugar biosynthesis, galactose => UDP-galactose	Carbohydrate metabolism	Fungi
CmtM555	Betaine biosynthesis, choline => betaine	Amino acid metabolism	Fungi
CmtM570	Isoleucine biosynthesis, threonine => 2-oxobutanoate => isoleucine	Amino acid metabolism	Fungi
CmtM630	D-Galacturonate degradation (fungi), D-galacturonate => glycerol	Carbohydrate metabolism	Fungi
CmtM632	Galactose degradation, Leloir pathway, galactose => alpha-D-glucose-1P	Carbohydrate metabolism	Fungi
CmtM999	Halliwell-Asada cycle	Carbohydrate metabolism	Fungi
CnbM1	Glycolysis (Embden-Meyerhof pathway), glucose => pyruvate	Carbohydrate metabolism	Fungi
CnbM2	Glycolysis, core module involving three-carbon compounds	Carbohydrate metabolism	Fungi
CnbM3	Gluconeogenesis, oxaloacetate => fructose-6P	Carbohydrate metabolism	Fungi
CnbM4	Pentose phosphate pathway (Pentose phosphate cycle)	Carbohydrate metabolism	Fungi
CnbM5	PRPP biosynthesis, ribose 5P => PRPP	Carbohydrate metabolism	Fungi
CnbM6	Pentose phosphate pathway, oxidative phase, glucose 6P => ribulose 5P	Carbohydrate metabolism	Fungi
CnbM7	Pentose phosphate pathway, non-oxidative phase, fructose 6P => ribose 5P	Carbohydrate metabolism	Fungi
CnbM9	Citrate cycle (TCA cycle, Krebs cycle)	Carbohydrate metabolism	Fungi
CnbM10	Citrate cycle, first carbon oxidation, oxaloacetate => 2-oxoglutarate	Carbohydrate metabolism	Fungi
CnbM11	Citrate cycle, second carbon oxidation, 2-oxoglutarate => oxaloacetate	Carbohydrate metabolism	Fungi
CnbM12	Glyoxylate cycle	Carbohydrate metabolism	Fungi
CnbM13	Malonate semialdehyde pathway, propanoyl-CoA => acetyl-CoA	Carbohydrate metabolism	Fungi
CnbM15	Proline biosynthesis, glutamate => proline	Amino acid metabolism	Fungi
CnbM18	Threonine biosynthesis, aspartate => homoserine => threonine	Amino acid metabolism	Fungi
CnbM19	Valine/isoleucine biosynthesis, pyruvate => valine / 2-oxobutanoate => isoleucine	Amino acid metabolism	Fungi
CnbM22	Shikimate pathway, phosphoenolpyruvate + erythrose-4P => chorismate	Amino acid metabolism	Fungi
CnbM23	Tryptophan biosynthesis, chorismate => tryptophan	Amino acid metabolism	Fungi
CnbM26	Histidine biosynthesis, PRPP => histidine	Amino acid metabolism	Fungi
CnbM27	GABA (gamma-Aminobutyrate) shunt	Amino acid metabolism	Fungi
CnbM28	Ornithine biosynthesis, glutamate => ornithine	Amino acid metabolism	Fungi
CnbM30	Lysine biosynthesis, AAA pathway, 2-oxoglutarate => 2-aminoadipate => lysine	Amino acid metabolism	Fungi
CnbM49	Adenine ribonucleotide biosynthesis, IMP => ADP,ATP	Nucleotide metabolism	Fungi
CnbM50	Guanine ribonucleotide biosynthesis IMP => GDP,GTP	Nucleotide metabolism	Fungi
CnbM51	Uridine monophosphate biosynthesis, glutamine (+ PRPP) => UMP	Nucleotide metabolism	Fungi
CnbM52	Pyrimidine ribonucleotide biosynthesis, UMP => UDP/UTP,CDP/CTP	Nucleotide metabolism	Fungi
CnbM72	N-glycosylation by oligosaccharyltransferase	Glycan biosynthesis and metabolism	Fungi
CnbM82	Fatty acid biosynthesis, initiation	Lipid metabolism	Fungi
CnbM83	Fatty acid biosynthesis, elongation	Lipid metabolism	Fungi
CnbM86	beta-Oxidation, acyl-CoA synthesis	Lipid metabolism	Fungi
CnbM87	beta-Oxidation	Lipid metabolism	Fungi
CnbM91	Phosphatidylcholine (PC) biosynthesis, PE => PC	Lipid metabolism	Fungi
CnbM93	Phosphatidylethanolamine (PE) biosynthesis, PA => PS => PE	Lipid metabolism	Fungi
CnbM94	Ceramide biosynthesis	Lipid metabolism	Fungi
CnbM100	Sphingosine degradation	Lipid metabolism	Fungi
CnbM102	Ergocalciferol biosynthesis	Lipid metabolism	Fungi
CnbM126	Tetrahydrofolate biosynthesis, GTP => THF	Metabolism of cofactors and vitamins	Fungi
CnbM134	Polyamine biosynthesis, arginine => ornithine => putrescine	Amino acid metabolism	Fungi
CnbM141	C1-unit interconversion, eukaryotes	Metabolism of cofactors and vitamins	Fungi
CnbM148	Succinate dehydrogenase (ubiquinone)	Energy metabolism	Fungi
CnbM338	Cysteine biosynthesis, homocysteine + serine => cysteine	Amino acid metabolism	Fungi
CnbM344	Formaldehyde assimilation, xylulose monophosphate pathway	Energy metabolism	Fungi
CnbM367	C10-C20 isoprenoid biosynthesis, non-plant eukaryotes	Secondary metabolites	Fungi
CnbM432	Leucine biosynthesis, 2-oxoisovalerate => 2-oxoisocaproate	Amino acid metabolism	Fungi
CnbM433	Lysine biosynthesis, 2-oxoglutarate => 2-oxoadipate	Amino acid metabolism	Fungi
CnbM549	Nucleotide sugar biosynthesis, glucose => UDP-glucose	Carbohydrate metabolism	Fungi
CnbM554	Nucleotide sugar biosynthesis, galactose => UDP-galactose	Carbohydrate metabolism	Fungi
CnbM570	Isoleucine biosynthesis, threonine => 2-oxobutanoate => isoleucine	Amino acid metabolism	Fungi
CnbM999	Halliwell-Asada cycle	Carbohydrate metabolism	Fungi
CneM1	Glycolysis (Embden-Meyerhof pathway), glucose => pyruvate	Carbohydrate metabolism	Fungi
CneM2	Glycolysis, core module involving three-carbon compounds	Carbohydrate metabolism	Fungi
CneM3	Gluconeogenesis, oxaloacetate => fructose-6P	Carbohydrate metabolism	Fungi
CneM4	Pentose phosphate pathway (Pentose phosphate cycle)	Carbohydrate metabolism	Fungi
CneM5	PRPP biosynthesis, ribose 5P => PRPP	Carbohydrate metabolism	Fungi
CneM6	Pentose phosphate pathway, oxidative phase, glucose 6P => ribulose 5P	Carbohydrate metabolism	Fungi
CneM7	Pentose phosphate pathway, non-oxidative phase, fructose 6P => ribose 5P	Carbohydrate metabolism	Fungi
CneM9	Citrate cycle (TCA cycle, Krebs cycle)	Carbohydrate metabolism	Fungi
CneM10	Citrate cycle, first carbon oxidation, oxaloacetate => 2-oxoglutarate	Carbohydrate metabolism	Fungi
CneM11	Citrate cycle, second carbon oxidation, 2-oxoglutarate => oxaloacetate	Carbohydrate metabolism	Fungi
CneM12	Glyoxylate cycle	Carbohydrate metabolism	Fungi
CneM13	Malonate semialdehyde pathway, propanoyl-CoA => acetyl-CoA	Carbohydrate metabolism	Fungi
CneM15	Proline biosynthesis, glutamate => proline	Amino acid metabolism	Fungi
CneM18	Threonine biosynthesis, aspartate => homoserine => threonine	Amino acid metabolism	Fungi
CneM19	Valine/isoleucine biosynthesis, pyruvate => valine / 2-oxobutanoate => isoleucine	Amino acid metabolism	Fungi
CneM22	Shikimate pathway, phosphoenolpyruvate + erythrose-4P => chorismate	Amino acid metabolism	Fungi
CneM23	Tryptophan biosynthesis, chorismate => tryptophan	Amino acid metabolism	Fungi
CneM26	Histidine biosynthesis, PRPP => histidine	Amino acid metabolism	Fungi
CneM27	GABA (gamma-Aminobutyrate) shunt	Amino acid metabolism	Fungi
CneM28	Ornithine biosynthesis, glutamate => ornithine	Amino acid metabolism	Fungi
CneM30	Lysine biosynthesis, AAA pathway, 2-oxoglutarate => 2-aminoadipate => lysine	Amino acid metabolism	Fungi
CneM36	Leucine degradation, leucine => acetoacetate + acetyl-CoA	Amino acid metabolism	Fungi
CneM49	Adenine ribonucleotide biosynthesis, IMP => ADP,ATP	Nucleotide metabolism	Fungi
CneM50	Guanine ribonucleotide biosynthesis IMP => GDP,GTP	Nucleotide metabolism	Fungi
CneM51	Uridine monophosphate biosynthesis, glutamine (+ PRPP) => UMP	Nucleotide metabolism	Fungi
CneM52	Pyrimidine ribonucleotide biosynthesis, UMP => UDP/UTP,CDP/CTP	Nucleotide metabolism	Fungi
CneM72	N-glycosylation by oligosaccharyltransferase	Glycan biosynthesis and metabolism	Fungi
CneM82	Fatty acid biosynthesis, initiation	Lipid metabolism	Fungi
CneM83	Fatty acid biosynthesis, elongation	Lipid metabolism	Fungi
CneM86	beta-Oxidation, acyl-CoA synthesis	Lipid metabolism	Fungi
CneM87	beta-Oxidation	Lipid metabolism	Fungi
CneM91	Phosphatidylcholine (PC) biosynthesis, PE => PC	Lipid metabolism	Fungi
CneM93	Phosphatidylethanolamine (PE) biosynthesis, PA => PS => PE	Lipid metabolism	Fungi
CneM94	Ceramide biosynthesis	Lipid metabolism	Fungi
CneM100	Sphingosine degradation	Lipid metabolism	Fungi
CneM102	Ergocalciferol biosynthesis	Lipid metabolism	Fungi
CneM126	Tetrahydrofolate biosynthesis, GTP => THF	Metabolism of cofactors and vitamins	Fungi
CneM134	Polyamine biosynthesis, arginine => ornithine => putrescine	Amino acid metabolism	Fungi
CneM141	C1-unit interconversion, eukaryotes	Metabolism of cofactors and vitamins	Fungi
CneM148	Succinate dehydrogenase (ubiquinone)	Energy metabolism	Fungi
CneM176	Assimilatory sulfate reduction, sulfate => H2S	Energy metabolism	Fungi
CneM338	Cysteine biosynthesis, homocysteine + serine => cysteine	Amino acid metabolism	Fungi
CneM344	Formaldehyde assimilation, xylulose monophosphate pathway	Energy metabolism	Fungi
CneM367	C10-C20 isoprenoid biosynthesis, non-plant eukaryotes	Secondary metabolites	Fungi
CneM432	Leucine biosynthesis, 2-oxoisovalerate => 2-oxoisocaproate	Amino acid metabolism	Fungi
CneM433	Lysine biosynthesis, 2-oxoglutarate => 2-oxoadipate	Amino acid metabolism	Fungi
CneM549	Nucleotide sugar biosynthesis, glucose => UDP-glucose	Carbohydrate metabolism	Fungi
CneM554	Nucleotide sugar biosynthesis, galactose => UDP-galactose	Carbohydrate metabolism	Fungi
CneM570	Isoleucine biosynthesis, threonine => 2-oxobutanoate => isoleucine	Amino acid metabolism	Fungi
CneM999	Halliwell-Asada cycle	Carbohydrate metabolism	Fungi
CotM1	Glycolysis (Embden-Meyerhof pathway), glucose => pyruvate	Carbohydrate metabolism	Fungi
CotM2	Glycolysis, core module involving three-carbon compounds	Carbohydrate metabolism	Fungi
CotM3	Gluconeogenesis, oxaloacetate => fructose-6P	Carbohydrate metabolism	Fungi
CotM4	Pentose phosphate pathway (Pentose phosphate cycle)	Carbohydrate metabolism	Fungi
CotM5	PRPP biosynthesis, ribose 5P => PRPP	Carbohydrate metabolism	Fungi
CotM6	Pentose phosphate pathway, oxidative phase, glucose 6P => ribulose 5P	Carbohydrate metabolism	Fungi
CotM7	Pentose phosphate pathway, non-oxidative phase, fructose 6P => ribose 5P	Carbohydrate metabolism	Fungi
CotM9	Citrate cycle (TCA cycle, Krebs cycle)	Carbohydrate metabolism	Fungi
CotM10	Citrate cycle, first carbon oxidation, oxaloacetate => 2-oxoglutarate	Carbohydrate metabolism	Fungi
CotM11	Citrate cycle, second carbon oxidation, 2-oxoglutarate => oxaloacetate	Carbohydrate metabolism	Fungi
CotM12	Glyoxylate cycle	Carbohydrate metabolism	Fungi
CotM15	Proline biosynthesis, glutamate => proline	Amino acid metabolism	Fungi
CotM18	Threonine biosynthesis, aspartate => homoserine => threonine	Amino acid metabolism	Fungi
CotM19	Valine/isoleucine biosynthesis, pyruvate => valine / 2-oxobutanoate => isoleucine	Amino acid metabolism	Fungi
CotM20	Serine biosynthesis, glycerate-3P => serine	Amino acid metabolism	Fungi
CotM22	Shikimate pathway, phosphoenolpyruvate + erythrose-4P => chorismate	Amino acid metabolism	Fungi
CotM23	Tryptophan biosynthesis, chorismate => tryptophan	Amino acid metabolism	Fungi
CotM24	Phenylalanine biosynthesis, chorismate => phenylalanine	Amino acid metabolism	Fungi
CotM26	Histidine biosynthesis, PRPP => histidine	Amino acid metabolism	Fungi
CotM27	GABA (gamma-Aminobutyrate) shunt	Amino acid metabolism	Fungi
CotM28	Ornithine biosynthesis, glutamate => ornithine	Amino acid metabolism	Fungi
CotM30	Lysine biosynthesis, AAA pathway, 2-oxoglutarate => 2-aminoadipate => lysine	Amino acid metabolism	Fungi
CotM34	Methionine salvage pathway	Amino acid metabolism	Fungi
CotM48	Inosine monophosphate biosynthesis, PRPP + glutamine => IMP	Nucleotide metabolism	Fungi
CotM49	Adenine ribonucleotide biosynthesis, IMP => ADP,ATP	Nucleotide metabolism	Fungi
CotM50	Guanine ribonucleotide biosynthesis IMP => GDP,GTP	Nucleotide metabolism	Fungi
CotM51	Uridine monophosphate biosynthesis, glutamine (+ PRPP) => UMP	Nucleotide metabolism	Fungi
CotM52	Pyrimidine ribonucleotide biosynthesis, UMP => UDP/UTP,CDP/CTP	Nucleotide metabolism	Fungi
CotM55	N-glycan precursor biosynthesis	Glycan biosynthesis and metabolism	Fungi
CotM65	GPI-anchor biosynthesis, core oligosaccharide	Glycan biosynthesis and metabolism	Fungi
CotM72	N-glycosylation by oligosaccharyltransferase	Glycan biosynthesis and metabolism	Fungi
CotM73	N-glycan precursor trimming	Glycan biosynthesis and metabolism	Fungi
CotM74	N-glycan biosynthesis, high-mannose type	Glycan biosynthesis and metabolism	Fungi
CotM82	Fatty acid biosynthesis, initiation	Lipid metabolism	Fungi
CotM83	Fatty acid biosynthesis, elongation	Lipid metabolism	Fungi
CotM86	beta-Oxidation, acyl-CoA synthesis	Lipid metabolism	Fungi
CotM91	Phosphatidylcholine (PC) biosynthesis, PE => PC	Lipid metabolism	Fungi
CotM92	Phosphatidylethanolamine (PE) biosynthesis, ethanolamine => PE	Lipid metabolism	Fungi
CotM93	Phosphatidylethanolamine (PE) biosynthesis, PA => PS => PE	Lipid metabolism	Fungi
CotM94	Ceramide biosynthesis	Lipid metabolism	Fungi
CotM95	C5 isoprenoid biosynthesis, mevalonate pathway	Secondary metabolites	Fungi
CotM100	Sphingosine degradation	Lipid metabolism	Fungi
CotM102	Ergocalciferol biosynthesis	Lipid metabolism	Fungi
CotM120	Coenzyme A biosynthesis, pantothenate => CoA	Metabolism of cofactors and vitamins	Fungi
CotM126	Tetrahydrofolate biosynthesis, GTP => THF	Metabolism of cofactors and vitamins	Fungi
CotM128	Ubiquinone biosynthesis, eukaryotes, 4-hydroxybenzoate => ubiquinone	Metabolism of cofactors and vitamins	Fungi
CotM134	Polyamine biosynthesis, arginine => ornithine => putrescine	Amino acid metabolism	Fungi
CotM141	C1-unit interconversion, eukaryotes	Metabolism of cofactors and vitamins	Fungi
CotM148	Succinate dehydrogenase (ubiquinone)	Energy metabolism	Fungi
CotM176	Assimilatory sulfate reduction, sulfate => H2S	Energy metabolism	Fungi
CotM338	Cysteine biosynthesis, homocysteine + serine => cysteine	Amino acid metabolism	Fungi
CotM367	C10-C20 isoprenoid biosynthesis, non-plant eukaryotes	Secondary metabolites	Fungi
CotM415	Fatty acid biosynthesis, elongation, endoplasmic reticulum	Lipid metabolism	Fungi
CotM432	Leucine biosynthesis, 2-oxoisovalerate => 2-oxoisocaproate	Amino acid metabolism	Fungi
CotM433	Lysine biosynthesis, 2-oxoglutarate => 2-oxoadipate	Amino acid metabolism	Fungi
CotM549	Nucleotide sugar biosynthesis, glucose => UDP-glucose	Carbohydrate metabolism	Fungi
CotM554	Nucleotide sugar biosynthesis, galactose => UDP-galactose	Carbohydrate metabolism	Fungi
CotM570	Isoleucine biosynthesis, threonine => 2-oxobutanoate => isoleucine	Amino acid metabolism	Fungi
CotM632	Galactose degradation, Leloir pathway, galactose => alpha-D-glucose-1P	Carbohydrate metabolism	Fungi
CotM999	Halliwell-Asada cycle	Carbohydrate metabolism	Fungi
CputM1	Glycolysis (Embden-Meyerhof pathway), glucose => pyruvate	Carbohydrate metabolism	Fungi
CputM2	Glycolysis, core module involving three-carbon compounds	Carbohydrate metabolism	Fungi
CputM3	Gluconeogenesis, oxaloacetate => fructose-6P	Carbohydrate metabolism	Fungi
CputM4	Pentose phosphate pathway (Pentose phosphate cycle)	Carbohydrate metabolism	Fungi
CputM5	PRPP biosynthesis, ribose 5P => PRPP	Carbohydrate metabolism	Fungi
CputM6	Pentose phosphate pathway, oxidative phase, glucose 6P => ribulose 5P	Carbohydrate metabolism	Fungi
CputM7	Pentose phosphate pathway, non-oxidative phase, fructose 6P => ribose 5P	Carbohydrate metabolism	Fungi
CputM10	Citrate cycle, first carbon oxidation, oxaloacetate => 2-oxoglutarate	Carbohydrate metabolism	Fungi
CputM12	Glyoxylate cycle	Carbohydrate metabolism	Fungi
CputM15	Proline biosynthesis, glutamate => proline	Amino acid metabolism	Fungi
CputM19	Valine/isoleucine biosynthesis, pyruvate => valine / 2-oxobutanoate => isoleucine	Amino acid metabolism	Fungi
CputM22	Shikimate pathway, phosphoenolpyruvate + erythrose-4P => chorismate	Amino acid metabolism	Fungi
CputM23	Tryptophan biosynthesis, chorismate => tryptophan	Amino acid metabolism	Fungi
CputM27	GABA (gamma-Aminobutyrate) shunt	Amino acid metabolism	Fungi
CputM28	Ornithine biosynthesis, glutamate => ornithine	Amino acid metabolism	Fungi
CputM35	Methionine degradation	Amino acid metabolism	Fungi
CputM49	Adenine ribonucleotide biosynthesis, IMP => ADP,ATP	Nucleotide metabolism	Fungi
CputM51	Uridine monophosphate biosynthesis, glutamine (+ PRPP) => UMP	Nucleotide metabolism	Fungi
CputM52	Pyrimidine ribonucleotide biosynthesis, UMP => UDP/UTP,CDP/CTP	Nucleotide metabolism	Fungi
CputM65	GPI-anchor biosynthesis, core oligosaccharide	Glycan biosynthesis and metabolism	Fungi
CputM73	N-glycan precursor trimming	Glycan biosynthesis and metabolism	Fungi
CputM86	beta-Oxidation, acyl-CoA synthesis	Lipid metabolism	Fungi
CputM91	Phosphatidylcholine (PC) biosynthesis, PE => PC	Lipid metabolism	Fungi
CputM93	Phosphatidylethanolamine (PE) biosynthesis, PA => PS => PE	Lipid metabolism	Fungi
CputM94	Ceramide biosynthesis	Lipid metabolism	Fungi
CputM100	Sphingosine degradation	Lipid metabolism	Fungi
CputM102	Ergocalciferol biosynthesis	Lipid metabolism	Fungi
CputM120	Coenzyme A biosynthesis, pantothenate => CoA	Metabolism of cofactors and vitamins	Fungi
CputM134	Polyamine biosynthesis, arginine => ornithine => putrescine	Amino acid metabolism	Fungi
CputM141	C1-unit interconversion, eukaryotes	Metabolism of cofactors and vitamins	Fungi
CputM176	Assimilatory sulfate reduction, sulfate => H2S	Energy metabolism	Fungi
CputM338	Cysteine biosynthesis, homocysteine + serine => cysteine	Amino acid metabolism	Fungi
CputM367	C10-C20 isoprenoid biosynthesis, non-plant eukaryotes	Secondary metabolites	Fungi
CputM432	Leucine biosynthesis, 2-oxoisovalerate => 2-oxoisocaproate	Amino acid metabolism	Fungi
CputM433	Lysine biosynthesis, 2-oxoglutarate => 2-oxoadipate	Amino acid metabolism	Fungi
CputM549	Nucleotide sugar biosynthesis, glucose => UDP-glucose	Carbohydrate metabolism	Fungi
CputM570	Isoleucine biosynthesis, threonine => 2-oxobutanoate => isoleucine	Amino acid metabolism	Fungi
CputM999	Halliwell-Asada cycle	Carbohydrate metabolism	Fungi
CpwM1	Glycolysis (Embden-Meyerhof pathway), glucose => pyruvate	Carbohydrate metabolism	Fungi
CpwM2	Glycolysis, core module involving three-carbon compounds	Carbohydrate metabolism	Fungi
CpwM3	Gluconeogenesis, oxaloacetate => fructose-6P	Carbohydrate metabolism	Fungi
CpwM4	Pentose phosphate pathway (Pentose phosphate cycle)	Carbohydrate metabolism	Fungi
CpwM5	PRPP biosynthesis, ribose 5P => PRPP	Carbohydrate metabolism	Fungi
CpwM6	Pentose phosphate pathway, oxidative phase, glucose 6P => ribulose 5P	Carbohydrate metabolism	Fungi
CpwM7	Pentose phosphate pathway, non-oxidative phase, fructose 6P => ribose 5P	Carbohydrate metabolism	Fungi
CpwM9	Citrate cycle (TCA cycle, Krebs cycle)	Carbohydrate metabolism	Fungi
CpwM10	Citrate cycle, first carbon oxidation, oxaloacetate => 2-oxoglutarate	Carbohydrate metabolism	Fungi
CpwM11	Citrate cycle, second carbon oxidation, 2-oxoglutarate => oxaloacetate	Carbohydrate metabolism	Fungi
CpwM12	Glyoxylate cycle	Carbohydrate metabolism	Fungi
CpwM13	Malonate semialdehyde pathway, propanoyl-CoA => acetyl-CoA	Carbohydrate metabolism	Fungi
CpwM15	Proline biosynthesis, glutamate => proline	Amino acid metabolism	Fungi
CpwM18	Threonine biosynthesis, aspartate => homoserine => threonine	Amino acid metabolism	Fungi
CpwM19	Valine/isoleucine biosynthesis, pyruvate => valine / 2-oxobutanoate => isoleucine	Amino acid metabolism	Fungi
CpwM20	Serine biosynthesis, glycerate-3P => serine	Amino acid metabolism	Fungi
CpwM22	Shikimate pathway, phosphoenolpyruvate + erythrose-4P => chorismate	Amino acid metabolism	Fungi
CpwM23	Tryptophan biosynthesis, chorismate => tryptophan	Amino acid metabolism	Fungi
CpwM24	Phenylalanine biosynthesis, chorismate => phenylalanine	Amino acid metabolism	Fungi
CpwM26	Histidine biosynthesis, PRPP => histidine	Amino acid metabolism	Fungi
CpwM27	GABA (gamma-Aminobutyrate) shunt	Amino acid metabolism	Fungi
CpwM28	Ornithine biosynthesis, glutamate => ornithine	Amino acid metabolism	Fungi
CpwM30	Lysine biosynthesis, AAA pathway, 2-oxoglutarate => 2-aminoadipate => lysine	Amino acid metabolism	Fungi
CpwM35	Methionine degradation	Amino acid metabolism	Fungi
CpwM36	Leucine degradation, leucine => acetoacetate + acetyl-CoA	Amino acid metabolism	Fungi
CpwM48	Inosine monophosphate biosynthesis, PRPP + glutamine => IMP	Nucleotide metabolism	Fungi
CpwM49	Adenine ribonucleotide biosynthesis, IMP => ADP,ATP	Nucleotide metabolism	Fungi
CpwM50	Guanine ribonucleotide biosynthesis IMP => GDP,GTP	Nucleotide metabolism	Fungi
CpwM51	Uridine monophosphate biosynthesis, glutamine (+ PRPP) => UMP	Nucleotide metabolism	Fungi
CpwM52	Pyrimidine ribonucleotide biosynthesis, UMP => UDP/UTP,CDP/CTP	Nucleotide metabolism	Fungi
CpwM55	N-glycan precursor biosynthesis	Glycan biosynthesis and metabolism	Fungi
CpwM65	GPI-anchor biosynthesis, core oligosaccharide	Glycan biosynthesis and metabolism	Fungi
CpwM72	N-glycosylation by oligosaccharyltransferase	Glycan biosynthesis and metabolism	Fungi
CpwM73	N-glycan precursor trimming	Glycan biosynthesis and metabolism	Fungi
CpwM82	Fatty acid biosynthesis, initiation	Lipid metabolism	Fungi
CpwM83	Fatty acid biosynthesis, elongation	Lipid metabolism	Fungi
CpwM86	beta-Oxidation, acyl-CoA synthesis	Lipid metabolism	Fungi
CpwM91	Phosphatidylcholine (PC) biosynthesis, PE => PC	Lipid metabolism	Fungi
CpwM92	Phosphatidylethanolamine (PE) biosynthesis, ethanolamine => PE	Lipid metabolism	Fungi
CpwM93	Phosphatidylethanolamine (PE) biosynthesis, PA => PS => PE	Lipid metabolism	Fungi
CpwM94	Ceramide biosynthesis	Lipid metabolism	Fungi
CpwM95	C5 isoprenoid biosynthesis, mevalonate pathway	Secondary metabolites	Fungi
CpwM100	Sphingosine degradation	Lipid metabolism	Fungi
CpwM118	Glutathione biosynthesis, glutamate => glutathione	Amino acid metabolism	Fungi
CpwM134	Polyamine biosynthesis, arginine => ornithine => putrescine	Amino acid metabolism	Fungi
CpwM141	C1-unit interconversion, eukaryotes	Metabolism of cofactors and vitamins	Fungi
CpwM148	Succinate dehydrogenase (ubiquinone)	Energy metabolism	Fungi
CpwM176	Assimilatory sulfate reduction, sulfate => H2S	Energy metabolism	Fungi
CpwM338	Cysteine biosynthesis, homocysteine + serine => cysteine	Amino acid metabolism	Fungi
CpwM367	C10-C20 isoprenoid biosynthesis, non-plant eukaryotes	Secondary metabolites	Fungi
CpwM415	Fatty acid biosynthesis, elongation, endoplasmic reticulum	Lipid metabolism	Fungi
CpwM432	Leucine biosynthesis, 2-oxoisovalerate => 2-oxoisocaproate	Amino acid metabolism	Fungi
CpwM433	Lysine biosynthesis, 2-oxoglutarate => 2-oxoadipate	Amino acid metabolism	Fungi
CpwM549	Nucleotide sugar biosynthesis, glucose => UDP-glucose	Carbohydrate metabolism	Fungi
CpwM554	Nucleotide sugar biosynthesis, galactose => UDP-galactose	Carbohydrate metabolism	Fungi
CpwM570	Isoleucine biosynthesis, threonine => 2-oxobutanoate => isoleucine	Amino acid metabolism	Fungi
CpwM632	Galactose degradation, Leloir pathway, galactose => alpha-D-glucose-1P	Carbohydrate metabolism	Fungi
CpwM999	Halliwell-Asada cycle	Carbohydrate metabolism	Fungi
CtenM1	Glycolysis (Embden-Meyerhof pathway), glucose => pyruvate	Carbohydrate metabolism	Fungi
CtenM2	Glycolysis, core module involving three-carbon compounds	Carbohydrate metabolism	Fungi
CtenM3	Gluconeogenesis, oxaloacetate => fructose-6P	Carbohydrate metabolism	Fungi
CtenM4	Pentose phosphate pathway (Pentose phosphate cycle)	Carbohydrate metabolism	Fungi
CtenM5	PRPP biosynthesis, ribose 5P => PRPP	Carbohydrate metabolism	Fungi
CtenM6	Pentose phosphate pathway, oxidative phase, glucose 6P => ribulose 5P	Carbohydrate metabolism	Fungi
CtenM7	Pentose phosphate pathway, non-oxidative phase, fructose 6P => ribose 5P	Carbohydrate metabolism	Fungi
CtenM9	Citrate cycle (TCA cycle, Krebs cycle)	Carbohydrate metabolism	Fungi
CtenM10	Citrate cycle, first carbon oxidation, oxaloacetate => 2-oxoglutarate	Carbohydrate metabolism	Fungi
CtenM11	Citrate cycle, second carbon oxidation, 2-oxoglutarate => oxaloacetate	Carbohydrate metabolism	Fungi
CtenM12	Glyoxylate cycle	Carbohydrate metabolism	Fungi
CtenM15	Proline biosynthesis, glutamate => proline	Amino acid metabolism	Fungi
CtenM18	Threonine biosynthesis, aspartate => homoserine => threonine	Amino acid metabolism	Fungi
CtenM19	Valine/isoleucine biosynthesis, pyruvate => valine / 2-oxobutanoate => isoleucine	Amino acid metabolism	Fungi
CtenM20	Serine biosynthesis, glycerate-3P => serine	Amino acid metabolism	Fungi
CtenM22	Shikimate pathway, phosphoenolpyruvate + erythrose-4P => chorismate	Amino acid metabolism	Fungi
CtenM23	Tryptophan biosynthesis, chorismate => tryptophan	Amino acid metabolism	Fungi
CtenM24	Phenylalanine biosynthesis, chorismate => phenylalanine	Amino acid metabolism	Fungi
CtenM26	Histidine biosynthesis, PRPP => histidine	Amino acid metabolism	Fungi
CtenM27	GABA (gamma-Aminobutyrate) shunt	Amino acid metabolism	Fungi
CtenM28	Ornithine biosynthesis, glutamate => ornithine	Amino acid metabolism	Fungi
CtenM30	Lysine biosynthesis, AAA pathway, 2-oxoglutarate => 2-aminoadipate => lysine	Amino acid metabolism	Fungi
CtenM34	Methionine salvage pathway	Amino acid metabolism	Fungi
CtenM48	Inosine monophosphate biosynthesis, PRPP + glutamine => IMP	Nucleotide metabolism	Fungi
CtenM49	Adenine ribonucleotide biosynthesis, IMP => ADP,ATP	Nucleotide metabolism	Fungi
CtenM50	Guanine ribonucleotide biosynthesis IMP => GDP,GTP	Nucleotide metabolism	Fungi
CtenM51	Uridine monophosphate biosynthesis, glutamine (+ PRPP) => UMP	Nucleotide metabolism	Fungi
CtenM52	Pyrimidine ribonucleotide biosynthesis, UMP => UDP/UTP,CDP/CTP	Nucleotide metabolism	Fungi
CtenM55	N-glycan precursor biosynthesis	Glycan biosynthesis and metabolism	Fungi
CtenM65	GPI-anchor biosynthesis, core oligosaccharide	Glycan biosynthesis and metabolism	Fungi
CtenM72	N-glycosylation by oligosaccharyltransferase	Glycan biosynthesis and metabolism	Fungi
CtenM73	N-glycan precursor trimming	Glycan biosynthesis and metabolism	Fungi
CtenM74	N-glycan biosynthesis, high-mannose type	Glycan biosynthesis and metabolism	Fungi
CtenM82	Fatty acid biosynthesis, initiation	Lipid metabolism	Fungi
CtenM83	Fatty acid biosynthesis, elongation	Lipid metabolism	Fungi
CtenM86	beta-Oxidation, acyl-CoA synthesis	Lipid metabolism	Fungi
CtenM91	Phosphatidylcholine (PC) biosynthesis, PE => PC	Lipid metabolism	Fungi
CtenM92	Phosphatidylethanolamine (PE) biosynthesis, ethanolamine => PE	Lipid metabolism	Fungi
CtenM93	Phosphatidylethanolamine (PE) biosynthesis, PA => PS => PE	Lipid metabolism	Fungi
CtenM94	Ceramide biosynthesis	Lipid metabolism	Fungi
CtenM95	C5 isoprenoid biosynthesis, mevalonate pathway	Secondary metabolites	Fungi
CtenM100	Sphingosine degradation	Lipid metabolism	Fungi
CtenM102	Ergocalciferol biosynthesis	Lipid metabolism	Fungi
CtenM126	Tetrahydrofolate biosynthesis, GTP => THF	Metabolism of cofactors and vitamins	Fungi
CtenM128	Ubiquinone biosynthesis, eukaryotes, 4-hydroxybenzoate => ubiquinone	Metabolism of cofactors and vitamins	Fungi
CtenM134	Polyamine biosynthesis, arginine => ornithine => putrescine	Amino acid metabolism	Fungi
CtenM141	C1-unit interconversion, eukaryotes	Metabolism of cofactors and vitamins	Fungi
CtenM148	Succinate dehydrogenase (ubiquinone)	Energy metabolism	Fungi
CtenM176	Assimilatory sulfate reduction, sulfate => H2S	Energy metabolism	Fungi
CtenM338	Cysteine biosynthesis, homocysteine + serine => cysteine	Amino acid metabolism	Fungi
CtenM344	Formaldehyde assimilation, xylulose monophosphate pathway	Energy metabolism	Fungi
CtenM367	C10-C20 isoprenoid biosynthesis, non-plant eukaryotes	Secondary metabolites	Fungi
CtenM415	Fatty acid biosynthesis, elongation, endoplasmic reticulum	Lipid metabolism	Fungi
CtenM432	Leucine biosynthesis, 2-oxoisovalerate => 2-oxoisocaproate	Amino acid metabolism	Fungi
CtenM433	Lysine biosynthesis, 2-oxoglutarate => 2-oxoadipate	Amino acid metabolism	Fungi
CtenM549	Nucleotide sugar biosynthesis, glucose => UDP-glucose	Carbohydrate metabolism	Fungi
CtenM554	Nucleotide sugar biosynthesis, galactose => UDP-galactose	Carbohydrate metabolism	Fungi
CtenM570	Isoleucine biosynthesis, threonine => 2-oxobutanoate => isoleucine	Amino acid metabolism	Fungi
CtenM999	Halliwell-Asada cycle	Carbohydrate metabolism	Fungi
CthrM1	Glycolysis (Embden-Meyerhof pathway), glucose => pyruvate	Carbohydrate metabolism	Fungi
CthrM2	Glycolysis, core module involving three-carbon compounds	Carbohydrate metabolism	Fungi
CthrM3	Gluconeogenesis, oxaloacetate => fructose-6P	Carbohydrate metabolism	Fungi
CthrM4	Pentose phosphate pathway (Pentose phosphate cycle)	Carbohydrate metabolism	Fungi
CthrM5	PRPP biosynthesis, ribose 5P => PRPP	Carbohydrate metabolism	Fungi
CthrM6	Pentose phosphate pathway, oxidative phase, glucose 6P => ribulose 5P	Carbohydrate metabolism	Fungi
CthrM7	Pentose phosphate pathway, non-oxidative phase, fructose 6P => ribose 5P	Carbohydrate metabolism	Fungi
CthrM9	Citrate cycle (TCA cycle, Krebs cycle)	Carbohydrate metabolism	Fungi
CthrM10	Citrate cycle, first carbon oxidation, oxaloacetate => 2-oxoglutarate	Carbohydrate metabolism	Fungi
CthrM11	Citrate cycle, second carbon oxidation, 2-oxoglutarate => oxaloacetate	Carbohydrate metabolism	Fungi
CthrM12	Glyoxylate cycle	Carbohydrate metabolism	Fungi
CthrM15	Proline biosynthesis, glutamate => proline	Amino acid metabolism	Fungi
CthrM18	Threonine biosynthesis, aspartate => homoserine => threonine	Amino acid metabolism	Fungi
CthrM19	Valine/isoleucine biosynthesis, pyruvate => valine / 2-oxobutanoate => isoleucine	Amino acid metabolism	Fungi
CthrM20	Serine biosynthesis, glycerate-3P => serine	Amino acid metabolism	Fungi
CthrM22	Shikimate pathway, phosphoenolpyruvate + erythrose-4P => chorismate	Amino acid metabolism	Fungi
CthrM23	Tryptophan biosynthesis, chorismate => tryptophan	Amino acid metabolism	Fungi
CthrM24	Phenylalanine biosynthesis, chorismate => phenylalanine	Amino acid metabolism	Fungi
CthrM26	Histidine biosynthesis, PRPP => histidine	Amino acid metabolism	Fungi
CthrM27	GABA (gamma-Aminobutyrate) shunt	Amino acid metabolism	Fungi
CthrM30	Lysine biosynthesis, AAA pathway, 2-oxoglutarate => 2-aminoadipate => lysine	Amino acid metabolism	Fungi
CthrM34	Methionine salvage pathway	Amino acid metabolism	Fungi
CthrM35	Methionine degradation	Amino acid metabolism	Fungi
CthrM48	Inosine monophosphate biosynthesis, PRPP + glutamine => IMP	Nucleotide metabolism	Fungi
CthrM49	Adenine ribonucleotide biosynthesis, IMP => ADP,ATP	Nucleotide metabolism	Fungi
CthrM50	Guanine ribonucleotide biosynthesis IMP => GDP,GTP	Nucleotide metabolism	Fungi
CthrM51	Uridine monophosphate biosynthesis, glutamine (+ PRPP) => UMP	Nucleotide metabolism	Fungi
CthrM52	Pyrimidine ribonucleotide biosynthesis, UMP => UDP/UTP,CDP/CTP	Nucleotide metabolism	Fungi
CthrM55	N-glycan precursor biosynthesis	Glycan biosynthesis and metabolism	Fungi
CthrM72	N-glycosylation by oligosaccharyltransferase	Glycan biosynthesis and metabolism	Fungi
CthrM73	N-glycan precursor trimming	Glycan biosynthesis and metabolism	Fungi
CthrM82	Fatty acid biosynthesis, initiation	Lipid metabolism	Fungi
CthrM83	Fatty acid biosynthesis, elongation	Lipid metabolism	Fungi
CthrM86	beta-Oxidation, acyl-CoA synthesis	Lipid metabolism	Fungi
CthrM91	Phosphatidylcholine (PC) biosynthesis, PE => PC	Lipid metabolism	Fungi
CthrM92	Phosphatidylethanolamine (PE) biosynthesis, ethanolamine => PE	Lipid metabolism	Fungi
CthrM93	Phosphatidylethanolamine (PE) biosynthesis, PA => PS => PE	Lipid metabolism	Fungi
CthrM94	Ceramide biosynthesis	Lipid metabolism	Fungi
CthrM95	C5 isoprenoid biosynthesis, mevalonate pathway	Secondary metabolites	Fungi
CthrM100	Sphingosine degradation	Lipid metabolism	Fungi
CthrM102	Ergocalciferol biosynthesis	Lipid metabolism	Fungi
CthrM118	Glutathione biosynthesis, glutamate => glutathione	Amino acid metabolism	Fungi
CthrM134	Polyamine biosynthesis, arginine => ornithine => putrescine	Amino acid metabolism	Fungi
CthrM141	C1-unit interconversion, eukaryotes	Metabolism of cofactors and vitamins	Fungi
CthrM148	Succinate dehydrogenase (ubiquinone)	Energy metabolism	Fungi
CthrM176	Assimilatory sulfate reduction, sulfate => H2S	Energy metabolism	Fungi
CthrM338	Cysteine biosynthesis, homocysteine + serine => cysteine	Amino acid metabolism	Fungi
CthrM367	C10-C20 isoprenoid biosynthesis, non-plant eukaryotes	Secondary metabolites	Fungi
CthrM415	Fatty acid biosynthesis, elongation, endoplasmic reticulum	Lipid metabolism	Fungi
CthrM432	Leucine biosynthesis, 2-oxoisovalerate => 2-oxoisocaproate	Amino acid metabolism	Fungi
CthrM433	Lysine biosynthesis, 2-oxoglutarate => 2-oxoadipate	Amino acid metabolism	Fungi
CthrM531	Assimilatory nitrate reduction, nitrate => ammonia	Energy metabolism	Fungi
CthrM549	Nucleotide sugar biosynthesis, glucose => UDP-glucose	Carbohydrate metabolism	Fungi
CthrM554	Nucleotide sugar biosynthesis, galactose => UDP-galactose	Carbohydrate metabolism	Fungi
CthrM570	Isoleucine biosynthesis, threonine => 2-oxobutanoate => isoleucine	Amino acid metabolism	Fungi
CthrM632	Galactose degradation, Leloir pathway, galactose => alpha-D-glucose-1P	Carbohydrate metabolism	Fungi
CthrM999	Halliwell-Asada cycle	Carbohydrate metabolism	Fungi
CtpM1	Glycolysis (Embden-Meyerhof pathway), glucose => pyruvate	Carbohydrate metabolism	Fungi
CtpM2	Glycolysis, core module involving three-carbon compounds	Carbohydrate metabolism	Fungi
CtpM3	Gluconeogenesis, oxaloacetate => fructose-6P	Carbohydrate metabolism	Fungi
CtpM4	Pentose phosphate pathway (Pentose phosphate cycle)	Carbohydrate metabolism	Fungi
CtpM5	PRPP biosynthesis, ribose 5P => PRPP	Carbohydrate metabolism	Fungi
CtpM6	Pentose phosphate pathway, oxidative phase, glucose 6P => ribulose 5P	Carbohydrate metabolism	Fungi
CtpM7	Pentose phosphate pathway, non-oxidative phase, fructose 6P => ribose 5P	Carbohydrate metabolism	Fungi
CtpM9	Citrate cycle (TCA cycle, Krebs cycle)	Carbohydrate metabolism	Fungi
CtpM10	Citrate cycle, first carbon oxidation, oxaloacetate => 2-oxoglutarate	Carbohydrate metabolism	Fungi
CtpM11	Citrate cycle, second carbon oxidation, 2-oxoglutarate => oxaloacetate	Carbohydrate metabolism	Fungi
CtpM12	Glyoxylate cycle	Carbohydrate metabolism	Fungi
CtpM15	Proline biosynthesis, glutamate => proline	Amino acid metabolism	Fungi
CtpM18	Threonine biosynthesis, aspartate => homoserine => threonine	Amino acid metabolism	Fungi
CtpM19	Valine/isoleucine biosynthesis, pyruvate => valine / 2-oxobutanoate => isoleucine	Amino acid metabolism	Fungi
CtpM20	Serine biosynthesis, glycerate-3P => serine	Amino acid metabolism	Fungi
CtpM22	Shikimate pathway, phosphoenolpyruvate + erythrose-4P => chorismate	Amino acid metabolism	Fungi
CtpM26	Histidine biosynthesis, PRPP => histidine	Amino acid metabolism	Fungi
CtpM27	GABA (gamma-Aminobutyrate) shunt	Amino acid metabolism	Fungi
CtpM28	Ornithine biosynthesis, glutamate => ornithine	Amino acid metabolism	Fungi
CtpM30	Lysine biosynthesis, AAA pathway, 2-oxoglutarate => 2-aminoadipate => lysine	Amino acid metabolism	Fungi
CtpM34	Methionine salvage pathway	Amino acid metabolism	Fungi
CtpM48	Inosine monophosphate biosynthesis, PRPP + glutamine => IMP	Nucleotide metabolism	Fungi
CtpM49	Adenine ribonucleotide biosynthesis, IMP => ADP,ATP	Nucleotide metabolism	Fungi
CtpM50	Guanine ribonucleotide biosynthesis IMP => GDP,GTP	Nucleotide metabolism	Fungi
CtpM51	Uridine monophosphate biosynthesis, glutamine (+ PRPP) => UMP	Nucleotide metabolism	Fungi
CtpM52	Pyrimidine ribonucleotide biosynthesis, UMP => UDP/UTP,CDP/CTP	Nucleotide metabolism	Fungi
CtpM55	N-glycan precursor biosynthesis	Glycan biosynthesis and metabolism	Fungi
CtpM65	GPI-anchor biosynthesis, core oligosaccharide	Glycan biosynthesis and metabolism	Fungi
CtpM72	N-glycosylation by oligosaccharyltransferase	Glycan biosynthesis and metabolism	Fungi
CtpM73	N-glycan precursor trimming	Glycan biosynthesis and metabolism	Fungi
CtpM74	N-glycan biosynthesis, high-mannose type	Glycan biosynthesis and metabolism	Fungi
CtpM82	Fatty acid biosynthesis, initiation	Lipid metabolism	Fungi
CtpM83	Fatty acid biosynthesis, elongation	Lipid metabolism	Fungi
CtpM86	beta-Oxidation, acyl-CoA synthesis	Lipid metabolism	Fungi
CtpM91	Phosphatidylcholine (PC) biosynthesis, PE => PC	Lipid metabolism	Fungi
CtpM92	Phosphatidylethanolamine (PE) biosynthesis, ethanolamine => PE	Lipid metabolism	Fungi
CtpM93	Phosphatidylethanolamine (PE) biosynthesis, PA => PS => PE	Lipid metabolism	Fungi
CtpM94	Ceramide biosynthesis	Lipid metabolism	Fungi
CtpM95	C5 isoprenoid biosynthesis, mevalonate pathway	Secondary metabolites	Fungi
CtpM100	Sphingosine degradation	Lipid metabolism	Fungi
CtpM102	Ergocalciferol biosynthesis	Lipid metabolism	Fungi
CtpM120	Coenzyme A biosynthesis, pantothenate => CoA	Metabolism of cofactors and vitamins	Fungi
CtpM126	Tetrahydrofolate biosynthesis, GTP => THF	Metabolism of cofactors and vitamins	Fungi
CtpM128	Ubiquinone biosynthesis, eukaryotes, 4-hydroxybenzoate => ubiquinone	Metabolism of cofactors and vitamins	Fungi
CtpM134	Polyamine biosynthesis, arginine => ornithine => putrescine	Amino acid metabolism	Fungi
CtpM141	C1-unit interconversion, eukaryotes	Metabolism of cofactors and vitamins	Fungi
CtpM148	Succinate dehydrogenase (ubiquinone)	Energy metabolism	Fungi
CtpM176	Assimilatory sulfate reduction, sulfate => H2S	Energy metabolism	Fungi
CtpM338	Cysteine biosynthesis, homocysteine + serine => cysteine	Amino acid metabolism	Fungi
CtpM367	C10-C20 isoprenoid biosynthesis, non-plant eukaryotes	Secondary metabolites	Fungi
CtpM415	Fatty acid biosynthesis, elongation, endoplasmic reticulum	Lipid metabolism	Fungi
CtpM432	Leucine biosynthesis, 2-oxoisovalerate => 2-oxoisocaproate	Amino acid metabolism	Fungi
CtpM433	Lysine biosynthesis, 2-oxoglutarate => 2-oxoadipate	Amino acid metabolism	Fungi
CtpM549	Nucleotide sugar biosynthesis, glucose => UDP-glucose	Carbohydrate metabolism	Fungi
CtpM554	Nucleotide sugar biosynthesis, galactose => UDP-galactose	Carbohydrate metabolism	Fungi
CtpM570	Isoleucine biosynthesis, threonine => 2-oxobutanoate => isoleucine	Amino acid metabolism	Fungi
CtpM632	Galactose degradation, Leloir pathway, galactose => alpha-D-glucose-1P	Carbohydrate metabolism	Fungi
CtpM999	Halliwell-Asada cycle	Carbohydrate metabolism	Fungi
DhaM1	Glycolysis (Embden-Meyerhof pathway), glucose => pyruvate	Carbohydrate metabolism	Fungi
DhaM2	Glycolysis, core module involving three-carbon compounds	Carbohydrate metabolism	Fungi
DhaM3	Gluconeogenesis, oxaloacetate => fructose-6P	Carbohydrate metabolism	Fungi
DhaM4	Pentose phosphate pathway (Pentose phosphate cycle)	Carbohydrate metabolism	Fungi
DhaM5	PRPP biosynthesis, ribose 5P => PRPP	Carbohydrate metabolism	Fungi
DhaM6	Pentose phosphate pathway, oxidative phase, glucose 6P => ribulose 5P	Carbohydrate metabolism	Fungi
DhaM7	Pentose phosphate pathway, non-oxidative phase, fructose 6P => ribose 5P	Carbohydrate metabolism	Fungi
DhaM9	Citrate cycle (TCA cycle, Krebs cycle)	Carbohydrate metabolism	Fungi
DhaM10	Citrate cycle, first carbon oxidation, oxaloacetate => 2-oxoglutarate	Carbohydrate metabolism	Fungi
DhaM11	Citrate cycle, second carbon oxidation, 2-oxoglutarate => oxaloacetate	Carbohydrate metabolism	Fungi
DhaM12	Glyoxylate cycle	Carbohydrate metabolism	Fungi
DhaM15	Proline biosynthesis, glutamate => proline	Amino acid metabolism	Fungi
DhaM18	Threonine biosynthesis, aspartate => homoserine => threonine	Amino acid metabolism	Fungi
DhaM19	Valine/isoleucine biosynthesis, pyruvate => valine / 2-oxobutanoate => isoleucine	Amino acid metabolism	Fungi
DhaM20	Serine biosynthesis, glycerate-3P => serine	Amino acid metabolism	Fungi
DhaM23	Tryptophan biosynthesis, chorismate => tryptophan	Amino acid metabolism	Fungi
DhaM24	Phenylalanine biosynthesis, chorismate => phenylalanine	Amino acid metabolism	Fungi
DhaM26	Histidine biosynthesis, PRPP => histidine	Amino acid metabolism	Fungi
DhaM27	GABA (gamma-Aminobutyrate) shunt	Amino acid metabolism	Fungi
DhaM28	Ornithine biosynthesis, glutamate => ornithine	Amino acid metabolism	Fungi
DhaM30	Lysine biosynthesis, AAA pathway, 2-oxoglutarate => 2-aminoadipate => lysine	Amino acid metabolism	Fungi
DhaM34	Methionine salvage pathway	Amino acid metabolism	Fungi
DhaM48	Inosine monophosphate biosynthesis, PRPP + glutamine => IMP	Nucleotide metabolism	Fungi
DhaM49	Adenine ribonucleotide biosynthesis, IMP => ADP,ATP	Nucleotide metabolism	Fungi
DhaM50	Guanine ribonucleotide biosynthesis IMP => GDP,GTP	Nucleotide metabolism	Fungi
DhaM51	Uridine monophosphate biosynthesis, glutamine (+ PRPP) => UMP	Nucleotide metabolism	Fungi
DhaM52	Pyrimidine ribonucleotide biosynthesis, UMP => UDP/UTP,CDP/CTP	Nucleotide metabolism	Fungi
DhaM55	N-glycan precursor biosynthesis	Glycan biosynthesis and metabolism	Fungi
DhaM65	GPI-anchor biosynthesis, core oligosaccharide	Glycan biosynthesis and metabolism	Fungi
DhaM72	N-glycosylation by oligosaccharyltransferase	Glycan biosynthesis and metabolism	Fungi
DhaM73	N-glycan precursor trimming	Glycan biosynthesis and metabolism	Fungi
DhaM74	N-glycan biosynthesis, high-mannose type	Glycan biosynthesis and metabolism	Fungi
DhaM82	Fatty acid biosynthesis, initiation	Lipid metabolism	Fungi
DhaM83	Fatty acid biosynthesis, elongation	Lipid metabolism	Fungi
DhaM86	beta-Oxidation, acyl-CoA synthesis	Lipid metabolism	Fungi
DhaM91	Phosphatidylcholine (PC) biosynthesis, PE => PC	Lipid metabolism	Fungi
DhaM92	Phosphatidylethanolamine (PE) biosynthesis, ethanolamine => PE	Lipid metabolism	Fungi
DhaM93	Phosphatidylethanolamine (PE) biosynthesis, PA => PS => PE	Lipid metabolism	Fungi
DhaM94	Ceramide biosynthesis	Lipid metabolism	Fungi
DhaM95	C5 isoprenoid biosynthesis, mevalonate pathway	Secondary metabolites	Fungi
DhaM100	Sphingosine degradation	Lipid metabolism	Fungi
DhaM102	Ergocalciferol biosynthesis	Lipid metabolism	Fungi
DhaM120	Coenzyme A biosynthesis, pantothenate => CoA	Metabolism of cofactors and vitamins	Fungi
DhaM126	Tetrahydrofolate biosynthesis, GTP => THF	Metabolism of cofactors and vitamins	Fungi
DhaM128	Ubiquinone biosynthesis, eukaryotes, 4-hydroxybenzoate => ubiquinone	Metabolism of cofactors and vitamins	Fungi
DhaM134	Polyamine biosynthesis, arginine => ornithine => putrescine	Amino acid metabolism	Fungi
DhaM141	C1-unit interconversion, eukaryotes	Metabolism of cofactors and vitamins	Fungi
DhaM148	Succinate dehydrogenase (ubiquinone)	Energy metabolism	Fungi
DhaM176	Assimilatory sulfate reduction, sulfate => H2S	Energy metabolism	Fungi
DhaM338	Cysteine biosynthesis, homocysteine + serine => cysteine	Amino acid metabolism	Fungi
DhaM344	Formaldehyde assimilation, xylulose monophosphate pathway	Energy metabolism	Fungi
DhaM367	C10-C20 isoprenoid biosynthesis, non-plant eukaryotes	Secondary metabolites	Fungi
DhaM415	Fatty acid biosynthesis, elongation, endoplasmic reticulum	Lipid metabolism	Fungi
DhaM432	Leucine biosynthesis, 2-oxoisovalerate => 2-oxoisocaproate	Amino acid metabolism	Fungi
DhaM433	Lysine biosynthesis, 2-oxoglutarate => 2-oxoadipate	Amino acid metabolism	Fungi
DhaM549	Nucleotide sugar biosynthesis, glucose => UDP-glucose	Carbohydrate metabolism	Fungi
DhaM554	Nucleotide sugar biosynthesis, galactose => UDP-galactose	Carbohydrate metabolism	Fungi
DhaM570	Isoleucine biosynthesis, threonine => 2-oxobutanoate => isoleucine	Amino acid metabolism	Fungi
DhaM632	Galactose degradation, Leloir pathway, galactose => alpha-D-glucose-1P	Carbohydrate metabolism	Fungi
DhaM999	Halliwell-Asada cycle	Carbohydrate metabolism	Fungi
DsqM1	Glycolysis (Embden-Meyerhof pathway), glucose => pyruvate	Carbohydrate metabolism	Fungi
DsqM2	Glycolysis, core module involving three-carbon compounds	Carbohydrate metabolism	Fungi
DsqM3	Gluconeogenesis, oxaloacetate => fructose-6P	Carbohydrate metabolism	Fungi
DsqM4	Pentose phosphate pathway (Pentose phosphate cycle)	Carbohydrate metabolism	Fungi
DsqM5	PRPP biosynthesis, ribose 5P => PRPP	Carbohydrate metabolism	Fungi
DsqM6	Pentose phosphate pathway, oxidative phase, glucose 6P => ribulose 5P	Carbohydrate metabolism	Fungi
DsqM7	Pentose phosphate pathway, non-oxidative phase, fructose 6P => ribose 5P	Carbohydrate metabolism	Fungi
DsqM10	Citrate cycle, first carbon oxidation, oxaloacetate => 2-oxoglutarate	Carbohydrate metabolism	Fungi
DsqM12	Glyoxylate cycle	Carbohydrate metabolism	Fungi
DsqM15	Proline biosynthesis, glutamate => proline	Amino acid metabolism	Fungi
DsqM19	Valine/isoleucine biosynthesis, pyruvate => valine / 2-oxobutanoate => isoleucine	Amino acid metabolism	Fungi
DsqM22	Shikimate pathway, phosphoenolpyruvate + erythrose-4P => chorismate	Amino acid metabolism	Fungi
DsqM23	Tryptophan biosynthesis, chorismate => tryptophan	Amino acid metabolism	Fungi
DsqM27	GABA (gamma-Aminobutyrate) shunt	Amino acid metabolism	Fungi
DsqM28	Ornithine biosynthesis, glutamate => ornithine	Amino acid metabolism	Fungi
DsqM35	Methionine degradation	Amino acid metabolism	Fungi
DsqM36	Leucine degradation, leucine => acetoacetate + acetyl-CoA	Amino acid metabolism	Fungi
DsqM48	Inosine monophosphate biosynthesis, PRPP + glutamine => IMP	Nucleotide metabolism	Fungi
DsqM49	Adenine ribonucleotide biosynthesis, IMP => ADP,ATP	Nucleotide metabolism	Fungi
DsqM52	Pyrimidine ribonucleotide biosynthesis, UMP => UDP/UTP,CDP/CTP	Nucleotide metabolism	Fungi
DsqM72	N-glycosylation by oligosaccharyltransferase	Glycan biosynthesis and metabolism	Fungi
DsqM73	N-glycan precursor trimming	Glycan biosynthesis and metabolism	Fungi
DsqM86	beta-Oxidation, acyl-CoA synthesis	Lipid metabolism	Fungi
DsqM91	Phosphatidylcholine (PC) biosynthesis, PE => PC	Lipid metabolism	Fungi
DsqM93	Phosphatidylethanolamine (PE) biosynthesis, PA => PS => PE	Lipid metabolism	Fungi
DsqM94	Ceramide biosynthesis	Lipid metabolism	Fungi
DsqM100	Sphingosine degradation	Lipid metabolism	Fungi
DsqM102	Ergocalciferol biosynthesis	Lipid metabolism	Fungi
DsqM134	Polyamine biosynthesis, arginine => ornithine => putrescine	Amino acid metabolism	Fungi
DsqM141	C1-unit interconversion, eukaryotes	Metabolism of cofactors and vitamins	Fungi
DsqM176	Assimilatory sulfate reduction, sulfate => H2S	Energy metabolism	Fungi
DsqM338	Cysteine biosynthesis, homocysteine + serine => cysteine	Amino acid metabolism	Fungi
DsqM367	C10-C20 isoprenoid biosynthesis, non-plant eukaryotes	Secondary metabolites	Fungi
DsqM432	Leucine biosynthesis, 2-oxoisovalerate => 2-oxoisocaproate	Amino acid metabolism	Fungi
DsqM433	Lysine biosynthesis, 2-oxoglutarate => 2-oxoadipate	Amino acid metabolism	Fungi
DsqM531	Assimilatory nitrate reduction, nitrate => ammonia	Energy metabolism	Fungi
DsqM549	Nucleotide sugar biosynthesis, glucose => UDP-glucose	Carbohydrate metabolism	Fungi
DsqM554	Nucleotide sugar biosynthesis, galactose => UDP-galactose	Carbohydrate metabolism	Fungi
DsqM570	Isoleucine biosynthesis, threonine => 2-oxobutanoate => isoleucine	Amino acid metabolism	Fungi
DsqM632	Galactose degradation, Leloir pathway, galactose => alpha-D-glucose-1P	Carbohydrate metabolism	Fungi
DsqM999	Halliwell-Asada cycle	Carbohydrate metabolism	Fungi
EcuM1	Glycolysis (Embden-Meyerhof pathway), glucose => pyruvate	Carbohydrate metabolism	Fungi
EcuM2	Glycolysis, core module involving three-carbon compounds	Carbohydrate metabolism	Fungi
EcuM6	Pentose phosphate pathway, oxidative phase, glucose 6P => ribulose 5P	Carbohydrate metabolism	Fungi
EcuM52	Pyrimidine ribonucleotide biosynthesis, UMP => UDP/UTP,CDP/CTP	Nucleotide metabolism	Fungi
EcuM86	beta-Oxidation, acyl-CoA synthesis	Lipid metabolism	Fungi
EcuM999	Halliwell-Asada cycle	Carbohydrate metabolism	Fungi
EheM1	Glycolysis (Embden-Meyerhof pathway), glucose => pyruvate	Carbohydrate metabolism	Fungi
EheM2	Glycolysis, core module involving three-carbon compounds	Carbohydrate metabolism	Fungi
EheM6	Pentose phosphate pathway, oxidative phase, glucose 6P => ribulose 5P	Carbohydrate metabolism	Fungi
EheM52	Pyrimidine ribonucleotide biosynthesis, UMP => UDP/UTP,CDP/CTP	Nucleotide metabolism	Fungi
EheM86	beta-Oxidation, acyl-CoA synthesis	Lipid metabolism	Fungi
EheM92	Phosphatidylethanolamine (PE) biosynthesis, ethanolamine => PE	Lipid metabolism	Fungi
EheM999	Halliwell-Asada cycle	Carbohydrate metabolism	Fungi
EinM1	Glycolysis (Embden-Meyerhof pathway), glucose => pyruvate	Carbohydrate metabolism	Fungi
EinM2	Glycolysis, core module involving three-carbon compounds	Carbohydrate metabolism	Fungi
EinM6	Pentose phosphate pathway, oxidative phase, glucose 6P => ribulose 5P	Carbohydrate metabolism	Fungi
EinM52	Pyrimidine ribonucleotide biosynthesis, UMP => UDP/UTP,CDP/CTP	Nucleotide metabolism	Fungi
EinM86	beta-Oxidation, acyl-CoA synthesis	Lipid metabolism	Fungi
EinM92	Phosphatidylethanolamine (PE) biosynthesis, ethanolamine => PE	Lipid metabolism	Fungi
EinM999	Halliwell-Asada cycle	Carbohydrate metabolism	Fungi
ElaM1	Glycolysis (Embden-Meyerhof pathway), glucose => pyruvate	Carbohydrate metabolism	Fungi
ElaM2	Glycolysis, core module involving three-carbon compounds	Carbohydrate metabolism	Fungi
ElaM3	Gluconeogenesis, oxaloacetate => fructose-6P	Carbohydrate metabolism	Fungi
ElaM4	Pentose phosphate pathway (Pentose phosphate cycle)	Carbohydrate metabolism	Fungi
ElaM5	PRPP biosynthesis, ribose 5P => PRPP	Carbohydrate metabolism	Fungi
ElaM6	Pentose phosphate pathway, oxidative phase, glucose 6P => ribulose 5P	Carbohydrate metabolism	Fungi
ElaM7	Pentose phosphate pathway, non-oxidative phase, fructose 6P => ribose 5P	Carbohydrate metabolism	Fungi
ElaM9	Citrate cycle (TCA cycle, Krebs cycle)	Carbohydrate metabolism	Fungi
ElaM10	Citrate cycle, first carbon oxidation, oxaloacetate => 2-oxoglutarate	Carbohydrate metabolism	Fungi
ElaM11	Citrate cycle, second carbon oxidation, 2-oxoglutarate => oxaloacetate	Carbohydrate metabolism	Fungi
ElaM12	Glyoxylate cycle	Carbohydrate metabolism	Fungi
ElaM15	Proline biosynthesis, glutamate => proline	Amino acid metabolism	Fungi
ElaM18	Threonine biosynthesis, aspartate => homoserine => threonine	Amino acid metabolism	Fungi
ElaM19	Valine/isoleucine biosynthesis, pyruvate => valine / 2-oxobutanoate => isoleucine	Amino acid metabolism	Fungi
ElaM20	Serine biosynthesis, glycerate-3P => serine	Amino acid metabolism	Fungi
ElaM22	Shikimate pathway, phosphoenolpyruvate + erythrose-4P => chorismate	Amino acid metabolism	Fungi
ElaM23	Tryptophan biosynthesis, chorismate => tryptophan	Amino acid metabolism	Fungi
ElaM24	Phenylalanine biosynthesis, chorismate => phenylalanine	Amino acid metabolism	Fungi
ElaM26	Histidine biosynthesis, PRPP => histidine	Amino acid metabolism	Fungi
ElaM27	GABA (gamma-Aminobutyrate) shunt	Amino acid metabolism	Fungi
ElaM28	Ornithine biosynthesis, glutamate => ornithine	Amino acid metabolism	Fungi
ElaM30	Lysine biosynthesis, AAA pathway, 2-oxoglutarate => 2-aminoadipate => lysine	Amino acid metabolism	Fungi
ElaM34	Methionine salvage pathway	Amino acid metabolism	Fungi
ElaM35	Methionine degradation	Amino acid metabolism	Fungi
ElaM48	Inosine monophosphate biosynthesis, PRPP + glutamine => IMP	Nucleotide metabolism	Fungi
ElaM49	Adenine ribonucleotide biosynthesis, IMP => ADP,ATP	Nucleotide metabolism	Fungi
ElaM50	Guanine ribonucleotide biosynthesis IMP => GDP,GTP	Nucleotide metabolism	Fungi
ElaM51	Uridine monophosphate biosynthesis, glutamine (+ PRPP) => UMP	Nucleotide metabolism	Fungi
ElaM52	Pyrimidine ribonucleotide biosynthesis, UMP => UDP/UTP,CDP/CTP	Nucleotide metabolism	Fungi
ElaM72	N-glycosylation by oligosaccharyltransferase	Glycan biosynthesis and metabolism	Fungi
ElaM73	N-glycan precursor trimming	Glycan biosynthesis and metabolism	Fungi
ElaM82	Fatty acid biosynthesis, initiation	Lipid metabolism	Fungi
ElaM83	Fatty acid biosynthesis, elongation	Lipid metabolism	Fungi
ElaM86	beta-Oxidation, acyl-CoA synthesis	Lipid metabolism	Fungi
ElaM91	Phosphatidylcholine (PC) biosynthesis, PE => PC	Lipid metabolism	Fungi
ElaM92	Phosphatidylethanolamine (PE) biosynthesis, ethanolamine => PE	Lipid metabolism	Fungi
ElaM93	Phosphatidylethanolamine (PE) biosynthesis, PA => PS => PE	Lipid metabolism	Fungi
ElaM94	Ceramide biosynthesis	Lipid metabolism	Fungi
ElaM95	C5 isoprenoid biosynthesis, mevalonate pathway	Secondary metabolites	Fungi
ElaM100	Sphingosine degradation	Lipid metabolism	Fungi
ElaM102	Ergocalciferol biosynthesis	Lipid metabolism	Fungi
ElaM118	Glutathione biosynthesis, glutamate => glutathione	Amino acid metabolism	Fungi
ElaM134	Polyamine biosynthesis, arginine => ornithine => putrescine	Amino acid metabolism	Fungi
ElaM141	C1-unit interconversion, eukaryotes	Metabolism of cofactors and vitamins	Fungi
[truncated: 11,110 more rows]
