# Supplementary material for: New strategy for drug discovery by large-scale association analysis of molecular networks of different species
Source: Sci Rep. 2016 Feb 25;6:21872. doi: 10.1038/srep21872 (PMC4766474; doi:10.1038/srep21872)
Supplement: Supplementary Table S3 [file srep21872-s4.xls]

## Sheet: Sheet1
Supplementary Table S3. NPs related to Plant HA cycle
ID	Compound Name	InChIKey
HA0001	(4r,5s)-4,5,6-trihydroxy-2,3-dioxohexanoate	GJQWCDSAOUMKSE-STHAYSLISA-N
HA0002	1,4-dihydroxynaphthoic acid	PCILLCXFKWDRMK-UHFFFAOYSA-N
HA0003	2,3-dihydroxybenzoic acid	GLDQAMYCGOIJDV-UHFFFAOYSA-N
HA0004	2,4-dinitro-2'-fluorostilbene	FMGVTMQBJISCFC-KHPPLWFESA-N
HA0005	3,5-diiodotyrosine	NYPYHUZRZVSYKL-ZETCQYMHSA-N
HA0006	3-dehydro-l-gulonate 6-phosphate	BDUIIKXSXFDPEC-LWKDLAHASA-N
HA0007	3-dehydro-l-gulonate	WTAHRPBPWHCMHW-LWKDLAHASA-N
HA0008	3-ethylmalate	JUCRENBZZQKFGK-IMJSIDKUSA-N
HA0009	3-iodo-l-tyrosine	UQTZMGFTRHFAAM-ZETCQYMHSA-N
HA0010	3-oxalomalate	YILAUJBAPQXZGM-NCGGTJAESA-N
HA0011	3-propylmalate	LOLHYFQEDPGSHZ-UHNVWZDZSA-N
HA0012	4,4'-dimethyl stilbene	KINZBJFIDFZQCB-VAWYXSNFSA-N
HA0013	4-coumaric acid	NGSWKAQJJWESNS-ZZXKWVIFSA-N
HA0014	4-hydroxy-2-oxoglutarate	WXSKVKPSMAHCSG-REOHCLBHSA-N
HA0015	4-hydroxybenzoic acid	FJKROLUGYXJWQN-UHFFFAOYSA-N
HA0016	4-hydroxycinnamyl alcohol	PTNLHDGQWUGONS-OWOJBTEDSA-N
HA0017	4-hydroxyphenylpyruvic acid	KKADPXVIOXHVKN-UHFFFAOYSA-N
HA0018	aesculetin	XHCADAYNFIFUHF-TVKJYDDYSA-N
HA0019	alizarin	RGCKGOZRHPZPFP-UHFFFAOYSA-N
HA0020	alpha-cyclohexylstilbene	ULKIIGUHVKSZES-CAPFRKAQSA-N
HA0021	anethole	RUVINXPYWBROJD-ONEGZZNKSA-N
HA0022	angelicin	XDROKJSWHURZGO-UHFFFAOYSA-N
HA0023	arachidin-3	XTDKVQYWANHUFS-RUQOPNIZSA-N
HA0024	ascorbate	CIWBSHSKHKDKBQ-JLAZNSOCSA-N
HA0025	astringin	PERPNFLGJXUDDW-BUFXCDORSA-N
HA0026	bergapten	BGEBZHIAGXMEMV-UHFFFAOYSA-N
HA0027	caffeic acid	QAIPRVGONGVQAS-DUXPYHPUSA-N
HA0028	catalponone	CWIWSAPEOCRNMD-LLVKDONJSA-N
HA0029	chorismic acid	WTFXTQVDAKGDEY-HTQZYQBOSA-N
HA0030	cinnamaldehyde	KJPRLNWUNMBNBZ-QPJJXVBHSA-N
HA0031	cinnamyl acetate	WJSDHUCWMSHDCR-VMPITWQZSA-N
HA0032	cis-aconitate	GTZCVFVGUGFEME-IWQZZHSRSA-N
HA0033	cis-astringin	PERPNFLGJXUDDW-BUFXCDORSA-N
HA0034	cis-piceid	HSTZMXCBWJGKHG-BUFXCDORSA-N
HA0035	cis-Resveratrol	LUKBXSAWLPMMSZ-UPHRSURJSA-N
HA0036	cis-resveratroloside	OLCVEOSSVCAFGR-BUFXCDORSA-N
HA0037	cis-stilbene	PJANXHGTPQOBST-QXMHVHEDSA-N
HA0038	Combretastatin A4	HVXBOLULGPECHP-WAYWQWQTSA-N
HA0039	coniferyl alcohol	JMFRWRFFLBVWSI-NSCUHMNNSA-N
HA0040	coumarin	ZYGHJZDHTFUPRJ-UHFFFAOYSA-N
HA0041	coumestrol	ZZIALNLLNHEQPJ-UHFFFAOYSA-N
HA0042	d-xylulose5-phosphate	FNZLKVNUWIIPSJ-RFZPGFLSSA-N
HA0043	daidzein	ZQSIJRDFPHDXIC-UHFFFAOYSA-N
HA0044	dehydroascorbate	SBJKKFFYIZUCET-JLAZNSOCSA-N
HA0045	deoxylapachol	OSDFYZPKJKRCRR-UHFFFAOYSA-N
HA0046	deoxyrhaponticin	MFMQRDLLSRLUJY-ALKAUCSXSA-N
HA0047	dicoumarol	DOBMPNYZJYQDGZ-UHFFFAOYSA-N
HA0048	enterodiol	DWONJCNDULPHLV-HOTGVXAUSA-N
HA0049	enterolactone	HVDGDHBAMCBBLR-WMLDXEAASA-N
HA0050	eugenol	RRAFCDWBNXTKKO-UHFFFAOYSA-N
HA0051	ferulic acid	KSEBMYQBYZTDHS-HWKANZROSA-N
HA0052	gallic acid	LNTHITQWFMADLM-UHFFFAOYSA-N
HA0053	genistein	TZBJGXHYKVUXJN-UHFFFAOYSA-N
HA0054	glutathionylspermidine	NEDQLXHBVHSKNV-STQMWFEESA-N
HA0055	glycine	DHMQDGOQFOQNFH-UHFFFAOYSA-N
HA0056	glyphosate	XDDAORKBJWWYJS-UHFFFAOYSA-N
HA0057	hesperidin	QUQPHWDTPGMPEX-UZRWAPQLSA-N
HA0058	homogentisic acid	IGMNYECMUMZDDF-UHFFFAOYSA-N
HA0059	isochorismic acid	NTGWPRCCOQCMGE-YUMQZZPRSA-N
HA0060	isocitrate	ODBLHEXUDAPZAU-FONMRSAGSA-N
HA0061	isoliquiritigenin	DXDRHHKMWQZJHT-FPYGCLRLSA-N
HA0062	isopimpinellin	DFMAXQKDIGCMTL-UHFFFAOYSA-N
HA0063	isosilybin	FDQAOULAVFHKBX-YFJHUXEUSA-N
HA0064	l-ascorbate6-phosphate	KIENGQUGHPTFGC-JLAZNSOCSA-N
HA0065	l-lyxonate	QXKAIJAYHKCRRA-JJYYJPOSSA-N
HA0066	l-ornithine	AHLPHDHHMVZTML-BYPYZUCNSA-N
HA0067	l-xylonate	QXKAIJAYHKCRRA-NUNKFHFFSA-N
HA0068	l-xylulose5-phosphate	FNZLKVNUWIIPSJ-WHFBIAKZSA-N
HA0069	Lawsone	WVCHIGAIXREVNS-UHFFFAOYSA-N
HA0070	lignin	RWYKESRENLAKMN-UGNAYTKKSA-N
HA0071	liquiritigenin	FURUXTVZLHCCNA-CQSZACIVSA-N
HA0072	lucidin	AMIDUPFSOUCLQB-UHFFFAOYSA-N
HA0073	marmesin	FWYSBEAFFPBAQU-LBPRGKRZSA-N
HA0074	medicarpin	NSRJSISNDPOJOP-BBRMVZONSA-N
HA0075	menaquinone-1	ABSPRNADVQNDOU-UHFFFAOYSA-N
HA0076	mercapturic acid	PWKSKIMOESPYIA-BYPYZUCNSA-N
HA0077	methyl salicylate	OSWPMRLSEDHDFF-UHFFFAOYSA-N
HA0078	monodehydroascorbate	CIWBSHSKHKDKBQ-JLAZNSOCSA-N
HA0079	Myristicin	BNWJOHGLIBDBOB-UHFFFAOYSA-N
HA0080	naringenin	FTVWIRXFELQLPI-CYBMUJFWSA-N
HA0081	naringin	DFPMSGMNTNDNHN-ZPHOTFPESA-N
HA0082	Neohesperidin	ARGKVCXINMKCAZ-WAIDMITMSA-N
HA0083	o-succinylbenzoic acid	YIVWQNVQRXFZJB-UHFFFAOYSA-N
HA0084	oxalyl-coa	QVXMZFTWJVBUHP-IBOSZNHHSA-N
HA0085	p-aminobenzoic acid	ALYNCZNDIQEVRV-UHFFFAOYSA-N
HA0086	piceatannol	CDRPUGZCRXZLFL-UPHRSURJSA-N
HA0087	pinosylvin monomethylether	UFGKEFGYNRJIGO-PLNGDYQASA-N
HA0088	pinosylvin-3-qmethylether	XBHJTSIYYWRJFQ-KTKRTIGZSA-N
HA0089	pinosylvin	YCVPRTHEGLPYPB-VOTSOKGWSA-N
HA0090	pisatin	LZMRDTLRSDRUSU-SJORKVTESA-N
HA0091	podophyllotoxin	YJGVMLPVUAXIQN-GQXZWLEESA-N
HA0092	prephenic acid	FPWMCUPFBRFMLH-XGAOUMNUSA-N
HA0093	protocatechuic acid	YQUVCSBJEUQKSH-UHFFFAOYSA-N
HA0094	Pterostilbene	VLEUZFDZJKSGMX-ONEGZZNKSA-N
HA0095	Putrescine	KIDHWZJUCRJVML-UHFFFAOYSA-N
HA0096	Quercetin	REFJWTPEDVJJIY-UHFFFAOYSA-N
HA0097	resveratrol-trans-dihydrodimer	ZKLCUZVVYONFCT-HUBOTONQSA-N
HA0098	resveratrol	LUKBXSAWLPMMSZ-OWOJBTEDSA-N
HA0099	rhaponticin	GKAJCVFOJGXVIA-JGOUSXGWSA-N
HA0100	rhapontigenin	PHMHDRYYFAYWEG-NSCUHMNNSA-N
HA0101	rhapontin	VMCZCBMQNMAVSD-QFYQKWFSSA-N
HA0102	rutin	IKGXIBQEEMLURG-NVPNHPEKSA-N
HA0103	salicylic acid	YGSDEFSMJLZEOE-UHFFFAOYSA-N
HA0104	scopoletin	RODXRVNMMDRFIK-UHFFFAOYSA-N
HA0105	silybin	SEBFKMXJBCUCAI-VDVKDMFPSA-N
HA0106	Silychristin	BMLIIPOXVWESJG-SELBWQTGSA-N
HA0107	silydianin	CYGIJEJDYJOUAN-YDPSXGKYSA-N
HA0108	sinapic acid	PCMORTLOPMLEFB-ONEGZZNKSA-N
HA0109	sinapine	OFEVBLHTQGGZNU-VOTSOKGWSA-N
HA0110	sinapyl alcohol	LZFOPEXOUVTGJS-ONEGZZNKSA-N
HA0111	solanesyl diphosphate	IVLBHBFTRNVIAP-MEGGAXOGSA-N
HA0112	spermidine	ATHGHQPFGPMSJY-UHFFFAOYSA-N
HA0113	tamoxifen	NKANXQFJJICGDU-QPLCGJKRSA-N
HA0114	taxifolin	CXQWRCVTCMQVQX-CABCVRRESA-N
HA0115	thyroxine	XUIIKFGFIJCVMT-LBPRGKRZSA-N
HA0116	trans-4,4'diphenylstibene	PMQCLDQFAUIYOT-DQRAZIAOSA-N
HA0117	trans-4-methoxystilbene	XWYXLYCDZKRCAD-BQYQJAHWSA-N
HA0118	trans-4-stilbene methanol	ARFYUEZWYRMBSO-VOTSOKGWSA-N
HA0119	trans-4-stilbene-carboxaldehyde	CLXSBHRRZNBTRT-VOTSOKGWSA-N
HA0120	trans-amethylstilbene	OVZXISBUYCEVEV-OUKQBFOZSA-N
HA0121	trans-astringin	PERPNFLGJXUDDW-BUFXCDORSA-N
HA0122	trans-piceatannol	CDRPUGZCRXZLFL-OWOJBTEDSA-N
HA0123	trans-piceid	HSTZMXCBWJGKHG-QQZCGJIKSA-N
HA0124	trans-pinosylvin	YCVPRTHEGLPYPB-SREVYHEPSA-N
HA0125	trans-pterostilbene	VLEUZFDZJKSGMX-ONEGZZNKSA-N
HA0126	trans-resveratrol	LUKBXSAWLPMMSZ-OWOJBTEDSA-N
HA0127	trans-resveratroloside	OLCVEOSSVCAFGR-CUYWLFDKSA-N
HA0128	trans-stilbene	PJANXHGTPQOBST-VAWYXSNFSA-N
HA0129	trans-stilbeneoxide	ARCJQKUWGAZPFX-ZIAGYGMSSA-N
HA0130	trans-δ-viniferin	LILPTCHQLRKZNG-WMFQWFPSSA-N
HA0131	trans-ε-viniferin	FQWLMRXWKZGLFI-BQYFGGCBSA-N
HA0132	triiodothyronine	AUYYCJSJGJYCDS-LBPRGKRZSA-N
HA0133	trypanothione disulfide	LZMSXDHGHZKXJD-VJANTYMQSA-N
HA0134	trypanothione	PHDOXVGRXXAYEB-VJANTYMQSA-N
HA0135	umbelliferone	ORHBXUUXSCNDEV-UHFFFAOYSA-N
HA0136	vanillic acid	WKOLLVMJNQIZCI-UHFFFAOYSA-N
HA0137	vanillin	MWOOGOJBHIARFG-UHFFFAOYSA-N
HA0138	viniferin	FQWLMRXWKZGLFI-BQYFGGCBSA-N
HA0139	xanthotoxin	QXKHYNVANLEOEG-UHFFFAOYSA-N
HA0140	yangonin	XLHIYUYCSMZCCC-VMPITWQZSA-N
HA0141	α-tocopherol	GVJHHUAWPYXKBD-IEOSBIPESA-N
HA0142	γ-tocopherol	QUEDXNHFTDJVIY-DQCZWYHMSA-N
HA0143	Anthocyanins	XIMADJWJJOMVID-KKUMJFAQSA-N
HA0144	Catechin	PFTAWBLQPZVEMU-DZGCQCFKSA-N
HA0145	Cyanidin	GFZJRQMBETXFQO-UHFFFAOYSA-N
HA0146	Delphinidin	BICQNTHTPOXVIU-UHFFFAOYSA-N
HA0147	Dihydrokaempferol	PADQINQHPQKXNL-LSDHHAIUSA-N
HA0148	Dihydromyricetin	KJXSIXMJHKAJOD-LSDHHAIUSA-N
HA0149	Dihydroquercetin	CXQWRCVTCMQVQX-HUUCEWRRSA-N
HA0150	Eriodictyol	SBHXYTNGIZCORC-ZDUSSCGKSA-N
HA0151	Kaempferol	IYRMWMYZSQPJKC-UHFFFAOYSA-N
HA0152	Myricetin	IKMDFBPHZNJCSN-UHFFFAOYSA-N
HA0153	Naringenin chalcone	YQHMWTPYORBCMF-ZZXKWVIFSA-N
HA0154	Piceatannol	CDRPUGZCRXZLFL-OWOJBTEDSA-N
HA0155	Pterostilbene	VLEUZFDZJKSGMX-ONEGZZNKSA-N
