# Supplementary material for: New strategy for drug discovery by large-scale association analysis of molecular networks of different species
Source: Sci Rep. 2016 Feb 25;6:21872. doi: 10.1038/srep21872 (PMC4766474; doi:10.1038/srep21872)
Supplement: Supplementary Table S4 [file srep21872-s5.xls]

## Sheet: Supplementary Table S4
Compound ID	Compound Name	UniProt ID	Target Name	Gene Name	Species	Prediction Model
HA0013	4-coumaric acid	P15121	Aldose reductase	AKR1B1	Homo sapiens	SysDT
HA0038	Combretastatin A4	P15121	Aldose reductase	AKR1B1	Homo sapiens	SysDT
HA0047	dicoumarol	P15121	Aldose reductase	AKR1B1	Homo sapiens	WES
HA0051	ferulic acid	P15121	Aldose reductase	AKR1B1	Homo sapiens	SysDT
HA0055	glycine	P15121	Aldose reductase	AKR1B1	Homo sapiens	SysDT
HA0061	isoliquiritigenin	P15121	Aldose reductase	AKR1B1	Homo sapiens	SysDT
HA0062	isopimpinellin	P15121	Aldose reductase	AKR1B1	Homo sapiens	WES
HA0073	marmesin	P15121	Aldose reductase	AKR1B1	Homo sapiens	WES
HA0074	medicarpin	P15121	Aldose reductase	AKR1B1	Homo sapiens	WES
HA0076	mercapturic acid	P15121	Aldose reductase	AKR1B1	Homo sapiens	SysDT
HA0083	o-succinylbenzoic acid	P15121	Aldose reductase	AKR1B1	Homo sapiens	SysDT
HA0094	Pterostilbene	P15121	Aldose reductase	AKR1B1	Homo sapiens	WES
HA0096	Quercetin	P15121	Aldose reductase	AKR1B1	Homo sapiens	SysDT
HA0104	scopoletin	P15121	Aldose reductase	AKR1B1	Homo sapiens	SysDT
HA0125	trans-pterostilbene	P15121	Aldose reductase	AKR1B1	Homo sapiens	WES
HA0139	xanthotoxin	P15121	Aldose reductase	AKR1B1	Homo sapiens	WES
HA0140	yangonin	P15121	Aldose reductase	AKR1B1	Homo sapiens	WES
HA0146	Delphinidin	P15121	Aldose reductase	AKR1B1	Homo sapiens	SysDT
HA0148	Dihydromyricetin	P15121	Aldose reductase	AKR1B1	Homo sapiens	SysDT
HA0149	Dihydroquercetin	P15121	Aldose reductase	AKR1B1	Homo sapiens	SysDT
HA0152	Myricetin	P15121	Aldose reductase	AKR1B1	Homo sapiens	SysDT
HA0027	caffeic acid	P15121	Aldose reductase	AKR1B1	Homo sapiens	WES
HA0053	genistein	P15121	Aldose reductase	AKR1B1	Homo sapiens	WES
HA0061	isoliquiritigenin	P15121	Aldose reductase	AKR1B1	Homo sapiens	WES
HA0096	Quercetin	P15121	Aldose reductase	AKR1B1	Homo sapiens	WES
HA0135	umbelliferone	P15121	Aldose reductase	AKR1B1	Homo sapiens	WES
HA0151	Kaempferol	P15121	Aldose reductase	AKR1B1	Homo sapiens	WES
HA0152	Myricetin	P15121	Aldose reductase	AKR1B1	Homo sapiens	WES
HA0009	3-iodo-l-tyrosine	Q04828	Aldo-keto reductase family 1 member C1	AKR1C1	Homo sapiens	WES
HA0079	Myristicin	Q04828	Aldo-keto reductase family 1 member C1	AKR1C1	Homo sapiens	WES
HA0080	naringenin	Q04828	Aldo-keto reductase family 1 member C1	AKR1C1	Homo sapiens	WES
HA0011	3-propylmalate	P04040	Catalase	CAT	Homo sapiens	WES
HA0014	4-hydroxy-2-oxoglutarate	P04040	Catalase	CAT	Homo sapiens	WES
HA0055	glycine	P04040	Catalase	CAT	Homo sapiens	SysDT
HA0055	glycine	P04040	Catalase	CAT	Homo sapiens	WES
HA0056	glyphosate	P04040	Catalase	CAT	Homo sapiens	WES
HA0091	podophyllotoxin	P16152	Carbonyl reductase [NADPH] 1	CBR1	Homo sapiens	WES
HA0071	liquiritigenin	P16152	Carbonyl reductase [NADPH] 1	CBR1	Homo sapiens	WES
HA0072	lucidin	P16152	Carbonyl reductase [NADPH] 1	CBR1	Homo sapiens	WES
HA0074	medicarpin	P16152	Carbonyl reductase [NADPH] 1	CBR1	Homo sapiens	WES
HA0080	naringenin	P16152	Carbonyl reductase [NADPH] 1	CBR1	Homo sapiens	WES
HA0096	Quercetin	P16152	Carbonyl reductase [NADPH] 1	CBR1	Homo sapiens	WES
HA0110	sinapyl alcohol	P16152	Carbonyl reductase [NADPH] 1	CBR1	Homo sapiens	WES
HA0114	taxifolin	P16152	Carbonyl reductase [NADPH] 1	CBR1	Homo sapiens	WES
HA0144	Catechin	P16152	Carbonyl reductase [NADPH] 1	CBR1	Homo sapiens	WES
HA0147	Dihydrokaempferol	P16152	Carbonyl reductase [NADPH] 1	CBR1	Homo sapiens	WES
HA0148	Dihydromyricetin	P16152	Carbonyl reductase [NADPH] 1	CBR1	Homo sapiens	WES
HA0149	Dihydroquercetin	P16152	Carbonyl reductase [NADPH] 1	CBR1	Homo sapiens	WES
HA0150	Eriodictyol	P16152	Carbonyl reductase [NADPH] 1	CBR1	Homo sapiens	WES
HA0151	Kaempferol	P16152	Carbonyl reductase [NADPH] 1	CBR1	Homo sapiens	WES
HA0152	Myricetin	P16152	Carbonyl reductase [NADPH] 1	CBR1	Homo sapiens	WES
HA0018	aesculetin	P49841	Glycogen synthase kinase-3 beta	GSK3B	Homo sapiens	SysDT
HA0019	alizarin	P49841	Glycogen synthase kinase-3 beta	GSK3B	Homo sapiens	SysDT
HA0023	arachidin-3	P49841	Glycogen synthase kinase-3 beta	GSK3B	Homo sapiens	SysDT
HA0038	Combretastatin A4	P49841	Glycogen synthase kinase-3 beta	GSK3B	Homo sapiens	SysDT
HA0041	coumestrol	P49841	Glycogen synthase kinase-3 beta	GSK3B	Homo sapiens	SysDT
HA0045	deoxylapachol	P49841	Glycogen synthase kinase-3 beta	GSK3B	Homo sapiens	SysDT
HA0046	deoxyrhaponticin	P49841	Glycogen synthase kinase-3 beta	GSK3B	Homo sapiens	SysDT
HA0047	dicoumarol	P49841	Glycogen synthase kinase-3 beta	GSK3B	Homo sapiens	SysDT
HA0049	enterolactone	P49841	Glycogen synthase kinase-3 beta	GSK3B	Homo sapiens	SysDT
HA0061	isoliquiritigenin	P49841	Glycogen synthase kinase-3 beta	GSK3B	Homo sapiens	SysDT
HA0071	liquiritigenin	P49841	Glycogen synthase kinase-3 beta	GSK3B	Homo sapiens	SysDT
HA0072	lucidin	P49841	Glycogen synthase kinase-3 beta	GSK3B	Homo sapiens	SysDT
HA0074	medicarpin	P49841	Glycogen synthase kinase-3 beta	GSK3B	Homo sapiens	SysDT
HA0075	menaquinone-1	P49841	Glycogen synthase kinase-3 beta	GSK3B	Homo sapiens	SysDT
HA0080	naringenin	P49841	Glycogen synthase kinase-3 beta	GSK3B	Homo sapiens	SysDT
HA0090	pisatin	P49841	Glycogen synthase kinase-3 beta	GSK3B	Homo sapiens	SysDT
HA0091	podophyllotoxin	P49841	Glycogen synthase kinase-3 beta	GSK3B	Homo sapiens	SysDT
HA0096	Quercetin	P49841	Glycogen synthase kinase-3 beta	GSK3B	Homo sapiens	SysDT
HA0099	rhaponticin	P49841	Glycogen synthase kinase-3 beta	GSK3B	Homo sapiens	SysDT
HA0101	rhapontin	P49841	Glycogen synthase kinase-3 beta	GSK3B	Homo sapiens	SysDT
HA0114	taxifolin	P49841	Glycogen synthase kinase-3 beta	GSK3B	Homo sapiens	SysDT
HA0140	yangonin	P49841	Glycogen synthase kinase-3 beta	GSK3B	Homo sapiens	SysDT
HA0144	Catechin	P49841	Glycogen synthase kinase-3 beta	GSK3B	Homo sapiens	SysDT
HA0145	Cyanidin	P49841	Glycogen synthase kinase-3 beta	GSK3B	Homo sapiens	SysDT
HA0147	Dihydrokaempferol	P49841	Glycogen synthase kinase-3 beta	GSK3B	Homo sapiens	SysDT
HA0148	Dihydromyricetin	P49841	Glycogen synthase kinase-3 beta	GSK3B	Homo sapiens	SysDT
HA0149	Dihydroquercetin	P49841	Glycogen synthase kinase-3 beta	GSK3B	Homo sapiens	SysDT
HA0150	Eriodictyol	P49841	Glycogen synthase kinase-3 beta	GSK3B	Homo sapiens	SysDT
HA0151	Kaempferol	P49841	Glycogen synthase kinase-3 beta	GSK3B	Homo sapiens	SysDT
HA0152	Myricetin	P49841	Glycogen synthase kinase-3 beta	GSK3B	Homo sapiens	SysDT
HA0001	(4r,5s)-4,5,6-trihydroxy-2,3-dioxohexanoate	P09488	Glutathione S-transferase Mu 1	GSTM1	Homo sapiens	WES
HA0014	4-hydroxy-2-oxoglutarate	P09488	Glutathione S-transferase Mu 1	GSTM1	Homo sapiens	WES
HA0017	4-hydroxyphenylpyruvic acid	P09488	Glutathione S-transferase Mu 1	GSTM1	Homo sapiens	WES
HA0042	d-xylulose5-phosphate	P09488	Glutathione S-transferase Mu 1	GSTM1	Homo sapiens	WES
HA0065	l-lyxonate	P09488	Glutathione S-transferase Mu 1	GSTM1	Homo sapiens	WES
HA0068	l-xylulose5-phosphate	P09488	Glutathione S-transferase Mu 1	GSTM1	Homo sapiens	WES
HA0012	4,4'-dimethyl stilbene	P09601	Heme oxygenase 1	HMOX1	Homo sapiens	WES
HA0021	anethole	P09601	Heme oxygenase 1	HMOX1	Homo sapiens	WES
HA0043	daidzein	P09601	Heme oxygenase 1	HMOX1	Homo sapiens	WES
HA0050	eugenol	P09601	Heme oxygenase 1	HMOX1	Homo sapiens	WES
HA0053	genistein	P09601	Heme oxygenase 1	HMOX1	Homo sapiens	WES
HA0071	liquiritigenin	P09601	Heme oxygenase 1	HMOX1	Homo sapiens	WES
HA0089	pinosylvin	P09601	Heme oxygenase 1	HMOX1	Homo sapiens	WES
HA0139	xanthotoxin	P09601	Heme oxygenase 1	HMOX1	Homo sapiens	WES
HA0143	Anthocyanins	P09601	Heme oxygenase 1	HMOX1	Homo sapiens	WES
HA0150	Eriodictyol	P09601	Heme oxygenase 1	HMOX1	Homo sapiens	WES
HA0152	Myricetin	P09601	Heme oxygenase 1	HMOX1	Homo sapiens	WES
HA0010	3-oxalomalate	Q14145	Kelch-like ECH-associated protein 1	KEAP1	Homo sapiens	WES
HA0063	isosilybin	Q14145	Kelch-like ECH-associated protein 1	KEAP1	Homo sapiens	WES
HA0070	lignin	Q14145	Kelch-like ECH-associated protein 1	KEAP1	Homo sapiens	WES
HA0081	naringin	Q14145	Kelch-like ECH-associated protein 1	KEAP1	Homo sapiens	WES
HA0084	oxalyl-coa	Q14145	Kelch-like ECH-associated protein 1	KEAP1	Homo sapiens	WES
HA0105	silybin	Q14145	Kelch-like ECH-associated protein 1	KEAP1	Homo sapiens	WES
HA0133	trypanothione disulfide	Q14145	Kelch-like ECH-associated protein 1	KEAP1	Homo sapiens	WES
HA0096	Quercetin	P53779	Mitogen-activated protein kinase 10	MAPK10	Homo sapiens	WES
HA0151	Kaempferol	P53779	Mitogen-activated protein kinase 10	MAPK10	Homo sapiens	WES
HA0152	Myricetin	P53779	Mitogen-activated protein kinase 10	MAPK10	Homo sapiens	WES
HA0002	1,4-dihydroxynaphthoic acid	Q16539	Mitogen-activated protein kinase 14	MAPK14	Homo sapiens	SysDT
HA0019	alizarin	Q16539	Mitogen-activated protein kinase 14	MAPK14	Homo sapiens	SysDT
HA0023	arachidin-3	Q16539	Mitogen-activated protein kinase 14	MAPK14	Homo sapiens	SysDT
HA0028	catalponone	Q16539	Mitogen-activated protein kinase 14	MAPK14	Homo sapiens	SysDT
HA0034	cis-piceid	Q16539	Mitogen-activated protein kinase 14	MAPK14	Homo sapiens	SysDT
HA0035	cis-Resveratrol	Q16539	Mitogen-activated protein kinase 14	MAPK14	Homo sapiens	SysDT
HA0038	Combretastatin A4	Q16539	Mitogen-activated protein kinase 14	MAPK14	Homo sapiens	SysDT
HA0043	daidzein	Q16539	Mitogen-activated protein kinase 14	MAPK14	Homo sapiens	SysDT
HA0045	deoxylapachol	Q16539	Mitogen-activated protein kinase 14	MAPK14	Homo sapiens	SysDT
HA0046	deoxyrhaponticin	Q16539	Mitogen-activated protein kinase 14	MAPK14	Homo sapiens	SysDT
HA0047	dicoumarol	Q16539	Mitogen-activated protein kinase 14	MAPK14	Homo sapiens	SysDT
HA0048	enterodiol	Q16539	Mitogen-activated protein kinase 14	MAPK14	Homo sapiens	SysDT
HA0049	enterolactone	Q16539	Mitogen-activated protein kinase 14	MAPK14	Homo sapiens	SysDT
HA0053	genistein	Q16539	Mitogen-activated protein kinase 14	MAPK14	Homo sapiens	SysDT
HA0061	isoliquiritigenin	Q16539	Mitogen-activated protein kinase 14	MAPK14	Homo sapiens	SysDT
HA0071	liquiritigenin	Q16539	Mitogen-activated protein kinase 14	MAPK14	Homo sapiens	SysDT
HA0072	lucidin	Q16539	Mitogen-activated protein kinase 14	MAPK14	Homo sapiens	SysDT
HA0073	marmesin	Q16539	Mitogen-activated protein kinase 14	MAPK14	Homo sapiens	SysDT
HA0074	medicarpin	Q16539	Mitogen-activated protein kinase 14	MAPK14	Homo sapiens	SysDT
HA0075	menaquinone-1	Q16539	Mitogen-activated protein kinase 14	MAPK14	Homo sapiens	SysDT
HA0080	naringenin	Q16539	Mitogen-activated protein kinase 14	MAPK14	Homo sapiens	SysDT
HA0086	piceatannol	Q16539	Mitogen-activated protein kinase 14	MAPK14	Homo sapiens	SysDT
HA0087	pinosylvin monomethylether	Q16539	Mitogen-activated protein kinase 14	MAPK14	Homo sapiens	SysDT
HA0088	pinosylvin-3-qmethylether	Q16539	Mitogen-activated protein kinase 14	MAPK14	Homo sapiens	SysDT
HA0089	pinosylvin	Q16539	Mitogen-activated protein kinase 14	MAPK14	Homo sapiens	SysDT
HA0094	Pterostilbene	Q16539	Mitogen-activated protein kinase 14	MAPK14	Homo sapiens	SysDT
HA0096	Quercetin	Q16539	Mitogen-activated protein kinase 14	MAPK14	Homo sapiens	SysDT
HA0098	resveratrol	Q16539	Mitogen-activated protein kinase 14	MAPK14	Homo sapiens	SysDT
HA0100	rhapontigenin	Q16539	Mitogen-activated protein kinase 14	MAPK14	Homo sapiens	SysDT
HA0101	rhapontin	Q16539	Mitogen-activated protein kinase 14	MAPK14	Homo sapiens	SysDT
HA0113	tamoxifen	Q16539	Mitogen-activated protein kinase 14	MAPK14	Homo sapiens	SysDT
HA0114	taxifolin	Q16539	Mitogen-activated protein kinase 14	MAPK14	Homo sapiens	SysDT
HA0117	trans-4-methoxystilbene	Q16539	Mitogen-activated protein kinase 14	MAPK14	Homo sapiens	SysDT
HA0118	trans-4-stilbene methanol	Q16539	Mitogen-activated protein kinase 14	MAPK14	Homo sapiens	SysDT
HA0119	trans-4-stilbene-carboxaldehyde	Q16539	Mitogen-activated protein kinase 14	MAPK14	Homo sapiens	SysDT
HA0123	trans-piceid	Q16539	Mitogen-activated protein kinase 14	MAPK14	Homo sapiens	SysDT
HA0124	trans-pinosylvin	Q16539	Mitogen-activated protein kinase 14	MAPK14	Homo sapiens	SysDT
HA0125	trans-pterostilbene	Q16539	Mitogen-activated protein kinase 14	MAPK14	Homo sapiens	SysDT
HA0126	trans-resveratrol	Q16539	Mitogen-activated protein kinase 14	MAPK14	Homo sapiens	SysDT
HA0130	trans-δ-viniferin	Q16539	Mitogen-activated protein kinase 14	MAPK14	Homo sapiens	SysDT
HA0131	trans-ε-viniferin	Q16539	Mitogen-activated protein kinase 14	MAPK14	Homo sapiens	SysDT
HA0138	viniferin	Q16539	Mitogen-activated protein kinase 14	MAPK14	Homo sapiens	SysDT
HA0140	yangonin	Q16539	Mitogen-activated protein kinase 14	MAPK14	Homo sapiens	SysDT
HA0143	Anthocyanins	Q16539	Mitogen-activated protein kinase 14	MAPK14	Homo sapiens	SysDT
HA0144	Catechin	Q16539	Mitogen-activated protein kinase 14	MAPK14	Homo sapiens	SysDT
HA0145	Cyanidin	Q16539	Mitogen-activated protein kinase 14	MAPK14	Homo sapiens	SysDT
HA0146	Delphinidin	Q16539	Mitogen-activated protein kinase 14	MAPK14	Homo sapiens	SysDT
HA0147	Dihydrokaempferol	Q16539	Mitogen-activated protein kinase 14	MAPK14	Homo sapiens	SysDT
HA0148	Dihydromyricetin	Q16539	Mitogen-activated protein kinase 14	MAPK14	Homo sapiens	SysDT
HA0149	Dihydroquercetin	Q16539	Mitogen-activated protein kinase 14	MAPK14	Homo sapiens	SysDT
HA0150	Eriodictyol	Q16539	Mitogen-activated protein kinase 14	MAPK14	Homo sapiens	SysDT
HA0151	Kaempferol	Q16539	Mitogen-activated protein kinase 14	MAPK14	Homo sapiens	SysDT
HA0152	Myricetin	Q16539	Mitogen-activated protein kinase 14	MAPK14	Homo sapiens	SysDT
HA0153	Naringenin chalcone	Q16539	Mitogen-activated protein kinase 14	MAPK14	Homo sapiens	SysDT
HA0154	Piceatannol	Q16539	Mitogen-activated protein kinase 14	MAPK14	Homo sapiens	SysDT
HA0155	Pterostilbene	Q16539	Mitogen-activated protein kinase 14	MAPK14	Homo sapiens	SysDT
HA0096	Quercetin	Q16539	Mitogen-activated protein kinase 14	MAPK14	Homo sapiens	WES
HA0151	Kaempferol	Q16539	Mitogen-activated protein kinase 14	MAPK14	Homo sapiens	WES
HA0152	Myricetin	Q16539	Mitogen-activated protein kinase 14	MAPK14	Homo sapiens	WES
HA0055	glycine	P48163	NADP-dependent malic enzyme	ME1	Homo sapiens	SysDT
HA0012	4,4'-dimethyl stilbene	P15559	NAD(P)H dehydrogenase [quinone] 1	NQO1	Homo sapiens	WES
HA0019	alizarin	P15559	NAD(P)H dehydrogenase [quinone] 1	NQO1	Homo sapiens	WES
HA0037	cis-stilbene	P15559	NAD(P)H dehydrogenase [quinone] 1	NQO1	Homo sapiens	WES
HA0041	coumestrol	P15559	NAD(P)H dehydrogenase [quinone] 1	NQO1	Homo sapiens	WES
HA0043	daidzein	P15559	NAD(P)H dehydrogenase [quinone] 1	NQO1	Homo sapiens	WES
HA0051	ferulic acid	P15559	NAD(P)H dehydrogenase [quinone] 1	NQO1	Homo sapiens	WES
HA0119	trans-4-stilbene-carboxaldehyde	P15559	NAD(P)H dehydrogenase [quinone] 1	NQO1	Homo sapiens	WES
HA0120	trans-amethylstilbene	P15559	NAD(P)H dehydrogenase [quinone] 1	NQO1	Homo sapiens	WES
HA0129	trans-stilbeneoxide	P15559	NAD(P)H dehydrogenase [quinone] 1	NQO1	Homo sapiens	WES
HA0047	dicoumarol	P15559	NAD(P)H dehydrogenase [quinone] 1	NQO1	Homo sapiens	WES
HA0047	dicoumarol	P15559	NAD(P)H dehydrogenase [quinone] 1	NQO1	Homo sapiens	WES
HA0019	alizarin	P48736	Phosphatidylinositol-4,5-bisphosphate 3-kinase catalytic subunit gamma isoform	PIK3CG	Homo sapiens	SysDT
HA0047	dicoumarol	P48736	Phosphatidylinositol-4,5-bisphosphate 3-kinase catalytic subunit gamma isoform	PIK3CG	Homo sapiens	SysDT
HA0049	enterolactone	P48736	Phosphatidylinositol-4,5-bisphosphate 3-kinase catalytic subunit gamma isoform	PIK3CG	Homo sapiens	SysDT
HA0071	liquiritigenin	P48736	Phosphatidylinositol-4,5-bisphosphate 3-kinase catalytic subunit gamma isoform	PIK3CG	Homo sapiens	SysDT
HA0073	marmesin	P48736	Phosphatidylinositol-4,5-bisphosphate 3-kinase catalytic subunit gamma isoform	PIK3CG	Homo sapiens	SysDT
HA0074	medicarpin	P48736	Phosphatidylinositol-4,5-bisphosphate 3-kinase catalytic subunit gamma isoform	PIK3CG	Homo sapiens	SysDT
HA0096	Quercetin	P48736	Phosphatidylinositol-4,5-bisphosphate 3-kinase catalytic subunit gamma isoform	PIK3CG	Homo sapiens	SysDT
HA0114	taxifolin	P48736	Phosphatidylinositol-4,5-bisphosphate 3-kinase catalytic subunit gamma isoform	PIK3CG	Homo sapiens	SysDT
HA0148	Dihydromyricetin	P48736	Phosphatidylinositol-4,5-bisphosphate 3-kinase catalytic subunit gamma isoform	PIK3CG	Homo sapiens	SysDT
HA0149	Dihydroquercetin	P48736	Phosphatidylinositol-4,5-bisphosphate 3-kinase catalytic subunit gamma isoform	PIK3CG	Homo sapiens	SysDT
HA0150	Eriodictyol	P48736	Phosphatidylinositol-4,5-bisphosphate 3-kinase catalytic subunit gamma isoform	PIK3CG	Homo sapiens	SysDT
HA0151	Kaempferol	P48736	Phosphatidylinositol-4,5-bisphosphate 3-kinase catalytic subunit gamma isoform	PIK3CG	Homo sapiens	SysDT
HA0152	Myricetin	P48736	Phosphatidylinositol-4,5-bisphosphate 3-kinase catalytic subunit gamma isoform	PIK3CG	Homo sapiens	SysDT
HA0053	genistein	P17252	Protein kinase C alpha type	PRKCA	Homo sapiens	WES
HA0070	lignin	Q14914	Prostaglandin reductase 1	PTGR1	Homo sapiens	WES
HA0091	podophyllotoxin	Q14914	Prostaglandin reductase 1	PTGR1	Homo sapiens	WES
HA0055	glycine	Q16881	Thioredoxin reductase 1, cytoplasmic	TXNRD1	Homo sapiens	SysDT
