# Supplementary material for: New strategy for drug discovery by large-scale association analysis of molecular networks of different species
Source: Sci Rep. 2016 Feb 25;6:21872. doi: 10.1038/srep21872 (PMC4766474; doi:10.1038/srep21872)
Supplement: Supplementary Table S5 [file srep21872-s6.xls]

## Sheet: Supplementary Table S5
Supplementary Table S5. Compound-Target interaction for CETSA experiment
Chemical	CAS	Target protein
dicoumarol	66-76-2	AKR1B1
isopimpinellin	482-27-9	AKR1B1
marmesin	13849-08-6	AKR1B1
medicarpin	32383-76-9	AKR1B1
Pterostilbene	537-42-8	AKR1B1
xanthotoxin	298-81-7	AKR1B1
yangonin	500-62-9	AKR1B1
ascorbate	50-81-7	AKR1B1
homogentisic acid	451-13-8	AKR1B1
3-iodo-l-tyrosine	70-78-0	AKR1C1
Myristicin	607-91-0	AKR1C1
naringenin	480-41-1	AKR1C1
glyphosate	1071-83-6	CAT
glycine	56-40-6	CAT
liquiritigenin	578-86-9	CBR1
lucidin	478-08-0	CBR1
sinapyl alcohol	537-33-7	CBR1
taxifolin	480-18-2	CBR1
4-hydroxyphenylpyruvic acid	156-39-8	GSTM1
anethole	4180-23-8	HMOX1
Anthocyanins	11029-12-2	HMOX1
Eriodictyol	552-58-9	HMOX1
eugenol	97-53-0	HMOX1
genistein	446-72-0	HMOX1
Myricetin	529-44-2	HMOX1
pinosylvin	22139-77-1	HMOX1
3-oxalomalate	3687-15-8	KEAP1
isosilybin	72581-71-6	KEAP1
naringin	10236-47-2	KEAP1
silybin	22888-70-6	KEAP1
4,4'-dimethyl stilbene	18869-29-9	NQO1
alizarin	72-48-0	NQO1
cis-stilbene	645-49-8	NQO1
coumestrol	479-13-0	NQO1
daidzein	486-66-8	NQO1
ferulic acid	1135-24-6	NQO1
trans-4-stilbene-carboxaldehyde	40200-69-9	NQO1
trans-stilbeneoxide	1439-07-2	NQO1
lignin	9005-53-2	PTGR1
podophyllotoxin	518-28-5	PTGR1
