# Supplementary material for: New strategy for drug discovery by large-scale association analysis of molecular networks of different species
Source: Sci Rep. 2016 Feb 25;6:21872. doi: 10.1038/srep21872 (PMC4766474; doi:10.1038/srep21872)
Supplement: Supplementary Table S6 [file srep21872-s7.xls]

## Sheet: S6.1
Supplementary Table S6.1 GO enrichment analysis for RES up-regulated genes in human K562 cells.
Category	Term	Count	%	PValue	Genes	List Total	Pop Hits	Pop Total	Fold Enrichment	FDR
GOTERM_BP_FAT	GO:0010033~response to organic substance	103	6.68397	7.21289e-09	PTGS2, IL6ST, VAPB, STAT5B, PMAIP1, TGFB1, PRKAR2A, GSTM3, EIF4EBP2, GOT1, CD44, CREB3L2, CHRNA7, DNAJC3, AKIRIN2, BSG, PLD1, IRS2, GATM, SOCS2, SOCS3, BAIAP2, SOCS1, LIFR, MGP, DDIT3, JUNB, MAPK1, KRT19, JUN, ME1, GCLC, DERL1, CCL2, PFKFB2, ALDOC, HMGCS1, NFKBIA, HSPA1A, HSPA1B, SRC, MANF, SRR, TAF9, HERPUD1, KLF10, TGFBR1, NR4A2, ACACA, EPHX1, PTPN11, GART, HDAC5, CDKN1A, P2RX1, TSC1, PRKAR1B, …	1085	721	13528	1.78117	1.32254e-05
GOTERM_BP_FAT	GO:0042981~regulation of apoptosis	104	6.74886	9.2025e-07	PTGS2, STAT5B, CBX4, TNFSF14, PMAIP1, FOXO3, ITSN1, CRADD, TGFB1, CITED2, MAP3K7, CD44, CDKN2D, NQO1, WWOX, SOCS2, SOCS3, BCL2A1, ACTN2, STK4, DDIT3, BCL2L11, MAPK1, JUN, VEGFA, MAPK8, TNFAIP3, DCUN1D3, NMNAT1, GCLC, CCL2, CLU, STK17B, NFKBIA, HSPA1A, CD70, HSPA1B, RRM2B, GCLM, SRC, PLAGL1, PEA15, VDR, AKT1S1, ALB, RAC1, TAF9, HELLS, HERPUD1, KLF10, TGFBR1, SMAD6, NR4A2, NR4A1, BFAR, CDKN1A, P2RX…	1085	804	13528	1.6128	0.00168733
GOTERM_BP_FAT	GO:0010941~regulation of cell death	105	6.81376	9.72968e-07	PTGS2, STAT5B, CBX4, TNFSF14, PMAIP1, FOXO3, ITSN1, CRADD, TGFB1, CITED2, MAP3K7, CD44, CDKN2D, NQO1, WWOX, SOCS2, SOCS3, BCL2A1, ACTN2, STK4, BCL2L11, DDIT3, MAPK1, JUN, VEGFA, MAPK8, TNFAIP3, DCUN1D3, NMNAT1, GCLC, CCL2, CLU, STK17B, NFKBIA, HSPA1A, CD70, HSPA1B, RRM2B, GCLM, SRC, PLAGL1, PEA15, VDR, AKT1S1, ALB, RAC1, TAF9, HELLS, HERPUD1, KLF10, TGFBR1, SMAD6, NR4A2, NR4A1, BFAR, CDKN1A, P2RX…	1085	815	13528	1.60633	0.00178399
GOTERM_BP_FAT	GO:0043067~regulation of programmed cell death	104	6.74886	1.46096e-06	PTGS2, STAT5B, CBX4, TNFSF14, PMAIP1, FOXO3, ITSN1, CRADD, TGFB1, CITED2, MAP3K7, CD44, CDKN2D, NQO1, WWOX, SOCS2, SOCS3, BCL2A1, ACTN2, STK4, DDIT3, BCL2L11, MAPK1, JUN, VEGFA, MAPK8, TNFAIP3, DCUN1D3, NMNAT1, GCLC, CCL2, CLU, STK17B, NFKBIA, HSPA1A, CD70, HSPA1B, RRM2B, GCLM, SRC, PLAGL1, PEA15, VDR, AKT1S1, ALB, RAC1, TAF9, HELLS, HERPUD1, KLF10, TGFBR1, SMAD6, NR4A2, NR4A1, BFAR, CDKN1A, P2RX…	1085	812	13528	1.59691	0.00267875
GOTERM_CC_FAT	GO:0005829~cytosol	149	9.66905	2.32941e-06	ALS2, RPL13, PDLIM5, STAT5B, EIF5, SELENBP1, CDC16, FOXO3, ACSS2, ITSN1, SLC7A5, CALB1, VCL, MAP3K7, EIF3CL, STARD5, PRKAR2A, GOT1, BRPF3, PACSIN2, NT5C2, SH3BGR, ERAP1, PELI2, FNDC3A, PDXK, PRKAB2, UBR1, BCL2L11, MAPK1, RND1, JUN, RAB14, USO1, SDCBP, MAPK8, ME1, ARFGAP3, EEF1B2, GCLC, MVD, PFKFB3, STAM2, PFKFB2, HMGCS1, NFKBIA, CEP164, ANAPC11, ATP6V1B2, MAPKAPK2, GCLM, AZI1, SRC, ATF2, TK1, EIF…	992	1330	12782	1.44352	0.00334003
GOTERM_CC_FAT	GO:0000267~cell fraction	126	8.17651	2.54466e-06	ALS2, CYP3A5, SLC9A6, VAPA, PTGS2, VAPB, HMGCR, PDLIM5, FOXO3, ITSN1, FDFT1, GSTM3, PRKAR2A, GOT1, SERPINE1, SLC2A1, ITCH, FNDC3A, SAMD4A, DNAJC1, SLC12A6, PLD1, KIF5A, WNK1, BCL2L11, PNPLA8, MAPK1, USO1, RAB14, CPD, VAMP1, EMP1, ME1, CYP51A1, MMD, HMGCS1, CD70, LMAN1, NAGK, GCLM, CTSL1, ATF2, CD68, ECE1, DMD, RAC1, SRR, TNKS, SCARB2, P4HB, RAB8B, ABCB8, MOBP, SEC11C, ACACA, EPHX2, EPHX1, PTPN11,…	992	1083	12782	1.4991	0.00364866
GOTERM_BP_FAT	GO:0060548~negative regulation of cell death	55	3.56911	4.99058e-06	IER3, STAT5B, CBX4, ITSN1, CITED2, MAP3K7, BAG4, CDKN2D, SGK3, SLC25A4, SOCS2, SOCS3, BCL2A1, DHRS2, BTG2, VEGFA, SORT1, MAPK8, SEMA4D, PRNP, TNFAIP3, CLN8, CSF2, CCL2, GCLC, XIAP, CLU, NFKBIA, HSPA1A, ASNS, HSPA1B, GCLM, PEA15, AKT1S1, SQSTM1, ALB, TAF9, BCL6, HSPA5, THBS1, HELLS, ZFP91-CNTF, IL2RB, IL6, CEBPB, TGFBR1, TMBIM6, SMAD6, NR4A2, ANXA5, SOD2, BFAR, HSP90B1, CDKN1A, CNTF, BNIP3L, IFI6	1085	360	13528	1.90486	0.00915021
GOTERM_BP_FAT	GO:0043066~negative regulation of apoptosis	54	3.50422	6.47389e-06	IER3, STAT5B, CBX4, ITSN1, CITED2, MAP3K7, BAG4, CDKN2D, SGK3, SOCS2, SOCS3, BCL2A1, DHRS2, BTG2, VEGFA, SORT1, MAPK8, SEMA4D, TNFAIP3, PRNP, CLN8, CSF2, CCL2, GCLC, XIAP, CLU, NFKBIA, HSPA1A, ASNS, HSPA1B, GCLM, PEA15, AKT1S1, SQSTM1, ALB, TAF9, BCL6, HSPA5, THBS1, HELLS, ZFP91-CNTF, IL2RB, IL6, CEBPB, TGFBR1, TMBIM6, SMAD6, NR4A2, ANXA5, SOD2, BFAR, HSP90B1, CDKN1A, CNTF, BNIP3L, IFI6	1085	354	13528	1.90193	0.0118697
GOTERM_BP_FAT	GO:0009719~response to endogenous stimulus	59	3.82868	9.50289e-06	DNAJC25-GNG10, PTGS2, LEPR, STAT5B, VGF, TGFB1, FOS, GSTM3, PRKAR2A, GOT1, EIF4EBP2, ADCY10, BSG, PLD1, IRS2, EGR2, GATM, SOCS2, SOCS3, BAIAP2, SOCS1, MGP, LPIN1, JUNB, DDIT3, MAPK1, KRT19, BTG2, ADM, DNAJC25, SORT1, ME1, CCL2, GCLC, ALDOC, HMGCS1, TAC1, ASNS, SRC, PPP3CA, THBS1, TXNIP, IL6, TGFBR1, MAP1B, BCKDHB, NR4A2, RCAN1, STAT1, APPL1, PTPN11, HDAC5, CDKN1A, TSC1, DUSP1, PRKAR1B, ALDH2, AAC…	1085	405	13528	1.81636	0.0174228
GOTERM_BP_FAT	GO:0043069~negative regulation of programmed cell death	54	3.50422	9.75496e-06	IER3, STAT5B, CBX4, ITSN1, CITED2, MAP3K7, BAG4, CDKN2D, SGK3, SOCS2, SOCS3, BCL2A1, DHRS2, BTG2, VEGFA, SORT1, MAPK8, SEMA4D, TNFAIP3, PRNP, CLN8, CSF2, CCL2, GCLC, XIAP, CLU, NFKBIA, HSPA1A, ASNS, HSPA1B, GCLM, PEA15, AKT1S1, SQSTM1, ALB, TAF9, BCL6, HSPA5, THBS1, HELLS, ZFP91-CNTF, IL2RB, IL6, CEBPB, TGFBR1, TMBIM6, SMAD6, NR4A2, ANXA5, SOD2, BFAR, HSP90B1, CDKN1A, CNTF, BNIP3L, IFI6	1085	359	13528	1.87544	0.0178849
GOTERM_BP_FAT	GO:0006916~anti-apoptosis	36	2.33615	1.66354e-05	CSF2, IER3, CCL2, GCLC, XIAP, CLU, STAT5B, CBX4, NFKBIA, HSPA1A, HSPA1B, CITED2, BAG4, PEA15, AKT1S1, SQSTM1, CDKN2D, HSPA5, THBS1, HELLS, IL2RB, CEBPB, SOCS2, SGK3, SOCS3, TGFBR1, BCL2A1, ANXA5, SOD2, BFAR, HSP90B1, VEGFA, BNIP3L, SEMA4D, TNFAIP3, PRNP, IFI6	1085	206	13528	2.17891	0.0304979
GOTERM_CC_FAT	GO:0005783~endoplasmic reticulum	109	7.07333	4.01738e-05	CYP3A5, SLC9A6, VAPA, PTGS2, HMGCR, VAPB, DSE, FDFT1, SSR1, ERO1LB, IDS, INSIG1, CREB3L2, ERAP1, ASPH, DNAJC3, SAR1A, DNAJC1, FNDC3B, PLD1, SPTLC1, SPTLC2, MGP, PNPLA8, RAB14, SDCBP, LCLAT1, CRELD2, DERL1, CYP51A1, HSD17B12, HSPA1A, NAPB, HSPA1B, LMAN1, CALU, TMEM50B, SERINC5, TRAM1, SEC61A1, P4HB, HERPUD1, CAMLG, SEC11C, SCD, EPHX1, BFAR, DNAJB9, CLGN, SPCS3, GOSR2, HSPA13, YIPF4, SEL1L, RTN4, T…	992	960	12782	1.46299	0.0575888
GOTERM_BP_FAT	GO:0016126~sterol biosynthetic process	12	0.778715	5.74474e-05	TM7SF2, ACAA2, CYB5R1, MVD, HMGCR, CYP51A1, DHCR7, HMGCS1, LSS, IDI1, SC5DL, FDFT1	1085	35	13528	4.27481	0.105282
GOTERM_BP_FAT	GO:0009725~response to hormone stimulus	52	3.37443	7.31477e-05	DNAJC25-GNG10, PTGS2, LEPR, STAT5B, VGF, TGFB1, FOS, GSTM3, PRKAR2A, GOT1, EIF4EBP2, ADCY10, IRS2, PLD1, BSG, EGR2, GATM, SOCS2, SOCS3, BAIAP2, SOCS1, MGP, LPIN1, JUNB, MAPK1, KRT19, ADM, BTG2, DNAJC25, SORT1, ME1, CCL2, GCLC, TAC1, SRC, THBS1, TXNIP, IL6, TGFBR1, BCKDHB, MAP1B, RCAN1, STAT1, APPL1, PTPN11, HDAC5, CDKN1A, TSC1, DUSP1, PRKAR1B, ALDH2, RBM14, ABCC5	1085	367	13528	1.76661	0.134037
GOTERM_BP_FAT	GO:0032570~response to progesterone stimulus	9	0.584036	8.7084e-05	TXNIP, FOS, CCL2, SOCS3, SOCS1, ALDH2, THBS1, JUNB, TGFB1	1085	20	13528	5.61069	0.159555
GOTERM_BP_FAT	GO:0007264~small GTPase mediated signal transduction	45	2.92018	9.46318e-05	GNA13, RAB7B, RALGPS2, RASGEF1B, RRAD, MAPKAPK2, RHOV, ITSN1, SRC, RRAGC, CDC42, ARHGAP5, DIRAS3, RAC1, RAPGEF6, RHOB, RAB6A, RAPGEF2, SAR1A, RAB6C, RHOH, ARL1, PLD1, RAB8B, RALBP1, NF1, G3BP2, GEM, TRIM23, TAX1BP3, RABL2A, RAB33A, RABL2B, RAB33B, MAPK1, DNAJC27, RAB32, RASL11A, RAB30, RND1, MAPK14, RAB14, SDCBP, RIT1, RAB13, BCAR3	1085	305	13528	1.83957	0.173372
GOTERM_BP_FAT	GO:0051789~response to protein stimulus	22	1.42764	9.96965e-05	EGR1, HERPUD1, DERL1, VAPB, KLF10, MSH5, MAP1B, NR4A2, HSPA1A, HSPA1B, EDEM1, MANF, DDIT3, TGFB1, FOS, ID2, CREB3L2, DNAJB1, DNAJB4, DNAJC3, PPP1R15A, CYR61, DNAJB5	1085	107	13528	2.56356	0.182643
GOTERM_BP_FAT	GO:0032496~response to lipopolysaccharide	18	1.16807	9.97425e-05	CCL2, PTGS2, SOCS3, STAT5B, SOCS1, NFKBIA, TAC1, STAT1, TRIB1, GCH1, MAPK1, FOS, ADM, MAPK14, JUN, SRR, ABCC5, AKIRIN2	1085	77	13528	2.91464	0.182727
GOTERM_BP_FAT	GO:0031100~organ regeneration	10	0.648929	0.000117725	LIF, CDKN1A, CCL2, ADM, SOCS3, ALDOC, TGFBR1, SOCS1, LIFR, TGFB1	1085	26	13528	4.79546	0.215638
GOTERM_BP_FAT	GO:0006695~cholesterol biosynthetic process	10	0.648929	0.000117725	TM7SF2, ACAA2, MVD, HMGCR, CYP51A1, DHCR7, HMGCS1, LSS, IDI1, FDFT1	1085	26	13528	4.79546	0.215638
GOTERM_BP_FAT	GO:0002237~response to molecule of bacterial origin	19	1.23297	0.000130791	IL6, CCL2, PTGS2, SOCS3, STAT5B, SOCS1, NFKBIA, TAC1, STAT1, TRIB1, GCH1, MAPK1, FOS, ADM, MAPK14, JUN, SRR, ABCC5, AKIRIN2	1085	86	13528	2.7546	0.239543
GOTERM_BP_FAT	GO:0051270~regulation of cell motion	32	2.07657	0.000145753	GNA13, RTN4, IL6ST, ONECUT2, STAT5B, TAC1, ABHD2, TGFB1, CITED2, VCL, TRIB1, ARHGAP5, RAC1, BCL6, THBS1, PARD6B, ICAM1, IRS2, IL6, PLD1, ADAM10, SMAD7, TGFBR1, NF1, SCAI, BBS1, HDAC5, MAPK1, SPAG9, CLIC4, VEGFA, HBEGF	1085	193	13528	2.06727	0.266911
GOTERM_CC_FAT	GO:0005794~Golgi apparatus	98	6.35951	0.000151264	GBGT1, VAPB, CBX4, DSE, TGFB1, ACBD3, GOLGA8B, CD44, IFT20, AKR7A2, FNDC3A, SAR1A, GOLGA8A, WWOX, SCAMP1, BSG, PLD1, PTPRR, OPTN, GRHL1, GCC2, GLCE, PNPLA8, VAMP5, USO1, RAB14, VAMP4, CPD, RAB13, MGAT5, COPZ2, ARFGAP3, STX7, LITAF, ATP6V1B2, NAPB, PRRC1, LMAN1, CALU, SERINC5, STX12, ECE1, GOLPH3L, TNKS, DOPEY2, CLASP1, RAB6C, SLC30A6, SRGN, MGAT4A, WIPI1, RAB33B, BET1L, GOSR2, FPGT, CLTCL1, COPA,…	992	872	12782	1.44809	0.216675
GOTERM_CC_FAT	GO:0031982~vesicle	79	5.12654	0.00016994	GNA13, COPA, VAPA, TLR1, NAP1L1, ITSN1, VGF, CANX, TGFB1, SLC1A4, RABAC1, DAB2, PACSIN2, TPP1, MAP1LC3B, SLC2A1, ITCH, FNDC3A, SEC24D, STX6, SCAMP1, BSG, PLD1, ARC, ACRBP, ADAM10, SGK3, PIK3C2A, F8, STXBP1, ACTN2, OPTN, SPAG9, ZDHHC17, TRIM36, CLIC4, VEGFA, RAB14, SORT1, SDCBP, MDM2, NEU1, RAB13, VAMP1, RAB11FIP1, CHGB, COPZ2, APH1B, CLU, ATP6V1B2, TIMP1, CALU, GCH1, CD9, STX12, ECE1, ALB, CRISPL…	992	670	12782	1.51929	0.243397
GOTERM_MF_FAT	GO:0003924~GTPase activity	34	2.20636	0.000170559	GNA13, DNAJC25-GNG10, ATL2, TUBB2B, TUBB2A, HBS1L, EIF5, RRAD, RRAGC, CDC42, ARHGAP5, DIRAS3, RAC1, RHOB, RAB6A, TUBA1A, EHD1, SAR1A, RAB6C, TUBB3, ARL1, RAB8B, GEM, TRIM23, RABL2A, RAB33A, RABL2B, MFN1, RASL11A, RAB30, RND1, DNAJC25, RAB14, RIT1, RAB13, GBP2	1048	211	12983	1.99623	0.274632
GOTERM_CC_FAT	GO:0000323~lytic vacuole	33	2.14147	0.000184957	CTSL2, RAB7B, STX7, LITAF, MMD, HLA-DMA, CTSL1, SIAE, CD68, GOT1, IDS, TPP1, SCARB2, CTBS, VPS39, SRGN, GBA, AGA, PLA2G15, TRIM23, CD164, FUCA1, GNS, LAMP2, SLC17A5, LAMP3, NPC2, CCDC115, GAA, RAB14, VAMP4, SORT1, NEU1	992	211	12782	2.0152	0.264878
GOTERM_CC_FAT	GO:0005764~lysosome	33	2.14147	0.000184957	CTSL2, RAB7B, STX7, LITAF, MMD, HLA-DMA, CTSL1, SIAE, CD68, GOT1, IDS, TPP1, SCARB2, CTBS, VPS39, SRGN, GBA, AGA, PLA2G15, TRIM23, CD164, FUCA1, GNS, LAMP2, SLC17A5, LAMP3, NPC2, CCDC115, GAA, RAB14, VAMP4, SORT1, NEU1	992	211	12782	2.0152	0.264878
GOTERM_CC_FAT	GO:0031410~cytoplasmic vesicle	76	4.93186	0.000198837	GNA13, COPA, TLR1, NAP1L1, ITSN1, VGF, CANX, TGFB1, SLC1A4, RABAC1, DAB2, PACSIN2, TPP1, MAP1LC3B, SLC2A1, ITCH, FNDC3A, SEC24D, STX6, SCAMP1, BSG, ARC, ACRBP, ADAM10, SGK3, PIK3C2A, F8, STXBP1, ACTN2, OPTN, SPAG9, ZDHHC17, TRIM36, CLIC4, VEGFA, RAB14, SORT1, SDCBP, MDM2, NEU1, RAB13, VAMP1, RAB11FIP1, CHGB, COPZ2, APH1B, CLU, ATP6V1B2, TIMP1, CALU, GCH1, CD9, STX12, ECE1, ALB, CRISPLD2, KLC1, RA…	992	642	12782	1.52534	0.284729
GOTERM_BP_FAT	GO:0014070~response to organic cyclic substance	23	1.49254	0.000221113	PTGS2, SOCS3, LEPR, ALDOC, TGFBR1, ACACA, EPHX1, TAC1, FKBP1A, STAT1, JUNB, TGFB1, FOS, CDKN1A, LONP2, BTG2, PLIN2, CD44, JUN, SRR, ALDH2, CHRNA7, CHRFAM7A, AACS	1085	121	13528	2.36999	0.404651
GOTERM_BP_FAT	GO:0046907~intracellular transport	79	5.12654	0.000258717	ALS2, COPA, ATL2, PEX6, SRP19, SDCBP2, TGFB1, SSR1, LONP2, RHOB, SLC25A1, GLE1, SAR1A, SEC24D, GOLGA3, PABPN1, STX6, SCAMP1, STX5, ARL1, NUDT4, KIF5B, OPTN, SLC25A30, MAPK1, NPC2, JUN, USO1, RAB14, SORT1, SDCBP, KPNA4, THOC3, COPZ2, ARFGAP3, STX7, DERL1, STAM2, BET1, AKAP12, DSCR3, NFKBIA, NAPB, LMAN1, WDR19, STX12, AP3M2, PEX19, SQSTM1, KLC1, BCAP29, EXOC4, BCL6, CCS, DOPEY2, PPP3CA, APPBP2, EHD…	1085	657	13528	1.49922	0.473315
GOTERM_CC_FAT	GO:0012505~endomembrane system	88	5.71058	0.000334219	RTN4, TM7SF2, COPA, CYP3A5, SLC9A6, VAPA, VAPB, HMGCR, ORMDL1, LEMD1, ITSN1, VGF, CBX5, SSR1, FDFT1, TMF1, DAB2, ERO1LB, SLC35D1, AAK1, GLE1, ASPH, FNDC3A, CYHR1, SEC24D, GOLGA3, SCAMP1, STX5, BSG, SPTLC1, PTGER3, SPTLC2, ERLIN2, DHRS9, TMEM38B, DHRS2, MAGT1, USO1, RAB14, VAMP4, SORT1, MDM2, CHSY1, KPNA4, WASL, MGAT5, RAB11FIP1, EIF5A2, COPZ2, DERL1, CYP51A1, BET1, DSCR3, FKBP1A, LMAN1, EDEM1, CD…	992	782	12782	1.44998	0.478161
GOTERM_BP_FAT	GO:0008610~lipid biosynthetic process	45	2.92018	0.000348188	ALDH8A1, TM7SF2, CYB5R1, MVD, PTGS2, HMGCR, CYP51A1, GBGT1, ABHD5, HSD17B12, HMGCS1, LSS, ACSS2, PDSS2, FDFT1, FAR1, ACBD3, AGPAT6, SERINC5, STARD5, AGPS, C1QTNF3, DHCR7, ETNK1, ACAA2, PLD1, SPTLC1, LPGAT1, SPTLC2, PIK3C2A, SCD, AMACR, PRKAB2, ACACA, DHRS9, PIGP, SAMD8, DGAT1, P2RX1, ADM, C5ORF4, LCLAT1, LTA4H, IDI1, CLN8, SC5DL	1085	323	13528	1.73706	0.636506
GOTERM_CC_FAT	GO:0000785~chromatin	31	2.01168	0.000351996	HIST2H2AA3, HIST4H4, HIST2H2AA4, HP1BP3, CBX4, H1FX, HIST2H4A, CITED2, HIST2H4B, CBX5, HIST1H2BO, HIST1H2BL, HIST1H2BI, HIST1H1E, RBBP4, JUNB, JUN, HIST2H2BF, HIST1H2AB, HIST1H4L, HIST1H4K, HIST1H2AA, HIST1H2AG, HIST1H2AD, HIST1H2AE, RCC1, VDR, CHD9, HIST1H4A, HIST1H4B, JUND, CHD2, HIST1H4E, HIST1H4F, HIST1H4C, HIST1H4D, HIST1H4I, HIST1H4J, HELLS, HIST1H4H, HIST2H3A, HIST1H3J, HIST1H2BC, TCP1, HI…	992	200	12782	1.99719	0.503535
GOTERM_BP_FAT	GO:0019221~cytokine-mediated signaling pathway	16	1.03829	0.000355757	IRAK2, ZFP91-CNTF, KLF6, IL2RB, IL6, CCL2, IL5, IL6ST, LEPR, STAT5B, SOCS1, LIFR, FKBP1A, SOCS5, STAT1, CNTF, KRT8	1085	70	13528	2.84987	0.6503
GOTERM_BP_FAT	GO:0006954~inflammatory response	45	2.92018	0.00039847	TOLLIP, TLR1, STAT5B, TLR5, CXCL11, TGFB1, FOS, CD44, TICAM2, ITCH, IRAK2, NFKBIZ, PTGER3, F8, CCL4L1, CCL4L2, CD40, NCR3, TNFAIP6, CCR7, IL20RB, CXCL1, CCL2, CXCL3, C5, CXCL2, CLU, TAC1, CCL4, TMED7, JMJD7-PLA2G4B, RAC1, IL17F, SCN9A, THBS1, PTX3, IL6, IL5, CEBPB, IL8, EPHX2, HDAC5, CD55, P2RX1, NUPR1, JMJD7, IRF7, LTA4H, PLA2G4B	1085	325	13528	1.72637	0.728106
GOTERM_BP_FAT	GO:0030334~regulation of cell migration	28	1.817	0.000415493	GNA13, RTN4, IL6ST, ONECUT2, TAC1, ABHD2, TGFB1, CITED2, VCL, TRIB1, ARHGAP5, RAC1, THBS1, PARD6B, ICAM1, IRS2, IL6, PLD1, ADAM10, SMAD7, NF1, SCAI, HDAC5, SPAG9, MAPK1, CLIC4, VEGFA, HBEGF	1085	169	13528	2.06574	0.759101
GOTERM_MF_FAT	GO:0048037~cofactor binding	37	2.40104	0.000427846	ME1, ACOX1, ACADSB, GCLC, HMGCR, EHHADH, ASNS, GCH1, ACOX3, ACBD3, CRYL1, ALAS1, ERO1LB, TP53I3, GOT1, AGPS, ALB, SRR, IDH2, NQO1, WWOX, HMGCL, AASDH, ALDH6A1, PDXK, SPTLC1, SPTLC2, SIRT5, SIRT1, COQ6, DBT, CTH, PYGL, PHGDH, THNSL1, PSAT1, CRYZL1	1048	249	12983	1.84084	0.687572
GOTERM_BP_FAT	GO:0010035~response to inorganic substance	32	2.07657	0.000435278	GCLC, PTGS2, TNNC1, AQP3, FOS, ERCC6, SERPINE1, NDRG1, NEDD4L, THBS1, MT1H, TXNIP, TRPC1, BSG, S100A16, GATM, MAP1B, NR4A2, MGP, STAT1, MT1X, DDIT3, GART, SOD2, CDKN1A, DUSP1, NEDD4, JUN, CALM3, MAPK8, PRNP, PPP1R15B, CALM2, CALM1	1085	205	13528	1.94626	0.795111
GOTERM_MF_FAT	GO:0019210~kinase inhibitor activity	11	0.713822	0.000517107	CDKN1C, GMFB, CDKN1A, SOCS3, CDKN2D, SOCS1, PRKRIP1, WNK1, DNAJC3, TRIB1, RHOH	1048	37	12983	3.68303	0.83046
GOTERM_CC_FAT	GO:0005773~vacuole	36	2.33615	0.000527045	CTSL2, RAB7B, STX7, LITAF, MMD, HLA-DMA, CTSL1, SIAE, CD68, GOT1, IDS, MAP1LC3B, TPP1, SCARB2, CTBS, VPS39, SRGN, GBA, AGA, PLA2G15, TRIM23, CD164, ATP6V1D, FUCA1, WIPI1, GNS, LAMP2, SLC17A5, LAMP3, NPC2, CCDC115, RAB14, GAA, VAMP4, SORT1, NEU1	992	252	12782	1.84073	0.753065
GOTERM_BP_FAT	GO:0006979~response to oxidative stress	27	1.75211	0.000594275	ALS2, GCLC, PTGS2, CLU, RRM2B, GCLM, ARNT, FOS, ERCC6, SLC23A2, SERPINE1, SEPP1, NQO1, ETV5, OXR1, TXNIP, GATM, SELK, STAT1, DDIT3, SOD2, DHRS2, DUSP1, JUN, PPP1R15B, PRNP, CLN8	1085	164	13528	2.05269	1.08405
GOTERM_CC_FAT	GO:0005625~soluble fraction	42	2.7255	0.000624126	ME1, COPA, ATG12, CXCL2, HMGCS1, FCRL2, CALCOCO2, ASNS, NAGK, GCLM, CTSL1, GCH1, TAC3, WARS, GSTM3, ERCC6, GOT1, TPP1, SERPINE1, SRR, RHOB, CCS, PPP3CA, ADCY10, PLA2G15, IL5, RAB8B, MOBP, MAP1B, WNK1, ACACA, EPHX2, FUCA1, SOD2, PTPN11, MAPK1, CD55, ADM, NTS, CLIC4, PYGL, TEP1	992	313	12782	1.72899	0.891202
GOTERM_BP_FAT	GO:0008299~isoprenoid biosynthetic process	8	0.519143	0.000635836	ALDH8A1, MVD, HMGCR, HMGCS1, DHRS9, IDI1, PDSS2, FDFT1	1085	20	13528	4.98728	1.15945
GOTERM_CC_FAT	GO:0016023~cytoplasmic membrane-bounded vesicle	65	4.21804	0.000650126	GNA13, COPA, NAP1L1, ITSN1, VGF, CANX, TGFB1, SLC1A4, RABAC1, DAB2, PACSIN2, TPP1, SLC2A1, FNDC3A, SEC24D, STX6, SCAMP1, BSG, ARC, ACRBP, ADAM10, SGK3, PIK3C2A, F8, STXBP1, ACTN2, OPTN, SPAG9, TRIM36, VEGFA, RAB14, SORT1, SDCBP, MDM2, NEU1, RAB11FIP1, CHGB, COPZ2, CLU, APH1B, ATP6V1B2, TIMP1, CALU, CD9, STX12, ECE1, CRISPLD2, ALB, RAC1, PRSS16, HSPA5, EHD1, THBS1, SRGN, PHLDA1, P4HB, ICA1, WIPI1,…	992	550	12782	1.52278	0.928168
GOTERM_BP_FAT	GO:0015031~protein transport	87	5.64568	0.000657639	COPA, XPO4, PEX6, SELENBP1, SRP19, CANX, HLA-DMA, TGFB1, SSR1, BLZF1, LONP2, RABGEF1, RHOB, GLE1, RAB6A, SAR1A, SEC24D, STX6, SCAMP1, STX5, STXBP1, OPTN, MAPK1, ZDHHC17, JUN, USO1, RAB14, SORT1, SDCBP, RAB13, KPNA4, RAB11FIP1, EIF5A2, SNAP29, COPZ2, SNX18, ARFGAP3, RAB7B, STX7, DERL1, EXOC7, SNX5, STAM2, SNX16, BET1, AKAP12, NFKBIA, NAPB, LMAN1, SFT2D2, WDR19, STX12, AP3M2, PEX19, GNPTAB, BCAP29,…	1085	762	13528	1.42353	1.19898
GOTERM_BP_FAT	GO:0040012~regulation of locomotion	30	1.94679	0.000669355	GNA13, RTN4, IL6ST, ONECUT2, TAC1, ABHD2, TGFB1, CITED2, VCL, TRIB1, ARHGAP5, RAC1, THBS1, PARD6B, ICAM1, IRS2, IL6, PLD1, ADAM10, IL8, SMAD7, NF1, SCAI, BBS1, HDAC5, MAPK1, SPAG9, CLIC4, VEGFA, HBEGF	1085	192	13528	1.94816	1.22022
GOTERM_BP_FAT	GO:0009991~response to extracellular stimulus	33	2.14147	0.000707527	CCL2, ATG12, PTGS2, IL6ST, LEPR, ASNS, ENSA, TGFB1, AQP3, VDR, FOS, CD44, ALB, CDKN2D, SERPINC1, HSPA5, GATM, SOCS3, MSH5, BCKDHB, MAP1B, NR4A2, MGP, STAT1, SIRT1, DDIT3, SOD2, CDKN1A, DUSP1, ADM, JUN, AACS, KLF4	1085	220	13528	1.87023	1.28938
GOTERM_BP_FAT	GO:0008202~steroid metabolic process	31	2.01168	0.000724912	TM7SF2, CYP3A5, CYB5R1, HDLBP, MVD, HMGCR, CYP51A1, LEPR, HSD17B12, STAT5B, HMGCS1, LSS, ACOX3, FDFT1, ACBD3, AKR1C2, STARD5, C1QTNF3, DHCR7, INSIG1, WWOX, AKR1C1, ACAA2, OSBPL8, OSBPL6, AMACR, DHRS9, DHRS2, ADM, IDI1, CLN8, SC5DL	1085	202	13528	1.91344	1.32086
GOTERM_BP_FAT	GO:0045184~establishment of protein localization	87	5.64568	0.000865833	COPA, XPO4, PEX6, SELENBP1, SRP19, CANX, HLA-DMA, TGFB1, SSR1, BLZF1, LONP2, RABGEF1, RHOB, GLE1, RAB6A, SAR1A, SEC24D, STX6, SCAMP1, STX5, STXBP1, OPTN, MAPK1, ZDHHC17, JUN, USO1, RAB14, SORT1, SDCBP, RAB13, KPNA4, RAB11FIP1, EIF5A2, SNAP29, COPZ2, SNX18, ARFGAP3, RAB7B, STX7, DERL1, EXOC7, SNX5, STAM2, SNX16, BET1, AKAP12, NFKBIA, NAPB, LMAN1, SFT2D2, WDR19, STX12, AP3M2, PEX19, GNPTAB, BCAP29,…	1085	769	13528	1.41058	1.57571
GOTERM_CC_FAT	GO:0005626~insoluble fraction	91	5.90526	0.000875479	ALS2, COPA, CYP3A5, SLC9A6, VAPA, PTGS2, VAPB, HMGCR, PDLIM5, LSS, FOXO3, ITSN1, SLC26A2, FDFT1, TSPAN12, FOS, AGPAT6, PRKAR2A, DGCR2, SLC23A2, SLC2A1, SYNJ2, RHOB, ITCH, FNDC3A, SAMD4A, DNAJC1, STX6, SLC12A6, PLD1, KIF5A, WNK1, DHRS9, BCL2L11, MAPK1, PNPLA8, DGAT1, USO1, RAB14, SORT1, MDM2, CPD, VAMP1, EMP1, SNAP29, ATG12, CYP51A1, MMD, CYTH2, FKBP1A, CD70, LMAN1, ATF2, CD68, ECE1, TSPAN31, DMD,…	992	839	12782	1.39755	1.24802
GOTERM_CC_FAT	GO:0005777~peroxisome	19	1.23297	0.000880126	ACOX1, MVD, HMGCR, EHHADH, AMACR, KIAA0430, EPHX2, PEX6, PHYH, ACOX3, FAR1, PNPLA8, LONP2, DHRS4, C1QTNF3, AGPS, PEX19, NUDT7, ACSL4, IDI1	992	103	12782	2.37686	1.25461
GOTERM_CC_FAT	GO:0042579~microbody	19	1.23297	0.000880126	ACOX1, MVD, HMGCR, EHHADH, AMACR, KIAA0430, EPHX2, PEX6, PHYH, ACOX3, FAR1, PNPLA8, LONP2, DHRS4, C1QTNF3, AGPS, PEX19, NUDT7, ACSL4, IDI1	992	103	12782	2.37686	1.25461
GOTERM_CC_FAT	GO:0031988~membrane-bounded vesicle	66	4.28293	0.000900536	GNA13, COPA, NAP1L1, ITSN1, VGF, CANX, TGFB1, SLC1A4, RABAC1, DAB2, PACSIN2, TPP1, SLC2A1, FNDC3A, SEC24D, STX6, SCAMP1, BSG, ARC, ACRBP, ADAM10, SGK3, PIK3C2A, F8, STXBP1, ACTN2, OPTN, SPAG9, TRIM36, VEGFA, RAB14, SORT1, SDCBP, MDM2, NEU1, RAB11FIP1, CHGB, COPZ2, CLU, APH1B, ATP6V1B2, TIMP1, CALU, CD9, STX12, ECE1, CRISPLD2, ALB, RAC1, PRSS16, HSPA5, EHD1, THBS1, SRGN, PHLDA1, P4HB, ICA1, APPL1,…	992	568	12782	1.49721	1.28353
GOTERM_BP_FAT	GO:0009636~response to toxin	14	0.908501	0.000912599	TGFBR1, MAP1B, EPHX2, NR4A2, EPHX1, DHRS2, FOS, CDKN1A, RFC3, ERCC6, NUPR1, NQO1, MT1H, AKR1C1	1085	61	13528	2.86155	1.66015
GOTERM_CC_FAT	GO:0000786~nucleosome	14	0.908501	0.000922707	HIST2H2AA3, HIST2H2AA4, HIST4H4, HP1BP3, H1FX, HIST2H4A, HIST2H4B, HIST1H2BO, HIST1H2BL, HIST1H2BI, HIST1H1E, HIST2H2BF, HIST1H2AB, HIST1H4L, HIST1H2AA, HIST1H4K, HIST1H2AG, HIST1H2AD, HIST1H2AE, HIST1H4A, HIST1H4B, HIST1H4E, HIST1H4F, HIST1H4C, HIST1H4D, HIST1H4I, HIST1H4J, HIST1H4H, HIST2H3A, HIST1H3J, HIST1H2BC, HIST1H2BD, HIST1H2BE, HIST1H2BF, HIST1H2BG, HIST2H3C, HIST2H3D, HIST1H3A, HIST1H3B…	992	63	12782	2.86335	1.31493
GOTERM_BP_FAT	GO:0008361~regulation of cell size	31	2.01168	0.0010028	RTN4, ENOX2, OSGIN1, TGFB1, RRAGC, DAB2, TSPYL2, AKT1S1, ARHGAP5, PRSS2, CDKN2D, TAF9, BCL6, ING1, SERTAD1, ZFP91-CNTF, ADAM10, TGFBR1, MAP1B, SOCS5, DDX5, CSRP2, CAPRIN2, CDKN1A, CTH, CNTF, NUPR1, TSC1, HBEGF, DCUN1D3, CLN8, EMP1	1085	206	13528	1.87628	1.82282
GOTERM_BP_FAT	GO:0031667~response to nutrient levels	30	1.94679	0.00101654	CCL2, ATG12, PTGS2, IL6ST, LEPR, ASNS, ENSA, TGFB1, AQP3, VDR, CD44, ALB, CDKN2D, SERPINC1, HSPA5, GATM, SOCS3, MSH5, BCKDHB, MAP1B, MGP, STAT1, SIRT1, DDIT3, SOD2, DUSP1, ADM, JUN, AACS, KLF4	1085	197	13528	1.89871	1.84757
GOTERM_BP_FAT	GO:0006694~steroid biosynthetic process	17	1.10318	0.00104202	TM7SF2, ACAA2, CYB5R1, MVD, HMGCR, CYP51A1, AMACR, HSD17B12, HMGCS1, LSS, FDFT1, ACBD3, STARD5, ADM, C1QTNF3, DHCR7, IDI1, SC5DL	1085	85	13528	2.49364	1.89346
GOTERM_BP_FAT	GO:0007243~protein kinase cascade	48	3.11486	0.00105614	GNA13, IL6ST, TLR1, STAT5B, PINK1, TNFSF14, TLR5, MAP3K7, TICAM2, CHRNA7, PAK1, SPRED1, RAPGEF2, CHRFAM7A, IRAK2, ZFP36, TNIK, SOCS2, SOCS3, SOCS1, G3BP2, WNK1, STK4, SPAG9, MAPK1, TNFRSF10B, GADD45G, MAPK8, GADD45B, CCL2, C5, DUSP10, MKNK2, STK17B, NFKBIA, MAPKAPK2, SRC, TRIB1, TMED7, DUSP19, ERCC6, THBS1, STK38L, TGFBR1, NLK, NF1, STAT1, PTPN11, RGS3, MAPK14	1085	370	13528	1.6175	1.91888
GOTERM_BP_FAT	GO:0042127~regulation of cell proliferation	88	5.71058	0.00117616	NAMPT, PTGS2, IL6ST, E2F7, STAT5B, NAP1L1, STRN, ZEB1, TGFB1, IL11, SSR1, WARS, ARHGAP5, OSR2, CDKN2D, SERPINE1, CHRNA7, ASPH, ITCH, CHRFAM7A, AKIRIN2, SERTAD1, CDC6, IRS2, RBBP4, ADAM10, LIFR, CD40, CD164, MXD4, HES1, MAPK1, TNFRSF9, DHRS2, CTH, IL20RB, XIRP1, BTG2, ADM, JUN, VEGFA, MDM2, MDM4, EIF5A2, CXCL1, CSF2, CCL2, MVD, CLU, NFKBIA, TAC1, CHEK1, ARNT, TRIB1, TIMP1, LIF, CD9, VDR, MORC3, TS…	1085	787	13528	1.39416	2.13473
GOTERM_CC_FAT	GO:0042598~vesicular fraction	34	2.20636	0.00119111	ALS2, COPA, CYP3A5, SLC9A6, PTGS2, HMGCR, CYP51A1, LSS, LMAN1, FDFT1, DGCR2, DMD, TNKS, PPP3CA, ACSL4, FNDC3A, DNAJC1, P4HB, PLD1, NCEH1, SEC11C, WNK1, EPHX1, DHRS9, APPL1, HSP90B1, DGAT1, TSC1, SPCS3, USO1, SORT1, CPD, HSPA13, SSR3	992	244	12782	1.79546	1.6944
GOTERM_BP_FAT	GO:0031497~chromatin assembly	17	1.10318	0.00134866	HIST2H2AA3, HIST2H2AA4, HIST4H4, HP1BP3, NAP1L1, H1FX, HIST2H4A, HIST2H4B, HIST1H2BO, HIST1H2BL, HIST1H2BI, HIST1H1E, HIST2H2BF, HIST1H2AB, HIST1H4L, HIST1H2AA, HIST1H4K, HIST1H2AG, HIST1H2AD, HIST1H2AE, TSPYL2, HIST1H4A, HIST1H4B, HIST1H4E, HIST1H4F, HIST1H4C, HIST1H4D, HIST1H4I, HIST1H4J, HELLS, HIST1H4H, HIST2H3A, HIST1H3J, HIST1H2BC, HIST1H2BD, HIST1H2BE, HIST1H2BF, HIST1H2BG, HIST2H3C, HIST2…	1085	87	13528	2.43632	2.44417
GOTERM_BP_FAT	GO:0009611~response to wounding	63	4.08825	0.0015477	GNA13, TOLLIP, TLR1, STAT5B, TLR5, CXCL11, TGFB1, IL11, FOS, CD44, SERPINE1, TICAM2, ITCH, TFPI2, IRAK2, NFKBIZ, PTGER3, GATM, F8, STXBP1, CCL4L1, CCL4L2, CD40, NCR3, TNFAIP6, CCR7, IL20RB, ADM, KIAA1715, CXCL1, CCL2, CXCL3, C5, CXCL2, CLU, TAC1, ABHD2, LMAN1, CCL4, CD9, TMED7, JMJD7-PLA2G4B, IL17F, RAC1, SERPINC1, SCN9A, PTX3, THBS1, KLF6, IL6, CEBPB, IL5, IL8, NF1, MAP1B, EPHX2, ANXA5, SOD2, HD…	1085	530	13528	1.48207	2.80007
GOTERM_BP_FAT	GO:0008104~protein localization	96	6.22972	0.00166392	ALS2, XPO4, SELENBP1, SRP19, TGFB1, SSR1, RABGEF1, GLE1, SAR1A, SCAMP1, TMSB10, OPTN, MAPK1, JUN, RAB14, USO1, SDCBP, RAB13, COPZ2, RAB7B, ARFGAP3, DERL1, STX7, SNX5, STAM2, AKAP12, NFKBIA, NAPB, LMAN1, STX12, DMD, DOPEY2, TNKS, TRAM1, RAB6C, SEC61A1, SRGN, RGPD6, RGPD5, RGPD8, RAB8B, RGPD4, RGPD3, RAB33A, RAB33B, NEDD4, BET1L, NUTF2, GOSR2, SYTL2, CLTCL1, COPA, PEX6, HLA-DMA, CANX, CDC42, BLZF1,…	1085	882	13528	1.35708	3.00731
GOTERM_CC_FAT	GO:0005789~endoplasmic reticulum membrane	36	2.33615	0.00170238	TM7SF2, RTN4, CYP3A5, DERL1, SLC9A6, VAPA, HMGCR, CYP51A1, VAPB, ORMDL1, FKBP1A, LMAN1, EDEM1, FDFT1, SSR1, ERO1LB, SLC35D1, DHCR7, HSPA5, ASPH, SEC24D, TRAM1, SEC61A1, HERPUD1, SPTLC1, SPTLC2, SEC11C, DHRS9, ERLIN2, TMEM38B, MAGT1, HSP90B1, SPCS3, GOSR2, RETSAT, SSR3	992	269	12782	1.7244	2.41347
GOTERM_MF_FAT	GO:0004860~protein kinase inhibitor activity	10	0.648929	0.0017878	CDKN1C, GMFB, CDKN1A, SOCS3, CDKN2D, SOCS1, PRKRIP1, WNK1, DNAJC3, TRIB1	1048	36	12983	3.44121	2.84376
GOTERM_BP_FAT	GO:0032535~regulation of cellular component size	37	2.40104	0.00181715	RTN4, ALS2, ENOX2, OSGIN1, TGFB1, RRAGC, DAB2, TSPYL2, ARHGAP5, AKT1S1, TMSB15A, PRSS2, CDKN2D, TMSB15B, RAC1, TAF9, BCL6, ING1, SERTAD1, ZFP91-CNTF, ADAM10, TGFBR1, MAP1B, TMSB10, SOCS5, CSRP2, DDX5, CAPRIN2, CDKN1A, CTH, CNTF, NUPR1, TSC1, NEB, HBEGF, DCUN1D3, CLN8, EMP1, SPTAN1	1085	271	13528	1.7023	3.27991
GOTERM_BP_FAT	GO:0051272~positive regulation of cell motion	18	1.16807	0.00188436	ICAM1, PLD1, IRS2, IL6, ADAM10, IL6ST, TGFBR1, ONECUT2, STAT5B, TAC1, TGFB1, MAPK1, SPAG9, ARHGAP5, VEGFA, HBEGF, BCL6, THBS1	1085	98	13528	2.29008	3.39926
GOTERM_BP_FAT	GO:0034613~cellular protein localization	51	3.30954	0.00191576	COPA, PEX6, SRP19, TGFB1, SSR1, CDC42, LONP2, SEC24D, SAR1A, STX6, STX5, OPTN, MAPK1, JUN, USO1, SDCBP, SORT1, KPNA4, COPZ2, ARFGAP3, DERL1, STX7, STAM2, AKAP12, NFKBIA, NAPB, WDR19, STX12, PEX19, AP3M2, MORC3, EXOC4, BCAP29, BCL6, TNKS, APPBP2, PPP3CA, TNPO1, TRAM1, SEC61A1, SRGN, RBM22, IPO11, PPP1R10, COG3, NEDD4, NUTF2, GOSR2, SYTL2, CLTCL1, SSR3	1085	411	13528	1.54715	3.45496
GOTERM_BP_FAT	GO:0045768~positive regulation of anti-apoptosis	9	0.584036	0.00196689	CDKN1A, IL6, DUSP1, BTG2, ADM, SMAD7, IL6ST, LIFR, SIRT1	1085	30	13528	3.74046	3.54561
GOTERM_BP_FAT	GO:0065004~protein-DNA complex assembly	17	1.10318	0.00219297	HIST2H2AA3, HIST2H2AA4, HIST4H4, HP1BP3, NAP1L1, H1FX, HIST2H4A, HIST2H4B, HIST1H2BO, HIST1H2BL, HIST1H2BI, HIST1H1E, HIST2H2BF, HIST1H2AB, HIST1H4L, HIST1H2AA, HIST1H4K, HIST1H2AG, HIST1H2AD, HIST1H2AE, TSPYL2, HIST1H4A, HIST1H4B, HIST1H4E, HIST1H4F, HIST1H4C, HIST1H4D, HIST1H4I, HIST1H4J, HELLS, HIST1H4H, HIST2H3A, HIST1H3J, HIST1H2BC, HIST1H2BD, HIST1H2BE, HIST1H2BF, HIST1H2BG, HIST2H3C, HIST2…	1085	91	13528	2.32922	3.94544
GOTERM_BP_FAT	GO:0070727~cellular macromolecule localization	51	3.30954	0.00222497	COPA, PEX6, SRP19, TGFB1, SSR1, CDC42, LONP2, SEC24D, SAR1A, STX6, STX5, OPTN, MAPK1, JUN, USO1, SDCBP, SORT1, KPNA4, COPZ2, ARFGAP3, DERL1, STX7, STAM2, AKAP12, NFKBIA, NAPB, WDR19, STX12, PEX19, AP3M2, MORC3, EXOC4, BCAP29, BCL6, TNKS, APPBP2, PPP3CA, TNPO1, TRAM1, SEC61A1, SRGN, RBM22, IPO11, PPP1R10, COG3, NEDD4, NUTF2, GOSR2, SYTL2, CLTCL1, SSR3	1085	414	13528	1.53594	4.00191
GOTERM_BP_FAT	GO:0006886~intracellular protein transport	47	3.04997	0.00227499	COPZ2, COPA, ARFGAP3, DERL1, STX7, STAM2, AKAP12, PEX6, NFKBIA, NAPB, SRP19, TGFB1, SSR1, WDR19, LONP2, STX12, AP3M2, PEX19, BCAP29, EXOC4, BCL6, PPP3CA, APPBP2, SAR1A, TNPO1, SEC24D, TRAM1, SEC61A1, RBM22, STX6, STX5, IPO11, PPP1R10, OPTN, COG3, MAPK1, NEDD4, JUN, USO1, SDCBP, SORT1, NUTF2, SYTL2, GOSR2, KPNA4, CLTCL1, SSR3	1085	374	13528	1.56686	4.09013
GOTERM_CC_FAT	GO:0042175~nuclear envelope-endoplasmic reticulum network	37	2.40104	0.00231849	TM7SF2, RTN4, CYP3A5, DERL1, SLC9A6, VAPA, HMGCR, CYP51A1, VAPB, ORMDL1, FKBP1A, LMAN1, EDEM1, FDFT1, SSR1, ERO1LB, SLC35D1, DHCR7, HSPA5, ASPH, SEC24D, TRAM1, SEC61A1, HERPUD1, SPTLC1, SPTLC2, SEC11C, DHRS9, ERLIN2, TMEM38B, MAGT1, HSP90B1, SPCS3, RAB14, GOSR2, RETSAT, SSR3	992	284	12782	1.67869	3.27351
GOTERM_CC_FAT	GO:0032993~protein-DNA complex	16	1.03829	0.00234136	HIST2H2AA3, HIST2H2AA4, HIST4H4, HP1BP3, H1FX, HIST2H4A, HIST2H4B, HIST1H2BO, HIST1H2BL, HIST1H2BI, HIST1H1E, HIST2H2BF, HIST1H2AB, HIST1H4L, HIST1H2AA, HIST1H4K, HIST1H2AG, HIST1H2AD, HIST1H2AE, HIST1H4A, HIST1H4B, HIST1H4E, HIST1H4F, HIST1H4C, HIST1H4D, HIST1H4I, HIST1H4J, HIST1H4H, HIST2H3A, HIST1H3J, HIST1H2BC, HIST1H2BD, HIST1H2BE, HIST1H2BF, HIST1H2BG, HIST2H3C, HIST2H3D, POLD3, HELB, HIST1…	992	86	12782	2.39722	3.30529
GOTERM_BP_FAT	GO:0046697~decidualization	6	0.389358	0.00244102	LIF, VDR, BSG, PTGS2, JUNB, CITED2	1085	13	13528	5.75456	4.38233
GOTERM_BP_FAT	GO:0006334~nucleosome assembly	16	1.03829	0.00254348	HIST2H2AA3, HIST2H2AA4, HIST4H4, HP1BP3, NAP1L1, H1FX, HIST2H4A, HIST2H4B, HIST1H2BO, HIST1H2BL, HIST1H2BI, HIST1H1E, HIST2H2BF, HIST1H2AB, HIST1H4L, HIST1H2AA, HIST1H4K, HIST1H2AG, HIST1H2AD, HIST1H2AE, TSPYL2, HIST1H4A, HIST1H4B, HIST1H4E, HIST1H4F, HIST1H4C, HIST1H4D, HIST1H4I, HIST1H4J, HIST1H4H, HIST2H3A, HIST1H3J, HIST1H2BC, HIST1H2BD, HIST1H2BE, HIST1H2BF, HIST1H2BG, HIST2H3C, HIST2H3D, HI…	1085	84	13528	2.3749	4.56225
GOTERM_CC_FAT	GO:0044432~endoplasmic reticulum part	43	2.7904	0.0025503	TM7SF2, RTN4, CYP3A5, DERL1, SLC9A6, VAPA, PTGS2, HMGCR, CYP51A1, VAPB, ORMDL1, DNAJC10, FKBP1A, LMAN1, HLA-DMA, EDEM1, CALU, FDFT1, SSR1, ERO1LB, SLC35D1, DHCR7, ERAP1, HSPA5, ASPH, SEC24D, TRAM1, SEC61A1, P4HB, HERPUD1, SPTLC1, SEC11C, SPTLC2, DHRS9, ERLIN2, TMEM38B, MAGT1, HSP90B1, SPCS3, FKBP14, GOSR2, RETSAT, SSR3	992	347	12782	1.59671	3.59525
GOTERM_BP_FAT	GO:0045767~regulation of anti-apoptosis	10	0.648929	0.00256294	RTN4, CDKN1A, IL6, DUSP1, BTG2, ADM, SMAD7, IL6ST, LIFR, SIRT1	1085	38	13528	3.28111	4.59639
GOTERM_BP_FAT	GO:0006333~chromatin assembly or disassembly	21	1.36275	0.00263326	HIST2H2AA3, HIST2H2AA4, HIST4H4, HP1BP3, NAP1L1, CBX4, H1FX, HIST2H4A, CBX5, HIST2H4B, HIST1H2BO, HIST1H2BL, HIST1H2BI, HIST1H1E, HIST2H2BF, HIST1H2AB, HIST1H4L, HIST1H2AA, HIST1H4K, HIST1H2AG, HIST1H2AD, HIST1H2AE, CHD9, TSPYL2, HIST1H4A, HIST1H4B, HIST1H4E, CHD2, HIST1H4F, HIST1H4C, HIST1H4D, HIST1H4I, HIST1H4J, HELLS, HIST1H4H, HIST2H3A, HIST1H3J, HIST1H2BC, HIST1H2BD, HIST1H2BE, HIST1H2BF, HI…	1085	127	13528	2.06167	4.71963
GOTERM_BP_FAT	GO:0043434~response to peptide hormone stimulus	24	1.55743	0.00267075	PLD1, BSG, IRS2, EGR2, SOCS2, GATM, SOCS3, BAIAP2, MAP1B, SOCS1, STAT5B, STAT1, VGF, APPL1, LPIN1, JUNB, HDAC5, EIF4EBP2, GOT1, BTG2, ADM, TSC1, SORT1, ABCC5	1085	154	13528	1.9431	4.78529
GOTERM_CC_FAT	GO:0005792~microsome	32	2.07657	0.00279951	ALS2, COPA, CYP3A5, SLC9A6, PTGS2, HMGCR, CYP51A1, LSS, LMAN1, FDFT1, DGCR2, DMD, TNKS, PPP3CA, ACSL4, DNAJC1, P4HB, PLD1, NCEH1, SEC11C, EPHX1, DHRS9, APPL1, HSP90B1, DGAT1, TSC1, SPCS3, USO1, SORT1, CPD, HSPA13, SSR3	992	237	12782	1.73976	3.94005
GOTERM_BP_FAT	GO:0055114~oxidation reduction	72	4.67229	0.00283675	ALDH8A1, TM7SF2, ACOX1, CYP3A5, CYB5R1, KCNAB3, ENOX2, PTGS2, HMGCR, EHHADH, PYROXD1, ALDH1L2, ACOX3, FDFT1, FAR1, KDM1B, AKR1C2, ERO1LB, TP53I3, AKR7A2, ASPH, NQO1, AKR1C1, IMPDH2, WWOX, COX15, ALDH6A1, MICAL3, F8, DHRS9, ALDH16A1, DHDH, COQ6, DHRS2, DHRS4, C5ORF4, UQCRH, SURF1, SC5DL, UQCRB, ME1, ACADSB, CYP51A1, TMX4, HSD17B12, DHRS4L2, RRM2B, GCLM, DHCR7, IDH2, CCS, QSOX1, BDH1, GLRX, MTHFD2L…	1085	639	13528	1.40487	5.07545
GOTERM_BP_FAT	GO:0048008~platelet-derived growth factor receptor signaling pathway	7	0.45425	0.00285062	TXNIP, ZFAND5, CSRNP1, ARID5B, VEGFA, TIPARP, SRC	1085	19	13528	4.59355	5.09966
GOTERM_BP_FAT	GO:0046394~carboxylic acid biosynthetic process	24	1.55743	0.00290493	BCAT1, PTGS2, ABHD5, ASNS, PSPH, FAR1, GOT1, C1QTNF3, SLC35D1, SRR, LIPT2, MTHFD2L, PLD1, SCD, AMACR, PRKAB2, ACACA, ADI1, CTH, C5ORF4, PHGDH, LTA4H, THNSL1, PSAT1, SC5DL	1085	155	13528	1.93056	5.19439
GOTERM_BP_FAT	GO:0016053~organic acid biosynthetic process	24	1.55743	0.00290493	BCAT1, PTGS2, ABHD5, ASNS, PSPH, FAR1, GOT1, C1QTNF3, SLC35D1, SRR, LIPT2, MTHFD2L, PLD1, SCD, AMACR, PRKAB2, ACACA, ADI1, CTH, C5ORF4, PHGDH, LTA4H, THNSL1, PSAT1, SC5DL	1085	155	13528	1.93056	5.19439
GOTERM_BP_FAT	GO:0010608~posttranscriptional regulation of gene expression	30	1.94679	0.0029332	CPEB2, EIF5, PEX6, MKNK2, MAPKAPK2, ZFP36L1, STX12, EIF4EBP2, MORC3, SEPSECS, PUM2, THBS1, SAMD4A, DNAJC1, ZFP36, IL6, SMAD7, PAIP2, EIF1B, COG3, MAPK1, EIF4G3, TSC1, EIF4A2, VEGFA, MDM4, PPP1R15B, PPP1R15A, EIF5A2, EIF2C3	1085	211	13528	1.77273	5.24366
GOTERM_MF_FAT	GO:0019207~kinase regulator activity	17	1.10318	0.00293537	ALS2, SOCS3, SOCS1, WNK1, ITSN1, SPA17, ROPN1L, TRIB1, GMFB, CDKN1C, PRKAR2A, CDKN1A, PRKAR1B, CDKN2D, PRKRIP1, DNAJC3, RHOH	1048	93	12983	2.26454	4.62897
GOTERM_BP_FAT	GO:0043065~positive regulation of apoptosis	52	3.37443	0.00294582	PTGS2, TNFSF14, PMAIP1, FOXO3, ITSN1, TGFB1, CRADD, TP53I3, CD44, NQO1, WWOX, IFI16, ARHGEF12, STK4, NLRP1, DDIT3, BCL2L11, TNFRSF9, MAPK1, TNFRSF10B, JUN, SORT1, MAPK8, DCUN1D3, APH1B, STK17B, CD70, RRM2B, FEM1B, SRC, GCH1, PLAGL1, VDR, ERCC6, SQSTM1, RAC1, BCL6, PHLDA1, TXNIP, CEBPB, TGFBR1, KLF10, NF1, NR4A1, STAT1, CASP10, CDKN1A, NUPR1, DUSP1, BNIP3L, PERP, TP53INP1	1085	430	13528	1.50778	5.26565
GOTERM_BP_FAT	GO:0009968~negative regulation of signal transduction	31	2.01168	0.00303055	IL6ST, ONECUT2, NFKBIA, TRIB1, AKT1S1, OTUD7B, BCL6, THBS1, WWOX, RHOH, SOCS2, SMAD7, SOCS3, NLK, SMAD6, NF1, SOCS1, SCAI, SKI, SOCS5, TAX1BP3, RGS16, FRZB, SIRT1, CTNNBIP1, TULP3, RGS2, TSC1, RGS3, RGS5, TNFAIP3	1085	221	13528	1.74893	5.41316
GOTERM_CC_FAT	GO:0005624~membrane fraction	85	5.5159	0.00324841	ALS2, COPA, CYP3A5, SLC9A6, VAPA, PTGS2, HMGCR, VAPB, PDLIM5, LSS, FOXO3, ITSN1, SLC26A2, FDFT1, TSPAN12, FOS, AGPAT6, PRKAR2A, DGCR2, SLC23A2, SLC2A1, RHOB, ITCH, FNDC3A, SAMD4A, DNAJC1, STX6, SLC12A6, PLD1, KIF5A, WNK1, DHRS9, BCL2L11, PNPLA8, DGAT1, USO1, RAB14, SORT1, CPD, VAMP1, EMP1, SNAP29, ATG12, CYP51A1, MMD, CYTH2, FKBP1A, CD70, LMAN1, ATF2, CD68, ECE1, TSPAN31, DMD, CCDC62, RAC1, TNKS,…	992	809	12782	1.35381	4.55823
GOTERM_BP_FAT	GO:0008285~negative regulation of cell proliferation	45	2.92018	0.00334133	CXCL1, PTGS2, E2F7, STRN, CHEK1, ZEB1, TGFB1, TRIB1, WARS, VDR, CD9, MORC3, CDKN2D, BCL6, ASPH, ITCH, THBS1, QSOX1, ING1, CDC6, IL6, RBBP4, IL8, KLF10, NF1, SKI, CD164, TAX1BP3, MXD4, SOD2, CDKN1C, TNFRSF9, DHRS2, CTH, CDKN1A, NUPR1, IL20RB, XIRP1, BTG2, TSC1, ADM, JUN, GDF11, MDM4, KLF4	1085	361	13528	1.55421	5.95233
GOTERM_BP_FAT	GO:0043068~positive regulation of programmed cell death	52	3.37443	0.00340045	PTGS2, TNFSF14, PMAIP1, FOXO3, ITSN1, TGFB1, CRADD, TP53I3, CD44, NQO1, WWOX, IFI16, ARHGEF12, STK4, NLRP1, DDIT3, BCL2L11, TNFRSF9, MAPK1, TNFRSF10B, JUN, SORT1, MAPK8, DCUN1D3, APH1B, STK17B, CD70, RRM2B, FEM1B, SRC, GCH1, PLAGL1, VDR, ERCC6, SQSTM1, RAC1, BCL6, PHLDA1, TXNIP, CEBPB, TGFBR1, KLF10, NF1, NR4A1, STAT1, CASP10, CDKN1A, NUPR1, DUSP1, BNIP3L, PERP, TP53INP1	1085	433	13528	1.49734	6.05457
GOTERM_BP_FAT	GO:0006895~Golgi to endosome transport	5	0.324465	0.00372237	RAB14, SORT1, DOPEY2, WIPI1, MON2	1085	9	13528	6.92678	6.60942
GOTERM_BP_FAT	GO:0010942~positive regulation of cell death	52	3.37443	0.00373248	PTGS2, TNFSF14, PMAIP1, FOXO3, ITSN1, TGFB1, CRADD, TP53I3, CD44, NQO1, WWOX, IFI16, ARHGEF12, STK4, NLRP1, DDIT3, BCL2L11, TNFRSF9, MAPK1, TNFRSF10B, JUN, SORT1, MAPK8, DCUN1D3, APH1B, STK17B, CD70, RRM2B, FEM1B, SRC, GCH1, PLAGL1, VDR, ERCC6, SQSTM1, RAC1, BCL6, PHLDA1, TXNIP, CEBPB, TGFBR1, KLF10, NF1, NR4A1, STAT1, CASP10, CDKN1A, NUPR1, DUSP1, BNIP3L, PERP, TP53INP1	1085	435	13528	1.49045	6.6268
GOTERM_BP_FAT	GO:0034097~response to cytokine stimulus	15	0.973394	0.00374732	IRAK2, ADAM10, PTGS2, SOCS3, IL6ST, SOCS1, LIFR, CALCOCO2, STAT1, SRC, JUNB, GCH1, FOS, JUN, TAF9	1085	79	13528	2.36738	6.65229
GOTERM_BP_FAT	GO:0045639~positive regulation of myeloid cell differentiation	9	0.584036	0.00376423	LIF, IL5, ID2, MAPK14, KLF10, JUN, FOXO3, RUNX1, ARNT	1085	33	13528	3.40042	6.68136
GOTERM_BP_FAT	GO:0006986~response to unfolded protein	14	0.908501	0.00383342	HERPUD1, DERL1, VAPB, MSH5, HSPA1A, HSPA1B, EDEM1, MANF, DDIT3, CREB3L2, DNAJB1, DNAJC3, DNAJB4, PPP1R15A, DNAJB5	1085	71	13528	2.45852	6.80011
GOTERM_MF_FAT	GO:0005125~cytokine activity	28	1.817	0.00393503	CXCL1, CSF2, NAMPT, CCL2, FAM3C, CXCL3, C5, CXCL2, IL31, TNFSF14, CD70, CXCL11, CCL4, IL11, LIF, IL17F, ZFP91-CNTF, IL6, IL5, IL8, CCL4L1, CCL4L2, AREGB, TNFSF9, TSLP, CNTF, VEGFA, GDF11, AREG, GDF15, CMTM4	1048	195	12983	1.77884	6.15898
GOTERM_BP_FAT	GO:0016265~death	79	5.12654	0.00408716	ALS2, RTN4, IER3, MEF2A, MICA, VAPB, PMAIP1, FOXO3, ITSN1, CRADD, TGFB1, ASAH2, BAG4, TPP1, CDKN2D, RHOB, PAK1, TWIST1, SGK1, PTGER3, KIF5A, PTPRH, BCL2A1, OPTN, ARHGEF12, STK4, NLRP1, BCL2L11, TNFRSF10B, JUN, GADD45G, MAPK8, PSME3, MDM4, GADD45B, TNFAIP3, CLN8, GADD45A, PPP1R15A, LITAF, XIAP, ALDOC, APH1B, C5, CLU, STK17B, MMD, NFKBIA, FEM1B, RRAGC, PEA15, ECE1, SQSTM1, RAC1, KRT8, BCAP29, THBS1…	1085	724	13528	1.36048	7.23444
GOTERM_BP_FAT	GO:0006631~fatty acid metabolic process	28	1.817	0.00446948	ACOX1, ACADSB, PTGS2, EHHADH, CREM, ABHD5, STAT5B, ACSF2, ACOX3, FAR1, AKR1C2, CRYL1, JMJD7-PLA2G4B, AGPAT6, ACSL4, AASDH, ACAA2, PLA2G15, SCD, PRKAB2, ACACA, EPHX2, PNPLA8, C5ORF4, MAPK14, JMJD7, LTA4H, AACS, PLA2G4B, SC5DL	1085	198	13528	1.76318	7.88524
GOTERM_CC_FAT	GO:0031090~organelle membrane	109	7.07333	0.00473836	CYP3A5, SLC9A6, VAPA, HMGCR, VAPB, SSR1, FDFT1, MFF, DAB2, ERO1LB, AGPS, ASPH, FNDC3A, HMGCL, SCAMP1, ACAA2, BSG, SPTLC1, SPTLC2, GATM, SYNJ2BP, BCL2L11, SLC25A30, PNPLA8, USO1, VAMP4, VAMP1, MGAT5, SURF1, COPZ2, STX7, DERL1, CYP51A1, LETM2, LMAN1, SFXN5, ECE1, TNKS, DOPEY2, TRAM1, SEC61A1, HERPUD1, ABCB8, SEC11C, SCD, WIPI1, UQCRHL, USMG5, LAMP2, LAMP3, SPCS3, TSGA10, GOSR2, GK, CLTCL1, RTN4, TM…	992	1096	12782	1.28145	6.58362
GOTERM_BP_FAT	GO:0010648~negative regulation of cell communication	33	2.14147	0.00494191	PTGS2, IL6ST, ONECUT2, NFKBIA, TRIB1, AKT1S1, OTUD7B, BCL6, THBS1, WWOX, RHOH, SOCS2, SMAD7, SOCS3, NLK, SMAD6, NF1, SOCS1, SCAI, STXBP1, SKI, SOCS5, TAX1BP3, RGS16, FRZB, SIRT1, CTNNBIP1, TULP3, RGS2, TSC1, RGS3, RGS5, TNFAIP3	1085	248	13528	1.65908	8.68346
GOTERM_BP_FAT	GO:0008219~cell death	78	5.06165	0.00495625	ALS2, RTN4, IER3, MEF2A, MICA, VAPB, PMAIP1, FOXO3, ITSN1, CRADD, TGFB1, ASAH2, BAG4, TPP1, CDKN2D, RHOB, PAK1, TWIST1, SGK1, PTGER3, KIF5A, PTPRH, BCL2A1, OPTN, ARHGEF12, STK4, NLRP1, BCL2L11, TNFRSF10B, JUN, GADD45G, MAPK8, PSME3, MDM4, GADD45B, TNFAIP3, CLN8, GADD45A, PPP1R15A, LITAF, XIAP, ALDOC, APH1B, C5, CLU, STK17B, MMD, NFKBIA, FEM1B, RRAGC, PEA15, ECE1, SQSTM1, RAC1, KRT8, BCAP29, THBS1…	1085	719	13528	1.3526	8.70758
GOTERM_BP_FAT	GO:0001893~maternal placenta development	6	0.389358	0.00497599	LIF, VDR, BSG, PTGS2, JUNB, CITED2	1085	15	13528	4.98728	8.74079
GOTERM_MF_FAT	GO:0019887~protein kinase regulator activity	15	0.973394	0.00499944	ALS2, SOCS3, SOCS1, WNK1, SPA17, ROPN1L, TRIB1, GMFB, CDKN1C, PRKAR2A, CDKN1A, PRKAR1B, CDKN2D, PRKRIP1, DNAJC3	1048	81	12983	2.29414	7.76275
GOTERM_MF_FAT	GO:0005484~SNAP receptor activity	7	0.45425	0.00512172	SNAP29, STX6, STX5, STX12, STX7, BET1L, YKT6	1048	21	12983	4.12945	7.94534
GOTERM_BP_FAT	GO:0006732~coenzyme metabolic process	23	1.49254	0.00519851	ME1, NAMPT, MTHFD2L, GCLC, PDXK, HMGCR, ACACA, ALDH1L2, GCLM, PDSS2, SOD2, GCH1, COQ6, DBT, AGPAT6, TP53I3, CTH, PANK3, IDH2, LIPT2, DCXR, HMGCL, NMNAT1	1085	153	13528	1.8743	9.11427
GOTERM_BP_FAT	GO:0007242~intracellular signaling cascade	126	8.17651	0.00548789	GNA13, IL6ST, STAT5B, TLR1, RASGEF1B, TNFSF14, RRAD, TLR5, ITSN1, MAP3K7, PRKAR2A, EIF4EBP2, DIRAS3, RAPGEF6, CHRNA7, SPRED1, RAPGEF2, SAR1A, PLD1, TNIK, NUDT4, SOCS2, SOCS3, SOCS1, WNK1, SOCS5, MED13, GEM, STK4, SPAG9, MAPK1, RND1, RAB14, SDCBP, MAPK8, RAB13, HIST1H4L, RALGPS2, RAB7B, CCL2, HIST1H4K, STK17B, DUSP10, NFKBIA, CHEK1, MAPKAPK2, SRC, RRAGC, VDR, DUSP19, HIST1H4A, HIST1H4B, RAC1, HIST…	1085	1256	13528	1.25079	9.59781
GOTERM_BP_FAT	GO:0006917~induction of apoptosis	40	2.59572	0.00550609	APH1B, STK17B, TNFSF14, CD70, RRM2B, PMAIP1, FOXO3, FEM1B, ITSN1, TGFB1, CRADD, GCH1, PLAGL1, VDR, TP53I3, ERCC6, SQSTM1, RAC1, WWOX, PHLDA1, CEBPB, TGFBR1, KLF10, NR4A1, IFI16, ARHGEF12, STAT1, NLRP1, BCL2L11, CASP10, MAPK1, TNFRSF9, CDKN1A, TNFRSF10B, NUPR1, BNIP3L, SORT1, MAPK8, PERP, TP53INP1	1085	320	13528	1.55853	9.62814
GOTERM_BP_FAT	GO:0009110~vitamin biosynthetic process	8	0.519143	0.00551669	ME1, ALDH8A1, NAMPT, PDXK, DHRS9, PSAT1, MMAB, NMNAT1	1085	28	13528	3.56234	9.64581
GOTERM_BP_FAT	GO:0006984~ER-nuclear signaling pathway	9	0.584036	0.00553247	HERPUD1, DERL1, VAPB, INSIG1, HSPA5, PAK1, PPP1R15B, PPP1R15A, DDIT3	1085	35	13528	3.20611	9.67209
GOTERM_BP_FAT	GO:0007517~muscle organ development	29	1.88189	0.00561201	ALS2, ZFAND5, MEF2B, MEF2A, TNNC1, TIPARP, FKBP1A, LIF, DMD, PPP3CA, ZFP91-CNTF, EGR3, SMAD7, ARID5B, NF1, LMNA, RCAN1, CSRP2, CSRP3, SIRT1, CNTF, TSC1, NEB, XIRP1, MAPK14, VAMP5, GAA, HBEGF, TCF12, SGCB	1085	211	13528	1.71364	9.80447
GOTERM_BP_FAT	GO:0016197~endosome transport	12	0.778715	0.00572829	ALS2, STX5, SQSTM1, RAB14, BET1L, SORT1, RHOB, DOPEY2, EHD1, YKT6, WIPI1, MON2	1085	58	13528	2.57963	9.99765
GOTERM_BP_FAT	GO:0012502~induction of programmed cell death	40	2.59572	0.005812	APH1B, STK17B, TNFSF14, CD70, RRM2B, PMAIP1, FOXO3, FEM1B, ITSN1, TGFB1, CRADD, GCH1, PLAGL1, VDR, TP53I3, ERCC6, SQSTM1, RAC1, WWOX, PHLDA1, CEBPB, TGFBR1, KLF10, NR4A1, IFI16, ARHGEF12, STAT1, NLRP1, BCL2L11, CASP10, MAPK1, TNFRSF9, CDKN1A, TNFRSF10B, NUPR1, BNIP3L, SORT1, MAPK8, PERP, TP53INP1	1085	321	13528	1.55367	10.1365
GOTERM_BP_FAT	GO:0042325~regulation of phosphorylation	54	3.50422	0.00584631	ALS2, HMGCR, IL6ST, SDC4, TGFB1, IL11, MAP3K7, CDC42, PRKAR2A, DIRAS3, CDKN2D, CHRNA7, SPRED1, PAK1, ADCY10, CHRFAM7A, SERTAD1, CDC6, SOCS3, SOCS1, RBL1, SPAG9, TNFRSF10B, JUN, GADD45G, PRKRIP1, GADD45B, GADD45A, CSF2, PFKFB2, C5, CHEK1, FKBP1A, APLP2, TRIB1, LIF, DUSP19, TSPYL2, ERCC6, AKT1S1, RAC1, THBS1, ZFP91-CNTF, IL6, IL5, SMAD7, TGFBR1, SMAD6, NF1, PTPN11, CDKN1C, CDKN1A, CNTF, TSC1, RGS3,…	1085	466	13528	1.44481	10.1933
GOTERM_MF_FAT	GO:0046870~cadmium ion binding	5	0.324465	0.00594764	MT1E, MT1H, MT1G, MT1X, MT1F	1048	10	12983	6.19418	9.16975
GOTERM_CC_FAT	GO:0044427~chromosomal part	45	2.92018	0.00622898	HIST2H2AA3, HIST4H4, HIST2H2AA4, HP1BP3, CBX4, H1FX, HIST2H4A, CITED2, HIST2H4B, CBX5, HIST1H2BO, HIST1H2BL, HIST1H2BI, TIGD6, HIST1H1E, RBBP4, SGOL1, JUNB, RFC3, JUN, HIST2H2BF, HIST1H2AB, HIST1H4L, HIST1H4K, HIST1H2AA, HIST1H2AG, HIST1H2AD, HIST1H2AE, CHEK1, RCC1, SUMO3, VDR, CHD9, HIST1H4A, HIST1H4B, JUND, CHD2, HIST1H4E, HIST1H4F, CLASP1, TNKS, HIST1H4C, BCL6, HIST1H4D, HIST1H4I, HIST1H4J, HE…	992	386	12782	1.50215	8.56986
GOTERM_BP_FAT	GO:0006417~regulation of translation	21	1.36275	0.00633092	IL6, CPEB2, PAIP2, EIF5, MKNK2, EIF1B, ZFP36L1, MAPK1, EIF4G3, EIF4EBP2, TSC1, EIF4A2, SEPSECS, PUM2, THBS1, PPP1R15B, EIF5A2, PPP1R15A, SAMD4A, EIF2C3, DNAJC1	1085	137	13528	1.91118	10.9926
GOTERM_BP_FAT	GO:0008652~cellular amino acid biosynthetic process	11	0.713822	0.0064852	BCAT1, ADI1, CTH, MTHFD2L, GOT1, SRR, PHGDH, ASNS, THNSL1, PSAT1, PSPH	1085	51	13528	2.68922	11.2457
GOTERM_BP_FAT	GO:0007422~peripheral nervous system development	9	0.584036	0.00662432	SLC5A3, GSTM3, EGR3, EGR2, NF1, NAB1, ONECUT2, POU3F1, SERPINI1	1085	36	13528	3.11705	11.4733
GOTERM_BP_FAT	GO:0016192~vesicle-mediated transport	64	4.15315	0.00665221	ALS2, COPA, ATL2, SYNJ1, ITSN1, TRAPPC6A, BLZF1, DAB2, PACSIN2, ACTR1A, RABGEF1, RHOB, RAB6A, SEC24D, SAR1A, GOLGA3, STX6, SCAMP1, ARL1, STX5, ARC, STXBP1, OPTN, TRIM36, VAMP5, RAB14, USO1, SORT1, VAMP4, RAB13, VAMP1, COPZ2, SNAP29, ARFGAP3, STX7, EXOC7, BET1, CYTH2, NAPB, LMAN1, SRC, WDR19, STX12, AP3M2, SQSTM1, RAC1, EXOC4, BCAP29, DOPEY2, PTX3, EHD1, THBS1, RAB6C, ELMOD2, WIPI1, MON2, COG3, P2…	1085	576	13528	1.38536	11.5189
GOTERM_BP_FAT	GO:0034728~nucleosome organization	16	1.03829	0.00683819	HIST2H2AA3, HIST2H2AA4, HIST4H4, HP1BP3, NAP1L1, H1FX, HIST2H4A, HIST2H4B, HIST1H2BO, HIST1H2BL, HIST1H2BI, HIST1H1E, HIST2H2BF, HIST1H2AB, HIST1H4L, HIST1H2AA, HIST1H4K, HIST1H2AG, HIST1H2AD, HIST1H2AE, TSPYL2, HIST1H4A, HIST1H4B, HIST1H4E, HIST1H4F, HIST1H4C, HIST1H4D, HIST1H4I, HIST1H4J, HIST1H4H, HIST2H3A, HIST1H3J, HIST1H2BC, HIST1H2BD, HIST1H2BE, HIST1H2BF, HIST1H2BG, HIST2H3C, HIST2H3D, HI…	1085	93	13528	2.14507	11.8221
GOTERM_BP_FAT	GO:0033554~cellular response to stress	63	4.08825	0.00694661	CLSPN, MICA, APLF, VAPB, FOXO3, FOS, EPC2, MUTYH, CDKN2D, INSIG1, PMS1, TNIK, POLH, IFI16, GTF2H5, RAD52, DDIT3, MAPK1, DHRS2, RECQL, RFC3, BTG2, ADM, JUN, GADD45G, MAPK8, PPP1R15B, GADD45A, PPP1R15A, DERL1, XIAP, ATG12, DUSP10, ASNS, CEP164, CHEK1, RRM2B, TRIB1, ARNT, DUSP19, ERCC6, ALB, RNF168, BCL6, HSPA5, THBS1, ETV5, HERPUD1, MSH5, MAP1B, BRIP1, CEP63, SIRT1, PTPN11, SOD2, POLD3, CDKN1A, NUP…	1085	566	13528	1.3878	11.9985
GOTERM_BP_FAT	GO:0051186~cofactor metabolic process	27	1.75211	0.00698548	ME1, NAMPT, GCLC, HMGCR, ALDH1L2, GCLM, PDSS2, GCH1, TP53I3, AGPAT6, ALAS1, IDH2, LIPT2, HMGCL, COX15, MTHFD2L, PDXK, ACACA, MMAB, SOD2, COQ6, DBT, CTH, PANK3, DCXR, NMNAT1, CRYZL1	1085	195	13528	1.72637	12.0616
GOTERM_BP_FAT	GO:0042592~homeostatic process	80	5.19143	0.00699701	GNA13, SLC9A6, IL6ST, STAT5B, DNAJC10, TNFSF14, FOXO3, VGF, TGFB1, DNAJC16, GOT1, TPP1, SERPINE1, CHRNA7, CHRFAM7A, AKR1C1, SLC12A6, IRS2, EGR2, PTGER3, BCL2L11, DDIT3, CCNL2, SLC26A4, BBS1, CCR7, NPC2, IL20RB, XIRP1, ADM, JUN, NAB1, VEGFA, GAA, PRNP, EIF5A2, GCLC, CCL2, DERL1, TMX4, TAC1, FKBP1A, GCLM, APLP2, TIMP1, VDR, CD9, SERINC5, DMD, RAC1, BCL6, PPP3CA, NEDD4L, POU3F1, MT1H, QSOX1, RPS24, …	1085	751	13528	1.32817	12.0803
GOTERM_BP_FAT	GO:0012501~programmed cell death	67	4.34783	0.00738706	RTN4, IER3, MEF2A, PMAIP1, FOXO3, ITSN1, CRADD, ASAH2, BAG4, CDKN2D, RHOB, PAK1, TWIST1, SGK1, PTPRH, BCL2A1, ARHGEF12, STK4, NLRP1, BCL2L11, TNFRSF10B, JUN, GADD45G, PSME3, MAPK8, MDM4, GADD45B, TNFAIP3, GADD45A, PPP1R15A, LITAF, XIAP, ALDOC, APH1B, CLU, STK17B, NFKBIA, FEM1B, RRAGC, PEA15, ECE1, SQSTM1, KRT8, RAC1, BCAP29, THBS1, SRGN, PHLDA2, PHLDA1, IL6, TMBIM6, RYBP, GAS2, TNFSF9, STAT1, SIR…	1085	611	13528	1.36722	12.7114
GOTERM_CC_FAT	GO:0043034~costamere	5	0.324465	0.0076159	TRPC1, KRT19, DMD, SDC4, VCL	992	11	12782	5.85685	10.3826
GOTERM_BP_FAT	GO:0006915~apoptosis	66	4.28293	0.0079486	RTN4, IER3, MEF2A, PMAIP1, FOXO3, ITSN1, CRADD, ASAH2, BAG4, RHOB, PAK1, TWIST1, SGK1, PTPRH, BCL2A1, ARHGEF12, STK4, NLRP1, BCL2L11, TNFRSF10B, JUN, GADD45G, PSME3, MAPK8, MDM4, GADD45B, TNFAIP3, GADD45A, PPP1R15A, LITAF, XIAP, ALDOC, APH1B, CLU, STK17B, NFKBIA, FEM1B, RRAGC, PEA15, ECE1, SQSTM1, KRT8, RAC1, BCAP29, THBS1, SRGN, PHLDA2, PHLDA1, IL6, TMBIM6, RYBP, GAS2, TNFSF9, STAT1, SIRT1, SOD2…	1085	602	13528	1.36695	13.6124
GOTERM_BP_FAT	GO:0009108~coenzyme biosynthetic process	13	0.843608	0.00816212	ME1, NAMPT, MTHFD2L, GCLC, PDXK, GCLM, PDSS2, COQ6, GCH1, DBT, PANK3, LIPT2, NMNAT1	1085	69	13528	2.34908	13.9527
GOTERM_BP_FAT	GO:0031099~regeneration	13	0.843608	0.00816212	CCL2, GATM, SOCS3, ALDOC, TGFBR1, SOCS1, MAP1B, LIFR, TGFB1, LIF, CDKN1A, ADM, SERPINE1	1085	69	13528	2.34908	13.9527
GOTERM_BP_FAT	GO:0048193~Golgi vesicle transport	20	1.29786	0.00821186	SCAMP1, STX6, ARL1, COPA, STX7, ATL2, BET1, OPTN, LMAN1, WIPI1, MON2, COG3, RAB14, SORT1, GOSR2, DOPEY2, SAR1A, SEC24D, YKT6, GOLGA3	1085	131	13528	1.90354	14.0318
GOTERM_CC_FAT	GO:0042470~melanosome	15	0.973394	0.00828461	GNA13, P4HB, BSG, NAP1L1, ATP6V1B2, CANX, CALU, SLC1A4, HSP90B1, TPP1, SLC2A1, RAC1, SDCBP, SYTL2, HSPA5	992	89	12782	2.17164	11.2446
GOTERM_CC_FAT	GO:0048770~pigment granule	15	0.973394	0.00828461	GNA13, P4HB, BSG, NAP1L1, ATP6V1B2, CANX, CALU, SLC1A4, HSP90B1, TPP1, SLC2A1, RAC1, SDCBP, SYTL2, HSPA5	992	89	12782	2.17164	11.2446
GOTERM_BP_FAT	GO:0019220~regulation of phosphate metabolic process	55	3.56911	0.00828483	ALS2, HMGCR, IL6ST, SDC4, TGFB1, IL11, MAP3K7, CDC42, PRKAR2A, DIRAS3, CDKN2D, CHRNA7, SPRED1, PAK1, ADCY10, CHRFAM7A, SERTAD1, CDC6, SOCS3, SOCS1, RBL1, SPAG9, TNFRSF10B, JUN, GADD45G, PRKRIP1, GADD45B, GADD45A, CSF2, PFKFB2, C5, CHEK1, FKBP1A, APLP2, TRIB1, LIF, DUSP19, TSPYL2, ERCC6, AKT1S1, RAC1, THBS1, ZFP91-CNTF, IL6, IL5, SMAD7, TGFBR1, SMAD6, NF1, RCAN1, PTPN11, CDKN1C, CDKN1A, CNTF, TSC1…	1085	485	13528	1.41392	14.1477
GOTERM_BP_FAT	GO:0051174~regulation of phosphorus metabolic process	55	3.56911	0.00828483	ALS2, HMGCR, IL6ST, SDC4, TGFB1, IL11, MAP3K7, CDC42, PRKAR2A, DIRAS3, CDKN2D, CHRNA7, SPRED1, PAK1, ADCY10, CHRFAM7A, SERTAD1, CDC6, SOCS3, SOCS1, RBL1, SPAG9, TNFRSF10B, JUN, GADD45G, PRKRIP1, GADD45B, GADD45A, CSF2, PFKFB2, C5, CHEK1, FKBP1A, APLP2, TRIB1, LIF, DUSP19, TSPYL2, ERCC6, AKT1S1, RAC1, THBS1, ZFP91-CNTF, IL6, IL5, SMAD7, TGFBR1, SMAD6, NF1, RCAN1, PTPN11, CDKN1C, CDKN1A, CNTF, TSC1…	1085	485	13528	1.41392	14.1477
GOTERM_BP_FAT	GO:0042326~negative regulation of phosphorylation	10	0.648929	0.00841078	CDKN1C, CDKN1A, SMAD7, JUN, CDKN2D, SMAD6, SOCS1, PRKRIP1, FKBP1A, TGFB1	1085	45	13528	2.77071	14.3474
GOTERM_MF_FAT	GO:0016769~transferase activity, transferring nitrogenous groups	8	0.519143	0.00852615	BCAT1, ALAS1, SPTLC1, GOT1, GATM, SPTLC2, GFPT1, PSAT1	1048	30	12983	3.30356	12.8948
GOTERM_BP_FAT	GO:0009070~serine family amino acid biosynthetic process	5	0.324465	0.00856165	CTH, SRR, PHGDH, PSAT1, PSPH	1085	11	13528	5.66736	14.586
GOTERM_BP_FAT	GO:0031663~lipopolysaccharide-mediated signaling pathway	5	0.324465	0.00856165	IRAK2, MAPK1, MAPK14, NFKBIA, STAT1	1085	11	13528	5.66736	14.586
GOTERM_BP_FAT	GO:0060324~face development	5	0.324465	0.00856165	ZFAND5, CSRNP1, ARID5B, TIPARP, ASPH	1085	11	13528	5.66736	14.586
GOTERM_BP_FAT	GO:0045637~regulation of myeloid cell differentiation	13	0.843608	0.00915297	HIST4H4, HIST1H4L, HIST1H4K, STAT5B, NFKBIA, FOXO3, HIST2H4A, ARNT, HIST2H4B, LIF, HIST1H4A, HIST1H4B, HIST1H4E, HIST1H4F, HIST1H4C, HIST1H4D, HIST1H4I, RUNX1, HIST1H4J, HIST1H4H, ZFP36, IL5, KLF10, ID2, JUN, MAPK14	1085	70	13528	2.31552	15.5153
GOTERM_CC_FAT	GO:0048471~perinuclear region of cytoplasm	35	2.27125	0.00916118	VAPA, RHPN2, ENPP3, CLU, CALCOCO2, UBQLN1, CYLD, ECE1, TRIM68, SYNJ2, HSPA5, ADCY10, CYHR1, SEC24D, RASA2, STX6, PLD1, SELM, MOBP, KIF5B, KIF5A, MAP1B, PTPRR, LMNA, SPIRE1, OPTN, PNPLA8, SPAG9, HSP90B1, NEDD4, RAB14, USO1, SORT1, DCUN1D3, ABCC5	992	288	12782	1.5659	12.3628
GOTERM_CC_FAT	GO:0005694~chromosome	51	3.30954	0.00927603	CLSPN, HIST2H2AA3, HIST2H2AA4, HIST4H4, HP1BP3, CBX4, H1FX, HIST2H4A, CBX5, CITED2, HIST2H4B, HIST1H2BO, HIST1H2BL, HIST1H2BI, TIGD6, HIST1H1E, RBBP4, SGOL1, JUNB, RFC3, PRDM9, JUN, HIST2H2BF, DMC1, HIST1H2AB, HIST1H4L, HIST1H2AA, HIST1H4K, HIST1H2AG, HIST1H2AD, HIST1H2AE, CEP164, CHEK1, RCC1, SUMO3, VDR, CHD9, HIST1H4A, HIST1H4B, JUND, HIST1H4E, CHD2, HIST1H4F, RNF168, TNKS, BCL6, HIST1H4C, CLAS…	992	460	12782	1.42856	12.5084
GOTERM_BP_FAT	GO:0009066~aspartate family amino acid metabolic process	7	0.45425	0.0100152	ADI1, MTHFD2L, GOT1, PHGDH, ASRGL1, ASNS, THNSL1	1085	24	13528	3.63656	16.8532
GOTERM_BP_FAT	GO:0051188~cofactor biosynthetic process	16	1.03829	0.0100522	ME1, NAMPT, MTHFD2L, GCLC, PDXK, GCLM, PDSS2, MMAB, COQ6, GCH1, DBT, ALAS1, PANK3, LIPT2, COX15, NMNAT1	1085	97	13528	2.05661	16.9102
GOTERM_CC_FAT	GO:0031091~platelet alpha granule	11	0.713822	0.0101035	CD9, ALB, VEGFA, CLU, STXBP1, F8, ACTN2, THBS1, SRGN, TGFB1, TIMP1	992	56	12782	2.531	13.5503
GOTERM_MF_FAT	GO:0030170~pyridoxal phosphate binding	11	0.713822	0.0101931	ALAS1, CTH, SPTLC1, PDXK, GOT1, SPTLC2, PYGL, ALB, SRR, THNSL1, PSAT1	1048	54	12983	2.52355	15.2261
GOTERM_MF_FAT	GO:0070279~vitamin B6 binding	11	0.713822	0.0101931	ALAS1, CTH, SPTLC1, PDXK, GOT1, SPTLC2, PYGL, ALB, SRR, THNSL1, PSAT1	1048	54	12983	2.52355	15.2261
GOTERM_BP_FAT	GO:0016032~viral reproduction	13	0.843608	0.0102349	ICAM1, CCL2, DERL1, VAPB, CCL4L1, CALCOCO2, HCFC2, CCL4L2, CCL4, TGFB1, NEDD4, IRF7, ITCH, THOC3	1085	71	13528	2.28291	17.1909
GOTERM_BP_FAT	GO:0048878~chemical homeostasis	57	3.6989	0.0102369	GNA13, SLC9A6, IL6ST, FOXO3, VGF, TGFB1, GOT1, SERPINE1, CHRNA7, CHRFAM7A, AKR1C1, SLC12A6, IRS2, PTGER3, EGR2, CCNL2, SLC26A4, CCR7, NPC2, XIRP1, ADM, JUN, NAB1, VEGFA, PRNP, EIF5A2, GCLC, CCL2, DERL1, TAC1, FKBP1A, GCLM, APLP2, CD9, VDR, SERINC5, PPP3CA, POU3F1, NEDD4L, MT1H, ZFP91-CNTF, TRPC1, HERPUD1, SMAD7, NF1, EPHX2, ACACA, CSRP3, MTTP, PTPN11, SOD2, CD55, HSP90B1, CNTF, P2RX1, TSC1, PYGL,…	1085	512	13528	1.38806	17.194
GOTERM_MF_FAT	GO:0005525~GTP binding	44	2.85529	0.010395	GNA13, RAB7B, ATL2, TUBB2B, TUBB2A, EIF5, HBS1L, RRAD, RHOV, GCH1, RRAGC, GMPPB, CDC42, ARHGAP5, DIRAS3, RAC1, RHOB, RAB6A, TUBA1A, EHD1, SAR1A, RAB6C, TUBB3, PMS1, RHOH, ARL1, RAB8B, RABL5, GEM, TRIM23, RABL2A, RAB33A, RAB33B, RABL2B, DNAJC27, MFN1, RAB32, RASL11A, RAB30, RND1, RAB14, RIT1, RAB13, FPGT, GBP2	1048	372	12983	1.46529	15.5045
GOTERM_MF_FAT	GO:0051082~unfolded protein binding	18	1.16807	0.0105902	COPA, TCP1, DNAJC10, HSPA1A, HSPA1B, LMAN1, CANX, ERO1LB, HSP90B1, CLGN, DNAJC16, CCT6B, DNAJB9, PPIC, DNAJB1, HSPA5, DNAJB4, DNAJC1, DNAJB5	1048	115	12983	1.93905	15.7728
GOTERM_BP_FAT	GO:0048545~response to steroid hormone stimulus	26	1.68722	0.0107688	CCL2, PTGS2, LEPR, STAT5B, TGFB1, SRC, FOS, GSTM3, GOT1, THBS1, TXNIP, IL6, SOCS2, SOCS3, TGFBR1, BCKDHB, SOCS1, MAP1B, RCAN1, JUNB, MAPK1, KRT19, CDKN1A, DUSP1, ADM, ALDH2	1085	192	13528	1.6884	18.006
GOTERM_BP_FAT	GO:0030335~positive regulation of cell migration	15	0.973394	0.0109267	ICAM1, IRS2, IL6, PLD1, ADAM10, IL6ST, ONECUT2, TAC1, TGFB1, SPAG9, MAPK1, ARHGAP5, VEGFA, HBEGF, THBS1	1085	89	13528	2.10138	18.2458
GOTERM_BP_FAT	GO:0040017~positive regulation of locomotion	16	1.03829	0.0110172	ICAM1, IRS2, IL6, PLD1, ADAM10, IL8, IL6ST, ONECUT2, TAC1, TGFB1, MAPK1, SPAG9, ARHGAP5, VEGFA, HBEGF, THBS1	1085	98	13528	2.03562	18.3828
GOTERM_BP_FAT	GO:0043154~negative regulation of caspase activity	6	0.389358	0.0116071	HERPUD1, CDKN2D, SMAD6, NR4A1, HSPA5, IFI6	1085	18	13528	4.15607	19.2708
GOTERM_BP_FAT	GO:0002763~positive regulation of myeloid leukocyte differentiation	6	0.389358	0.0116071	LIF, IL5, ID2, KLF10, JUN, RUNX1	1085	18	13528	4.15607	19.2708
GOTERM_BP_FAT	GO:0009309~amine biosynthetic process	14	0.908501	0.0118168	BCAT1, MTHFD2L, NR4A2, ASNS, PSPH, GCH1, ADI1, CTH, GOT1, PHGDH, SRR, ETNK1, THNSL1, PSAT1	1085	81	13528	2.155	19.5842
GOTERM_CC_FAT	GO:0030141~secretory granule	24	1.55743	0.0120391	SCAMP1, ICA1, ARC, ACRBP, CLU, F8, STXBP1, ACTN2, VGF, TGFB1, TIMP1, CD9, SPAG9, LAMP2, TRIM36, ECE1, NTS, ALB, VEGFA, RAB14, THBS1, FNDC3A, CHGB, SRGN	992	180	12782	1.71801	15.9429
GOTERM_CC_FAT	GO:0031093~platelet alpha granule lumen	9	0.584036	0.0121777	ALB, VEGFA, CLU, F8, ACTN2, THBS1, SRGN, TGFB1, TIMP1	992	41	12782	2.82843	16.1118
GOTERM_MF_FAT	GO:0016854~racemase and epimerase activity	5	0.324465	0.0123068	C1QTNF3, AMACR, SRR, DHRS9, DSE, GLCE	1048	12	12983	5.16182	18.0982
GOTERM_BP_FAT	GO:0009057~macromolecule catabolic process	81	5.25633	0.0126654	DZIP3, CBX4, CDC16, MYLIP, SENP5, TGFB1, ISG20, TRIM5, MUTYH, USP53, TPP1, MAP1LC3B, FBXO25, RABGEF1, KLHL21, ERAP1, USP11, ITCH, CTBS, FBXL16, PAN2, ZFP36, PAN3, ADAM10, SOCS2, SOCS3, SOCS1, ERLIN2, UBR1, SOCS5, GNS, DCUN1D1, GAA, KLHL12, FBXL4, MDM2, PSME3, FBXO15, TNFAIP3, CLN8, EIF2C3, DERL1, XIAP, ATG12, APH1B, UBA6, FKBP1A, HSPA1A, ANAPC11, HSPA1B, FEM1B, EDEM1, ZFP36L1, SUMO3, CYLD, ARIH1,…	1085	781	13528	1.29312	20.8411
GOTERM_BP_FAT	GO:0045936~negative regulation of phosphate metabolic process	10	0.648929	0.0128377	CDKN1C, CDKN1A, SMAD7, JUN, CDKN2D, SMAD6, SOCS1, PRKRIP1, FKBP1A, TGFB1	1085	48	13528	2.59754	21.0941
GOTERM_BP_FAT	GO:0010563~negative regulation of phosphorus metabolic process	10	0.648929	0.0128377	CDKN1C, CDKN1A, SMAD7, JUN, CDKN2D, SMAD6, SOCS1, PRKRIP1, FKBP1A, TGFB1	1085	48	13528	2.59754	21.0941
GOTERM_BP_FAT	GO:0051346~negative regulation of hydrolase activity	10	0.648929	0.0128377	HERPUD1, CDKN2D, SMAD6, LEPR, NR4A1, SORT1, FKBP1A, HSPA5, SIRT1, IFI6	1085	48	13528	2.59754	21.0941
GOTERM_BP_FAT	GO:0017085~response to insecticide	4	0.259572	0.0140497	RFC3, MAP1B, NR4A2, AKR1C1	1085	7	13528	7.12469	22.8515
GOTERM_BP_FAT	GO:0030336~negative regulation of cell migration	11	0.713822	0.0141963	HDAC5, SMAD7, CLIC4, NF1, SCAI, ABHD2, THBS1, TGFB1, CITED2, TRIB1, VCL	1085	57	13528	2.40614	23.0616
GOTERM_MF_FAT	GO:0005138~interleukin-6 receptor binding	4	0.259572	0.0142976	ZFP91-CNTF, IL6, CNTF, IL6ST, ERAP1	1048	7	12983	7.07906	20.7195
GOTERM_BP_FAT	GO:0016125~sterol metabolic process	16	1.03829	0.0143531	TM7SF2, ACAA2, HDLBP, CYB5R1, MVD, HMGCR, CYP51A1, LEPR, HMGCS1, LSS, FDFT1, DHCR7, INSIG1, IDI1, CLN8, SC5DL	1085	101	13528	1.97516	23.2857
GOTERM_BP_FAT	GO:0010038~response to metal ion	19	1.23297	0.0145011	TXNIP, TRPC1, BSG, S100A16, GATM, PTGS2, TNNC1, MGP, AQP3, MT1X, DUSP1, NEDD4, CALM3, MAPK8, NDRG1, NEDD4L, THBS1, PRNP, MT1H, CALM2, CALM1	1085	129	13528	1.8364	23.4966
GOTERM_BP_FAT	GO:0051338~regulation of transferase activity	43	2.7904	0.0146911	ALS2, HMGCR, PFKFB2, C5, CHEK1, SDC4, TGFB1, APLP2, TRIB1, MAP3K7, CDC42, DUSP19, SERINC5, PRKAR2A, ERCC6, TSPYL2, AKT1S1, DIRAS3, CDKN2D, RAC1, CHRNA7, SPRED1, PAK1, CHRFAM7A, ADCY10, THBS1, SERTAD1, CDC6, TGFBR1, NF1, RBL1, PTPN11, CDKN1C, SPAG9, CDKN1A, TNFRSF10B, TSC1, RGS3, PRKAR1B, GADD45G, PRKRIP1, GADD45B, GADD45A, CLN8	1085	372	13528	1.44122	23.7666
GOTERM_MF_FAT	GO:0047485~protein N-terminus binding	13	0.843608	0.0147415	STX5, ACOX1, PDLIM5, TGFB1, CSNK2A2, ERCC6, TSC1, PEX19, NCOA3, EXOC4, SDCBP, CALM3, CALM2, CALM1, GLRX	1048	74	12983	2.17633	21.2932
GOTERM_BP_FAT	GO:0009069~serine family amino acid metabolic process	7	0.45425	0.0149371	CTH, GCLC, SRR, PHGDH, PSAT1, PSPH, GCLM	1085	26	13528	3.35682	24.1149
GOTERM_MF_FAT	GO:0032561~guanyl ribonucleotide binding	44	2.85529	0.0159085	GNA13, RAB7B, ATL2, TUBB2B, TUBB2A, EIF5, HBS1L, RRAD, RHOV, GCH1, RRAGC, GMPPB, CDC42, ARHGAP5, DIRAS3, RAC1, RHOB, RAB6A, TUBA1A, EHD1, SAR1A, RAB6C, TUBB3, PMS1, RHOH, ARL1, RAB8B, RABL5, GEM, TRIM23, RABL2A, RAB33A, RAB33B, RABL2B, DNAJC27, MFN1, RAB32, RASL11A, RAB30, RND1, RAB14, RIT1, RAB13, FPGT, GBP2	1048	382	12983	1.42693	22.7828
GOTERM_MF_FAT	GO:0019001~guanyl nucleotide binding	44	2.85529	0.0159085	GNA13, RAB7B, ATL2, TUBB2B, TUBB2A, EIF5, HBS1L, RRAD, RHOV, GCH1, RRAGC, GMPPB, CDC42, ARHGAP5, DIRAS3, RAC1, RHOB, RAB6A, TUBA1A, EHD1, SAR1A, RAB6C, TUBB3, PMS1, RHOH, ARL1, RAB8B, RABL5, GEM, TRIM23, RABL2A, RAB33A, RAB33B, RABL2B, DNAJC27, MFN1, RAB32, RASL11A, RAB30, RND1, RAB14, RIT1, RAB13, FPGT, GBP2	1048	382	12983	1.42693	22.7828
GOTERM_MF_FAT	GO:0046983~protein dimerization activity	59	3.82868	0.0160749	ALS2, VAPA, IL6ST, TNNC1, HMGCR, VAPB, NR6A1, SDCBP2, TGFB1, FOS, TRIM5, CRYL1, TP53I3, CREB3L2, CHRNA7, NFIL3, CHRFAM7A, WWOX, IRAK2, PDXK, ADAM10, ACTN2, FOSB, STK4, JUNB, DDIT3, JUN, VEGFA, SDCBP, GCLC, MVD, CREM, CALCOCO2, ASNS, GCLM, PDSS2, GCH1, RRAGC, ARNT, ATF2, ECE1, JUND, IL17F, SRR, PPP3CA, RUNX1, S100A16, CEBPB, CEBPD, TGFBR1, SMAD6, EPHX2, NR4A2, NR4A1, ATF3, P2RX1, PYGL, ZNF862, BNI…	1048	542	12983	1.34855	22.993
GOTERM_BP_FAT	GO:0007584~response to nutrient	20	1.29786	0.0161508	CCL2, GATM, PTGS2, IL6ST, MSH5, BCKDHB, MAP1B, MGP, ENSA, STAT1, DDIT3, AQP3, TGFB1, VDR, DUSP1, CD44, CDKN2D, SERPINC1, AACS, KLF4	1085	140	13528	1.78117	25.8111
GOTERM_BP_FAT	GO:0007050~cell cycle arrest	16	1.03829	0.0169784	IL8, GAS2, SESN2, DDIT3, TGFB1, MLF1, SESN3, PLAGL1, CDKN1C, CDKN1A, CDKN2D, HBP1, THBS1, GADD45A, PPP1R15A, TP53INP1	1085	103	13528	1.93681	26.9471
GOTERM_MF_FAT	GO:0019899~enzyme binding	57	3.6989	0.0170752	ALS2, MEF2B, VAPB, PDLIM5, CBX4, STRN, FOXO3, UBQLN1, CRADD, CBX5, LONP2, CDKN2D, SLC2A1, SERPINE1, RAPGEF6, PAK1, RHOH, IRS2, RBBP4, ADAM10, RALBP1, SOCS1, PRKAB2, PTPRR, CD40, NLRP1, SPDYC, MAPK1, SPAG9, NPC2, PRKRIP1, MDM2, SORT1, CARHSP1, PFKFB2, NFKBIA, CHEK1, GCLM, TRIB1, SQSTM1, DMD, ARG2, RAC1, SERPINC1, CCS, RGPD6, RGPD5, RGPD8, SMAD7, NLK, TGFBR1, RGPD4, RGPD3, PPP1R10, SKI, COTL1, APPL…	1048	523	12983	1.35017	24.2456
GOTERM_BP_FAT	GO:0050878~regulation of body fluid levels	20	1.29786	0.0173139	GUCA1B, GNA13, TRPC1, COPA, IL6, PTGER3, F8, STXBP1, CD40, LMAN1, ANXA5, PDSS2, IL11, CD9, P2RX1, KIAA1715, SERPINE1, SERPINC1, RAB14, TFPI2	1085	141	13528	1.76854	27.4028
GOTERM_BP_FAT	GO:0070482~response to oxygen levels	20	1.29786	0.0173139	CCL2, SOCS3, ALDOC, TGFBR1, NF1, STAT5B, NR4A2, APOLD1, TGFB1, ARNT, SOD2, CITED2, CDKN1A, HSP90B1, ECE1, ADM, VEGFA, ALDH2, CHRNA7, CHRFAM7A, THBS1	1085	141	13528	1.76854	27.4028
GOTERM_BP_FAT	GO:0044092~negative regulation of molecular function	39	2.53082	0.0176278	HMGCR, LEPR, NFKBIA, FKBP1A, ANAPC11, CDC16, TRIB1, DUSP19, AKT1S1, CDKN2D, ARG2, TNKS, HSPA5, SPRED1, ADCY10, NQO1, IRAK2, HERPUD1, SMAD7, SMAD6, NF1, NR4A1, SIRT1, DDIT3, CDKN1C, CDKN1A, ID2, RGS3, GRM8, PSMD10, GADD45G, PRKRIP1, CALM3, SORT1, PSME3, GADD45B, GADD45A, CLN8, CALM2, IFI6, CALM1	1085	334	13528	1.45587	27.8269
GOTERM_BP_FAT	GO:0006564~L-serine biosynthetic process	3	0.194679	0.0182198	PHGDH, PSAT1, PSPH	1085	3	13528	12.4682	28.6201
GOTERM_CC_FAT	GO:0042612~MHC class I protein complex	7	0.45425	0.0183885	MICA, RAET1G, ULBP1, ULBP2, RAET1L, MR1, HLA-E	992	28	12782	3.22127	23.3654
GOTERM_CC_FAT	GO:0060205~cytoplasmic membrane-bounded vesicle lumen	9	0.584036	0.0184078	ALB, VEGFA, CLU, F8, ACTN2, THBS1, SRGN, TGFB1, TIMP1	992	44	12782	2.63558	23.387
GOTERM_MF_FAT	GO:0004556~alpha-amylase activity	3	0.194679	0.018447	AMY2B, AMY1C, AMY2A, AMY1B, AMY1A	1048	3	12983	12.3884	25.9324
GOTERM_MF_FAT	GO:0005127~ciliary neurotrophic factor receptor binding	3	0.194679	0.018447	ZFP91-CNTF, CNTF, IL6ST, LIFR	1048	3	12983	12.3884	25.9324
GOTERM_MF_FAT	GO:0016160~amylase activity	3	0.194679	0.018447	AMY2B, AMY1C, AMY2A, AMY1B, AMY1A	1048	3	12983	12.3884	25.9324
GOTERM_BP_FAT	GO:0043549~regulation of kinase activity	41	2.66061	0.0190053	ALS2, HMGCR, PFKFB2, C5, CHEK1, SDC4, TGFB1, APLP2, TRIB1, MAP3K7, CDC42, DUSP19, PRKAR2A, ERCC6, TSPYL2, AKT1S1, DIRAS3, CDKN2D, RAC1, CHRNA7, SPRED1, PAK1, CHRFAM7A, ADCY10, THBS1, SERTAD1, CDC6, TGFBR1, NF1, RBL1, PTPN11, CDKN1C, SPAG9, CDKN1A, TNFRSF10B, TSC1, RGS3, PRKAR1B, GADD45G, PRKRIP1, GADD45B, GADD45A	1085	357	13528	1.43192	29.6601
GOTERM_BP_FAT	GO:0045216~cell-cell junction organization	8	0.519143	0.0192115	CD9, CDC42, PARD6B, SMAD7, NUMB, STRN, TGFB1, VCL	1085	35	13528	2.84987	29.9307
GOTERM_BP_FAT	GO:0032870~cellular response to hormone stimulus	19	1.23297	0.0193588	IRS2, DNAJC25-GNG10, SOCS2, BAIAP2, STAT5B, APPL1, STAT1, LPIN1, JUNB, PTPN11, HDAC5, FOS, PRKAR2A, EIF4EBP2, GOT1, DUSP1, PRKAR1B, DNAJC25, ALDH2, ADCY10	1085	133	13528	1.78117	30.1234
GOTERM_BP_FAT	GO:0032844~regulation of homeostatic process	17	1.10318	0.0193858	TRPC1, GCLC, SMAD7, NF1, STAT5B, TAC1, FKBP1A, FOXO3, GCLM, TGFB1, ARNT, CD44, MAPK14, VEGFA, CALM3, TNKS, CALM2, IFI6, CALM1	1085	114	13528	1.85929	30.1587
GOTERM_MF_FAT	GO:0050662~coenzyme binding	24	1.55743	0.0195909	ME1, ACOX1, ALDH6A1, ACADSB, GCLC, HMGCR, EHHADH, SIRT5, SIRT1, GCH1, COQ6, ACOX3, ACBD3, DBT, CRYL1, ERO1LB, TP53I3, AGPS, PHGDH, IDH2, NQO1, WWOX, HMGCL, CRYZL1	1048	181	12983	1.64266	27.3118
GOTERM_CC_FAT	GO:0044431~Golgi apparatus part	34	2.20636	0.0199509	COPZ2, COPA, BET1, LMAN1, TGFB1, TMF1, BLZF1, DOPEY2, QSOX1, SEC24D, GOLGA3, SCAMP1, STX6, ARL1, STX5, BSG, PLD1, ICA1, ADAM10, B3GALT1, TRIM23, WIPI1, COG3, RAB30, VAMP5, USO1, RAB14, VAMP4, GOSR2, CHSY1, WASL, CPD, MGAT5, CLTCL1	992	294	12782	1.49011	25.096
GOTERM_BP_FAT	GO:0007179~transforming growth factor beta receptor signaling pathway	11	0.713822	0.0199689	MAP3K7, FOS, CCL2, KLF10, JUN, NLK, SMAD6, TGFBR1, GDF15, BAMBI, TGFB1	1085	60	13528	2.28584	30.9162
GOTERM_BP_FAT	GO:0019725~cellular homeostasis	51	3.30954	0.0203465	GNA13, IL6ST, DNAJC10, TGFB1, DNAJC16, CHRNA7, CHRFAM7A, SLC12A6, PTGER3, EGR2, DDIT3, CCNL2, CCR7, ADM, XIRP1, JUN, NAB1, GAA, PRNP, CCL2, GCLC, TMX4, TAC1, FKBP1A, GCLM, APLP2, CD9, VDR, SERINC5, DMD, PPP3CA, POU3F1, NEDD4L, QSOX1, MT1H, GLRX, ZFP91-CNTF, TRPC1, P4HB, HERPUD1, SMAD7, NF1, EPHX2, CSRP3, SOD2, CD55, HSP90B1, CNTF, TSC1, P2RX1, MT2A, CLCN6, IFI6	1085	466	13528	1.36455	31.4026
GOTERM_CC_FAT	GO:0009898~internal side of plasma membrane	36	2.33615	0.0203574	COPZ2, SNX18, COPA, DNAJC25-GNG10, ARFGAP3, LITAF, STAM2, RSAD2, RHOV, VCL, CDC42, ACBD3, VEPH1, DIRAS3, PEX19, DMD, RAC1, ADCY10, EHD1, RHOH, ARL1, PLD1, RAB8B, GEM, RAB33A, LSP1, ADI1, RAB30, RND1, DNAJC25, RAB14, GK, RAB13, EIF5A2, YKT6, CLTCL1, GBP2	992	316	12782	1.46792	25.5402
GOTERM_BP_FAT	GO:0009617~response to bacterium	25	1.62232	0.0206278	MICA, CCL2, PTGS2, STAT5B, NFKBIA, TAC1, LEAP2, TRIB1, GCH1, FOS, HIST1H2BI, SRR, ERAP1, AKIRIN2, HIST1H2BC, PLD1, IL6, HIST1H2BE, HIST1H2BF, SOCS3, HIST1H2BG, SOCS1, STAT1, MAPK1, ADM, MAPK14, JUN, WASL, ABCC5	1085	193	13528	1.61505	31.7629
GOTERM_BP_FAT	GO:0042391~regulation of membrane potential	19	1.23297	0.0207494	ZFP91-CNTF, EGR2, GCLC, SMAD7, NF1, TAC1, GCLM, TGFB1, SOD2, CD9, SERINC5, CNTF, XIRP1, P2RX1, TSC1, JUN, NAB1, PPP3CA, POU3F1, IFI6	1085	134	13528	1.76788	31.9181
GOTERM_BP_FAT	GO:0006563~L-serine metabolic process	4	0.259572	0.021155	SRR, PHGDH, PSAT1, PSPH	1085	8	13528	6.2341	32.4333
GOTERM_CC_FAT	GO:0019898~extrinsic to membrane	52	3.37443	0.021246	GNA13, CYP3A5, DNAJC25-GNG10, PTGS2, STRN, SELENBP1, MYLIP, GOLGA8B, ARHGAP5, AAK1, SYNJ2, SPRED1, GOLGA8A, GOLGA3, RALBP1, BAIAP2, STXBP1, SPA17, GCC2, BCL2L11, EPB41L5, DNAJC25, USO1, SDCBP, PRNP, SNAP29, EXOC7, ATP6V1B2, NAPB, JMJD7-PLA2G4B, PLIN2, NUMB, RAC1, GOLPH3L, TNKS, APPBP2, EHD1, CDC42EP3, VPS39, PHLDA2, P4HB, ICA1, SMAD7, DLGAP4, GAS2, APPL1, COG3, PLK3, TSC1, RGS3, JMJD7, LIPH, SYTL…	992	494	12782	1.35632	26.5028
GOTERM_BP_FAT	GO:0060322~head development	5	0.324465	0.0214066	ZFAND5, CSRNP1, ARID5B, TIPARP, ASPH	1085	14	13528	4.45293	32.751
GOTERM_BP_FAT	GO:0033135~regulation of peptidyl-serine phosphorylation	5	0.324465	0.0214066	LIF, IL6, SMAD7, TGFB1, IL11	1085	14	13528	4.45293	32.751
GOTERM_BP_FAT	GO:0001558~regulation of cell growth	25	1.62232	0.021819	RTN4, OSGIN1, TGFB1, BLZF1, DAB2, TSPYL2, CD44, CDKN2D, PRSS2, TAF9, BCL6, ITCH, ING1, SERTAD1, CYR61, ZFP91-CNTF, ADAM10, SOCS2, TGFBR1, MAP1B, CAPRIN2, CDKN1A, CTH, CNTF, HBEGF, DCUN1D3	1085	194	13528	1.60673	33.2687
GOTERM_BP_FAT	GO:0006720~isoprenoid metabolic process	9	0.584036	0.0220282	ALDH8A1, MVD, HMGCR, HMGCS1, DHRS9, IDI1, PDSS2, RETSAT, FDFT1	1085	44	13528	2.55031	33.5299
GOTERM_BP_FAT	GO:0001775~cell activation	34	2.20636	0.022227	GNA13, CSF2, MICA, LRRC8A, TOLLIP, TLR1, IL21R, STAT5B, TNFSF14, FKBP1A, HLA-DMA, TGFB1, IL11, CD9, NDRG1, BCL6, IMPDH2, HELLS, RHOH, ZFP91-CNTF, EGR1, ICAM1, KLF6, IL6, ADAM10, IL8, APOLD1, STXBP1, CD40, HDAC5, DHRS2, CNTF, P2RX1, ULBP1, ULBP2	1085	287	13528	1.47707	33.7772
GOTERM_BP_FAT	GO:0040013~negative regulation of locomotion	11	0.713822	0.0222282	HDAC5, SMAD7, CLIC4, NF1, SCAI, ABHD2, THBS1, TGFB1, CITED2, TRIB1, VCL	1085	61	13528	2.24836	33.7788
GOTERM_BP_FAT	GO:0010466~negative regulation of peptidase activity	6	0.389358	0.0225715	HERPUD1, CDKN2D, SMAD6, NR4A1, HSPA5, IFI6	1085	21	13528	3.56234	34.2038
GOTERM_BP_FAT	GO:0045884~regulation of survival gene product expression	6	0.389358	0.0225715	CSF2, IL2RB, AKT1S1, TGFBR1, STAT5B, BNIP3L	1085	21	13528	3.56234	34.2038
GOTERM_BP_FAT	GO:0043086~negative regulation of catalytic activity	33	2.14147	0.0228829	HMGCR, LEPR, FKBP1A, ANAPC11, CDC16, TRIB1, DUSP19, AKT1S1, ARG2, CDKN2D, SPRED1, HSPA5, ADCY10, NQO1, HERPUD1, SMAD7, SMAD6, NF1, NR4A1, SIRT1, CDKN1C, CDKN1A, RGS3, GRM8, PSMD10, GADD45G, PRKRIP1, SORT1, PSME3, GADD45B, GADD45A, CLN8, IFI6	1085	277	13528	1.48538	34.5871
GOTERM_CC_FAT	GO:0031983~vesicle lumen	9	0.584036	0.0236558	ALB, VEGFA, CLU, F8, ACTN2, THBS1, SRGN, TGFB1, TIMP1	992	46	12782	2.52099	29.0554
GOTERM_CC_FAT	GO:0030018~Z disc	9	0.584036	0.0236558	KRT19, NEB, PDLIM5, DMD, KRT8, ACTN2, PPP3CA, CSRP3, SPTAN1	992	46	12782	2.52099	29.0554
GOTERM_BP_FAT	GO:0045444~fat cell differentiation	10	0.648929	0.023747	BBS1, ALDH6A1, CEBPB, BBS7, RGS2, SOCS1, ERAP1, AACS, SIRT1, IL11	1085	53	13528	2.35249	35.6396
GOTERM_BP_FAT	GO:0006323~DNA packaging	17	1.10318	0.0242121	HIST2H2AA3, HIST2H2AA4, HIST4H4, HP1BP3, NAP1L1, H1FX, HIST2H4A, HIST2H4B, HIST1H2BO, HIST1H2BL, HIST1H2BI, HIST1H1E, HIST2H2BF, HIST1H2AB, HIST1H4L, HIST1H2AA, HIST1H4K, HIST1H2AG, HIST1H2AD, HIST1H2AE, TSPYL2, HIST1H4A, HIST1H4B, HIST1H4E, HIST1H4F, HIST1H4C, HIST1H4D, HIST1H4I, HIST1H4J, HELLS, HIST1H4H, HIST2H3A, HIST1H3J, HIST1H2BC, HIST1H2BD, HIST1H2BE, HIST1H2BF, HIST1H2BG, HIST2H3C, HIST2…	1085	117	13528	1.81162	36.1996
GOTERM_BP_FAT	GO:0022415~viral reproductive process	11	0.713822	0.0246671	ICAM1, DERL1, CCL2, NEDD4, VAPB, IRF7, CCL4L1, CCL4L2, ITCH, THOC3, CCL4, TGFB1	1085	62	13528	2.2121	36.7429
GOTERM_BP_FAT	GO:0032386~regulation of intracellular transport	12	0.778715	0.0250126	NUDT4, TNNC1, TGFBR1, NF1, G3BP2, TNFSF14, NFKBIA, SIRT1, TGFB1, PTPN11, NEDD4, CALM3, CALM2, CALM1	1085	71	13528	2.1073	37.1525
GOTERM_BP_FAT	GO:0030155~regulation of cell adhesion	19	1.23297	0.0253825	ICAM1, ADAM10, IL8, SMAD7, NF1, HSD17B12, ONECUT2, STAT5B, CD164, SERPINI1, SRC, TGFB1, CITED2, RND1, TSC1, PRSS2, BCL6, THBS1, CYR61	1085	137	13528	1.72917	37.5882
GOTERM_BP_FAT	GO:0045792~negative regulation of cell size	15	0.973394	0.0259948	RTN4, OSGIN1, TGFB1, CAPRIN2, DAB2, CTH, CDKN1A, TSPYL2, AKT1S1, TSC1, CDKN2D, BCL6, DCUN1D3, ING1, SERTAD1	1085	99	13528	1.88912	38.3032
GOTERM_CC_FAT	GO:0030176~integral to endoplasmic reticulum membrane	9	0.584036	0.0266386	RTN4, DERL1, SLC35D1, DHRS9, ASPH, HSPA5, EDEM1, SEC61A1, SSR3	992	47	12782	2.46736	32.1006
GOTERM_BP_FAT	GO:0010243~response to organic nitrogen	11	0.713822	0.0272927	CDKN1A, CCL2, PTGS2, BTG2, ALDOC, HMGCS1, NR4A2, ASNS, PPP3CA, AACS, DDIT3	1085	63	13528	2.17699	39.7934
GOTERM_BP_FAT	GO:0045765~regulation of angiogenesis	11	0.713822	0.0272927	HDAC5, WARS, IL6, NF1, IL17F, SERPINE1, ERAP1, RHOB, CHRNA7, CHRFAM7A, RUNX1, THBS1	1085	63	13528	2.17699	39.7934
GOTERM_BP_FAT	GO:0051271~negative regulation of cell motion	11	0.713822	0.0272927	HDAC5, SMAD7, CLIC4, NF1, SCAI, ABHD2, THBS1, TGFB1, CITED2, TRIB1, VCL	1085	63	13528	2.17699	39.7934
GOTERM_BP_FAT	GO:0002687~positive regulation of leukocyte migration	5	0.324465	0.0273813	ICAM1, IL6, ADAM10, VEGFA, THBS1	1085	15	13528	4.15607	39.8939
GOTERM_BP_FAT	GO:0009067~aspartate family amino acid biosynthetic process	5	0.324465	0.0273813	ADI1, MTHFD2L, GOT1, ASNS, THNSL1	1085	15	13528	4.15607	39.8939
GOTERM_CC_FAT	GO:0044449~contractile fiber part	16	1.03829	0.0278937	TRPC1, MYL5, TNNC1, PDLIM5, ACTN2, SDC4, LMAN1, CSRP3, TPM4, VCL, KRT19, NEB, DMD, KRT8, PPP3CA, SPTAN1	992	113	12782	1.82444	33.3453
GOTERM_BP_FAT	GO:0032868~response to insulin stimulus	15	0.973394	0.0280834	IRS2, EGR2, SOCS3, BAIAP2, VGF, APPL1, STAT1, LPIN1, HDAC5, EIF4EBP2, GOT1, ADM, TSC1, SORT1, ABCC5	1085	100	13528	1.87023	40.6845
GOTERM_BP_FAT	GO:0048660~regulation of smooth muscle cell proliferation	9	0.584036	0.0281809	IL6, PTGS2, JUN, VEGFA, STAT5B, HBEGF, STAT1, KLF4, TRIB1	1085	46	13528	2.43943	40.7934
GOTERM_CC_FAT	GO:0000932~cytoplasmic mRNA processing body	6	0.389358	0.0288425	TRIM5, DCP2, DCP1A, MEX3B, EDC3, EIF2C3	992	23	12782	3.36133	34.2721
GOTERM_MF_FAT	GO:0008009~chemokine activity	9	0.584036	0.0291303	CXCL1, CCL2, IL8, CXCL3, CXCL2, C5, CCL4L1, CCL4L2, CXCL11, CCL4	1048	46	12983	2.42381	37.9129
GOTERM_BP_FAT	GO:0044271~nitrogen compound biosynthetic process	37	2.40104	0.0291628	ME1, BCAT1, NAMPT, ATP10D, ASNS, RRM2B, ATP6V1B2, PSPH, TGFB1, GCH1, ALAS1, GOT1, ARG2, SRR, ETNK1, ADCY10, PAPSS1, NQO1, IMPDH2, COX15, MTHFD2L, ADAL, PCBD2, NR4A2, ATP6V1D, MON2, MMAB, GART, ADI1, ATP6V1A, CTH, ADM, PHGDH, THNSL1, ATP6AP1L, PSAT1, NMNAT1	1085	325	13528	1.41946	41.8808
GOTERM_BP_FAT	GO:0042552~myelination	8	0.519143	0.0292893	CD9, SERINC5, EGR2, TSC1, NF1, NAB1, POU3F1, TGFB1	1085	38	13528	2.62488	42.0195
GOTERM_BP_FAT	GO:0014037~Schwann cell differentiation	4	0.259572	0.0298713	EGR2, NF1, NAB1, POU3F1	1085	9	13528	5.54142	42.6536
GOTERM_BP_FAT	GO:0060325~face morphogenesis	4	0.259572	0.0298713	CSRNP1, ARID5B, TIPARP, ASPH	1085	9	13528	5.54142	42.6536
GOTERM_BP_FAT	GO:0034405~response to fluid shear stress	4	0.259572	0.0298713	SMAD7, SMAD6, TGFB1, CITED2	1085	9	13528	5.54142	42.6536
GOTERM_BP_FAT	GO:0000731~DNA synthesis during DNA repair	4	0.259572	0.0298713	POLD3, RFC3, POLH, CDKN2D	1085	9	13528	5.54142	42.6536
GOTERM_BP_FAT	GO:0009791~post-embryonic development	12	0.778715	0.0300858	MORC3, DHCR7, CSRNP1, ARID5B, TGFBR1, TIPARP, NR4A2, SCN9A, SEPP1, KLF4, BCL2L11, SOD2	1085	73	13528	2.04957	42.8856
GOTERM_BP_FAT	GO:0031668~cellular response to extracellular stimulus	11	0.713822	0.0301115	VDR, FOS, CDKN1A, ATG12, ALB, JUN, LEPR, NR4A2, ASNS, HSPA5, SIRT1	1085	64	13528	2.14297	42.9134
GOTERM_BP_FAT	GO:0006414~translational elongation	15	0.973394	0.0302929	RPSA, EEF1B2, RPL13, RPL27A, RPL37, RPL28, RPS28, RPS29, RPL32, RPL31, SEPSECS, RPL37A, RPS20, RPS23, RPS24	1085	101	13528	1.85171	43.1088
GOTERM_MF_FAT	GO:0016801~hydrolase activity, acting on ether bonds	4	0.259572	0.030375	EPHX2, EPHX1, LTA4H, AHCYL2	1048	9	12983	5.50594	39.1839
GOTERM_BP_FAT	GO:0008203~cholesterol metabolic process	14	0.908501	0.0313542	TM7SF2, ACAA2, HDLBP, MVD, CYP51A1, HMGCR, LEPR, HMGCS1, LSS, FDFT1, DHCR7, INSIG1, IDI1, CLN8	1085	92	13528	1.89734	44.2397
GOTERM_BP_FAT	GO:0008284~positive regulation of cell proliferation	45	2.92018	0.0323765	CSF2, NAMPT, CCL2, MVD, PTGS2, IL6ST, CLU, STAT5B, NAP1L1, TAC1, TGFB1, IL11, TIMP1, SSR1, ARNT, LIF, ARHGAP5, OSR2, TSPAN31, RTKN2, CHRNA7, BCL6, CHRFAM7A, SERTAD1, AKIRIN2, ZFP91-CNTF, IL6, IRS2, ADAM10, IL5, TGFBR1, LIFR, CD40, STAT1, HES1, MAPK1, CDKN1A, CNTF, ATF3, ID2, ADM, JUN, VEGFA, MDM2, HBEGF, MDM4, EIF5A2	1085	414	13528	1.35524	45.309
GOTERM_BP_FAT	GO:0042364~water-soluble vitamin biosynthetic process	6	0.389358	0.0326948	ME1, NAMPT, PDXK, PSAT1, MMAB, NMNAT1	1085	23	13528	3.25257	45.6379
GOTERM_BP_FAT	GO:0009612~response to mechanical stimulus	10	0.648929	0.0328127	TXNIP, FOS, CCL2, BTG2, JUN, MAP1B, MGP, RCAN1, STAT1, JUNB	1085	56	13528	2.22646	45.7593
GOTERM_BP_FAT	GO:0007259~JAK-STAT cascade	8	0.519143	0.0333154	CCL2, SOCS2, SOCS3, IL6ST, NLK, SOCS1, STAT5B, STAT1	1085	39	13528	2.55758	46.2739
GOTERM_BP_FAT	GO:0017015~regulation of transforming growth factor beta receptor signaling pathway	8	0.519143	0.0333154	CDKN1C, IL17F, ONECUT2, SKI, ZEB1, THBS1, TGFB1, CITED2	1085	39	13528	2.55758	46.2739
GOTERM_BP_FAT	GO:0048661~positive regulation of smooth muscle cell proliferation	7	0.45425	0.033995	IL6, PTGS2, JUN, VEGFA, STAT5B, HBEGF, STAT1	1085	31	13528	2.8154	46.9622
GOTERM_BP_FAT	GO:0006357~regulation of transcription from RNA polymerase II promoter	73	4.73718	0.0341254	TCEANC, THRB, STAT5B, NR6A1, CBX4, FOXO3, ZEB1, TGFB1, IL11, CITED2, FOS, BLZF1, HEY1, CREG1, AKIRIN2, TWIST1, EGR1, EGR2, RBL1, HES6, FOSB, MED13, ZNF143, JUNB, MXD4, HES1, CTNNBIP1, JUN, VEGFA, MDM2, MDM4, LITAF, ONECUT2, NFKBIA, HCFC2, NFYA, ZNF177, ARNT, PLAGL1, LIF, VDR, SQSTM1, JUND, IL17F, CHD2, BCL6, TAF9, RUNX1, KLF6, IL6, CEBPB, SMAD7, KLF10, SOX30, RYBP, NR4A2, BRIP1, NR4A1, SKI, SIRT1…	1085	727	13528	1.25197	47.0933
GOTERM_MF_FAT	GO:0031072~heat shock protein binding	12	0.778715	0.0342116	DNAJC25-GNG10, MVD, DNAJC10, NFKBIA, DNAJC27, DNAJB9, DNAJC16, DNAJC25, DNAJB1, DNAJC3, DNAJB4, DNAJC1, DNAJB5	1048	74	12983	2.00892	42.9497
GOTERM_BP_FAT	GO:0043535~regulation of blood vessel endothelial cell migration	5	0.324465	0.0342529	HDAC5, NF1, VEGFA, THBS1, TGFB1	1085	16	13528	3.89631	47.2212
GOTERM_BP_FAT	GO:0033280~response to vitamin D	5	0.324465	0.0342529	VDR, PTGS2, CDKN2D, AQP3, TGFB1	1085	16	13528	3.89631	47.2212
GOTERM_BP_FAT	GO:0034332~adherens junction organization	3	0.194679	0.0345098	CDC42, SMAD7, NUMB	1085	4	13528	9.35115	47.4781
GOTERM_BP_FAT	GO:0048861~leukemia inhibitory factor signaling pathway	3	0.194679	0.0345098	LIF, IL6ST, LIFR	1085	4	13528	9.35115	47.4781
GOTERM_BP_FAT	GO:0034616~response to laminar fluid shear stress	3	0.194679	0.0345098	SMAD7, SMAD6, TGFB1	1085	4	13528	9.35115	47.4781
GOTERM_MF_FAT	GO:0004301~epoxide hydrolase activity	3	0.194679	0.0349279	EPHX2, EPHX1, LTA4H	1048	4	12983	9.29127	43.6281
GOTERM_MF_FAT	GO:0047115~trans-1,2-dihydrobenzene-1,2-diol dehydrogenase activity	3	0.194679	0.0349279	AKR1C2, DHDH, AKR1C1	1048	4	12983	9.29127	43.6281
GOTERM_MF_FAT	GO:0005402~cation:sugar symporter activity	5	0.324465	0.0349591	SLC17A5, SLC2A11, SLC2A3, SLC2A1, KIAA1919	1048	16	12983	3.87136	43.6574
GOTERM_MF_FAT	GO:0005351~sugar:hydrogen symporter activity	5	0.324465	0.0349591	SLC17A5, SLC2A11, SLC2A3, SLC2A1, KIAA1919	1048	16	12983	3.87136	43.6574
GOTERM_CC_FAT	GO:0043232~intracellular non-membrane-bounded organelle	225	14.6009	0.0356435	ALS2, HIST2H2AA3, HIST2H2AA4, VAPA, TUBB2B, RPL13, TUBB2A, PDLIM5, DYNC2LI1, STRN, H1FX, MYLIP, CDC16, ZNF251, CITED2, HIST1H2BO, HIST1H2BL, IFT20, HIST1H2BI, RPP30, TIGD6, OXR1, ARC, KIF5B, POLH, KIF5A, SPIRE1, DCTN5, MAPK1, RFC3, KRT19, RND1, PRDM9, JUN, PRKRIP1, ALDOC, AKAP12, STK17B, CEP164, CHEK1, MYBL1, RCC1, ALS2CR8, PEA15, RPS28, RPS29, DMD, TNKS, RPS20, CDC42EP3, RPS23, RPS24, RPSA, GAS2…	992	2596	12782	1.11677	40.5725
GOTERM_CC_FAT	GO:0043228~non-membrane-bounded organelle	225	14.6009	0.0356435	ALS2, HIST2H2AA3, HIST2H2AA4, VAPA, TUBB2B, RPL13, TUBB2A, PDLIM5, DYNC2LI1, STRN, H1FX, MYLIP, CDC16, ZNF251, CITED2, HIST1H2BO, HIST1H2BL, IFT20, HIST1H2BI, RPP30, TIGD6, OXR1, ARC, KIF5B, POLH, KIF5A, SPIRE1, DCTN5, MAPK1, RFC3, KRT19, RND1, PRDM9, JUN, PRKRIP1, ALDOC, AKAP12, STK17B, CEP164, CHEK1, MYBL1, RCC1, ALS2CR8, PEA15, RPS28, RPS29, DMD, TNKS, RPS20, CDC42EP3, RPS23, RPS24, RPSA, GAS2…	992	2596	12782	1.11677	40.5725
GOTERM_BP_FAT	GO:0006873~cellular ion homeostasis	41	2.66061	0.0363357	GNA13, GCLC, CCL2, IL6ST, TAC1, FKBP1A, GCLM, TGFB1, APLP2, VDR, CD9, SERINC5, CHRNA7, PPP3CA, POU3F1, NEDD4L, CHRFAM7A, MT1H, ZFP91-CNTF, SLC12A6, TRPC1, HERPUD1, PTGER3, EGR2, SMAD7, NF1, EPHX2, CSRP3, CCNL2, SOD2, CD55, HSP90B1, CCR7, CNTF, XIRP1, P2RX1, TSC1, ADM, JUN, NAB1, MT2A, PRNP, IFI6	1085	374	13528	1.36684	49.2698
GOTERM_BP_FAT	GO:0007167~enzyme linked receptor protein signaling pathway	38	2.46593	0.0375274	ZFAND5, MPZL1, CCL2, IL6ST, TIPARP, STAT5B, FKBP1A, TGFB1, SRC, MAP3K7, LIF, FOS, EIF4EBP2, GUCA1B, TXNIP, IRS2, CAMLG, SOCS2, SMAD7, BAIAP2, NLK, ARID5B, TGFBR1, KLF10, SMAD6, LIFR, AREGB, SKI, SOCS5, APPL1, PTPN11, JUN, CSRNP1, VEGFA, SORT1, HBEGF, AREG, GDF15, BAMBI	1085	342	13528	1.38536	50.4078
GOTERM_BP_FAT	GO:0006767~water-soluble vitamin metabolic process	8	0.519143	0.0376937	ME1, NAMPT, PDXK, GCLC, SLC23A2, PSAT1, MMAB, NMNAT1	1085	40	13528	2.49364	50.5647
GOTERM_BP_FAT	GO:0032268~regulation of cellular protein metabolic process	50	3.24465	0.0383194	CPEB2, IL6ST, EIF5, CDC16, TGFB1, IL11, PRKAR2A, EIF4EBP2, PAK1, PUM2, SAMD4A, DNAJC1, SOCS3, SOCS1, EIF1B, MAPK1, EIF4G3, JUN, EIF4A2, MDM2, PSME3, PPP1R15B, PPP1R15A, EIF5A2, CLN8, EIF2C3, CSF2, GCLC, MKNK2, NFKBIA, FKBP1A, ANAPC11, FEM1B, TIMP1, LIF, ZFP36L1, ERCC6, SEPSECS, TAF9, THBS1, ZFP91-CNTF, IL6, IL5, PAIP2, SMAD7, TGFBR1, SMAD6, CNTF, TSC1, PSMD10, PRKAR1B	1085	474	13528	1.31521	51.1508
GOTERM_BP_FAT	GO:0006512~ubiquitin cycle	6	0.389358	0.0386631	SOCS3, SOCS1, USP37, NEDD4L, ITCH, SOCS5	1085	24	13528	3.11705	51.4699
GOTERM_BP_FAT	GO:0030168~platelet activation	7	0.45425	0.0391053	GNA13, CD9, IL6, P2RX1, STXBP1, CD40, IL11	1085	32	13528	2.72742	51.8775
GOTERM_BP_FAT	GO:0001666~response to hypoxia	18	1.16807	0.0391503	CCL2, SOCS3, ALDOC, TGFBR1, NF1, STAT5B, APOLD1, NR4A2, TGFB1, ARNT, SOD2, CITED2, HSP90B1, ECE1, ADM, VEGFA, CHRNA7, CHRFAM7A, THBS1	1085	134	13528	1.67483	51.9188
GOTERM_BP_FAT	GO:0051260~protein homooligomerization	14	0.908501	0.0393739	PCBD2, ATL2, ALDOC, ACTN2, SKI, ANXA5, SOD2, GCH1, SPAG9, CTH, P2RX1, SRR, PRNP, AKR1C1	1085	95	13528	1.83742	52.1236
GOTERM_BP_FAT	GO:0065003~macromolecular complex assembly	67	4.34783	0.0396244	HIST2H2AA3, HIST2H2AA4, TUBB2B, TUBB2A, H1FX, TGFB1, HIST1H2BO, HIST1H2BL, HIST1H2BI, SH3BGR, PCBD2, MGP, ACTN2, MED13, CD40, SPAG9, SLU7, SURF1, HIST1H4L, HIST1H4K, ALDOC, SRC, PDSS2, HIST1H4A, HIST1H4B, RAC1, SRR, HIST1H4E, HIST1H4F, TAF9, HIST1H4C, HIST1H4D, HIST1H4I, HIST1H4J, HELLS, HIST1H4H, HIST2H3A, PARD6B, HIST1H3J, SKI, HIST2H3C, UQCRHL, HIST2H3D, P2RX1, TSC1, HIST1H3A, HIST1H3B, HIST1H…	1085	665	13528	1.25619	52.352
GOTERM_BP_FAT	GO:0046822~regulation of nucleocytoplasmic transport	10	0.648929	0.0400398	NUDT4, NEDD4, TGFBR1, NF1, G3BP2, NFKBIA, TNFSF14, SIRT1, TGFB1, PTPN11	1085	58	13528	2.14969	52.7285
GOTERM_BP_FAT	GO:0043550~regulation of lipid kinase activity	4	0.259572	0.0401819	CDC42, RBL1, RAC1, TGFB1	1085	10	13528	4.98728	52.8566
GOTERM_BP_FAT	GO:0033138~positive regulation of peptidyl-serine phosphorylation	4	0.259572	0.0401819	LIF, IL6, TGFB1, IL11	1085	10	13528	4.98728	52.8566
GOTERM_BP_FAT	GO:0043627~response to estrogen stimulus	15	0.973394	0.0404075	TXNIP, PTGS2, SOCS2, SOCS3, LEPR, TGFBR1, STAT5B, SOCS1, MAP1B, RCAN1, TGFB1, MAPK1, KRT19, GSTM3, DUSP1	1085	105	13528	1.78117	53.0594
GOTERM_MF_FAT	GO:0042379~chemokine receptor binding	9	0.584036	0.0407625	CXCL1, CCL2, IL8, CXCL3, CXCL2, C5, CCL4L1, CCL4L2, CXCL11, CCL4	1048	49	12983	2.27541	48.8786
GOTERM_MF_FAT	GO:0016811~hydrolase activity, acting on carbon-nitrogen (but not peptide) bonds, in linear amides	10	0.648929	0.0414339	HDAC5, AGA, GLS, ASAH2B, ASRGL1, SIRT5, HDAC11, SIRT1, ASAH2, GBA	1048	58	12983	2.13592	49.4525
GOTERM_BP_FAT	GO:0051051~negative regulation of transport	18	1.16807	0.0415901	IRS2, PTGS2, NF1, G3BP2, NFKBIA, DPH3, TGFB1, IL11, PTPN11, LIF, PEA15, NEDD4, PACSIN2, RAC1, CALM3, NEDD4L, THBS1, CALM2, SRGN, CALM1	1085	135	13528	1.66243	54.1088
GOTERM_BP_FAT	GO:0042516~regulation of tyrosine phosphorylation of Stat3 protein	5	0.324465	0.0420342	LIF, ZFP91-CNTF, IL6, CNTF, IL6ST, SOCS1	1085	17	13528	3.66712	54.4972
GOTERM_BP_FAT	GO:0051348~negative regulation of transferase activity	14	0.908501	0.042343	HMGCR, NF1, TRIB1, CDKN1C, CDKN1A, DUSP19, AKT1S1, RGS3, PRKRIP1, GADD45G, SPRED1, GADD45B, GADD45A, CLN8	1085	96	13528	1.81828	54.7654
GOTERM_MF_FAT	GO:0005160~transforming growth factor beta receptor binding	5	0.324465	0.0428838	SMAD7, SMAD6, TGFBR1, FKBP1A, TGFB1	1048	17	12983	3.64363	50.6712
GOTERM_MF_FAT	GO:0032393~MHC class I receptor activity	5	0.324465	0.0428838	MICA, ULBP1, ULBP2, MR1, HLA-E	1048	17	12983	3.64363	50.6712
GOTERM_BP_FAT	GO:0030163~protein catabolic process	63	4.08825	0.0431859	DZIP3, CBX4, CDC16, MYLIP, SENP5, TRIM5, USP53, TPP1, MAP1LC3B, FBXO25, RABGEF1, KLHL21, ERAP1, USP11, ITCH, FBXL16, PAN2, ADAM10, SOCS2, SOCS3, SOCS1, ERLIN2, UBR1, SOCS5, DCUN1D1, KLHL12, FBXL4, MDM2, PSME3, FBXO15, TNFAIP3, CLN8, DERL1, XIAP, ATG12, APH1B, UBA6, ANAPC11, FEM1B, EDEM1, SUMO3, ARIH1, CYLD, FBXW8, SQSTM1, FBXO43, OTUD7B, HECTD2, USP37, RNF168, PRSS16, NEDD4L, FBXO42, MYSM1, RNF19…	1085	622	13528	1.26286	55.4899
GOTERM_BP_FAT	GO:0044272~sulfur compound biosynthetic process	9	0.584036	0.0438386	ADI1, CTH, MTHFD2L, GCLC, SLC35D1, LIPT2, DSE, GCLM, GLCE	1085	50	13528	2.24428	56.0433
GOTERM_BP_FAT	GO:0050871~positive regulation of B cell activation	7	0.45425	0.0446782	CDKN1A, IL6, IL5, STAT5B, BCL6, CD40, TGFB1	1085	33	13528	2.64477	56.7457
GOTERM_BP_FAT	GO:0006457~protein folding	22	1.42764	0.0449298	COPA, TCP1, DNAJC10, FKBP1A, LMAN1, HLA-DMA, CANX, BAG4, ERO1LB, HSP90B1, CLGN, DNAJC16, DNAJB9, CCT6B, PPIC, FKBP14, PPIL6, DNAJB1, DNAJB4, QSOX1, DNAJC1, DNAJB5	1085	177	13528	1.54972	56.9541
GOTERM_BP_FAT	GO:0055082~cellular chemical homeostasis	41	2.66061	0.0450853	GNA13, GCLC, CCL2, IL6ST, TAC1, FKBP1A, GCLM, TGFB1, APLP2, VDR, CD9, SERINC5, CHRNA7, PPP3CA, POU3F1, NEDD4L, CHRFAM7A, MT1H, ZFP91-CNTF, SLC12A6, TRPC1, HERPUD1, PTGER3, EGR2, SMAD7, NF1, EPHX2, CSRP3, CCNL2, SOD2, CD55, HSP90B1, CCR7, CNTF, XIRP1, P2RX1, TSC1, ADM, JUN, NAB1, MT2A, PRNP, IFI6	1085	380	13528	1.34525	57.0824
GOTERM_CC_FAT	GO:0044438~microbody part	8	0.519143	0.0457052	FAR1, ACOX1, PNPLA8, LONP2, PEX19, AGPS, MVD, PEX6	992	43	12782	2.39722	48.8703
GOTERM_CC_FAT	GO:0044439~peroxisomal part	8	0.519143	0.0457052	FAR1, ACOX1, PNPLA8, LONP2, PEX19, AGPS, MVD, PEX6	992	43	12782	2.39722	48.8703
GOTERM_BP_FAT	GO:0044257~cellular protein catabolic process	61	3.95847	0.0462099	DZIP3, CBX4, MYLIP, CDC16, SENP5, TRIM5, USP53, MAP1LC3B, FBXO25, RABGEF1, KLHL21, ERAP1, USP11, ITCH, FBXL16, PAN2, ADAM10, SOCS2, SOCS3, SOCS1, ERLIN2, UBR1, SOCS5, DCUN1D1, KLHL12, FBXL4, MDM2, PSME3, FBXO15, TNFAIP3, CLN8, DERL1, XIAP, ATG12, APH1B, UBA6, ANAPC11, FEM1B, EDEM1, SUMO3, ARIH1, CYLD, FBXW8, SQSTM1, FBXO43, OTUD7B, HECTD2, USP37, RNF168, NEDD4L, FBXO42, MYSM1, RNF19A, WSB1, HSP90…	1085	603	13528	1.26129	57.9998
GOTERM_BP_FAT	GO:0006952~defense response	62	4.02336	0.0468003	ALS2, MICA, TOLLIP, TLR1, STAT5B, TLR5, CXCL11, TGFB1, FOS, CD44, HIST1H2BI, TICAM2, ITCH, AKIRIN2, IRAK2, NFKBIZ, PLD1, PTGER3, F8, CCL4L1, CCL4L2, CD40, NLRP1, CCNL2, NCR3, TNFAIP6, CCR7, IL20RB, CXCL1, CCL2, CXCL3, C5, CXCL2, CLU, RSAD2, CALCOCO2, TAC1, CCL4, LEAP2, GCH1, TMED7, JMJD7-PLA2G4B, RAC1, IL17F, SCN9A, THBS1, PTX3, HIST1H2BC, IL6, CEBPB, CAMLG, IL5, HIST1H2BE, IL8, HIST1H2BF, HIST1H…	1085	615	13528	1.25696	58.4739
GOTERM_CC_FAT	GO:0043292~contractile fiber	16	1.03829	0.0471182	TRPC1, MYL5, TNNC1, PDLIM5, ACTN2, SDC4, LMAN1, CSRP3, TPM4, VCL, KRT19, NEB, DMD, KRT8, PPP3CA, SPTAN1	992	121	12782	1.70381	49.9451
GOTERM_MF_FAT	GO:0003690~double-stranded DNA binding	14	0.908501	0.0474159	EGR1, KLF6, THRB, MSH5, STAT5B, IFI16, ZEB1, JUNB, HNRPDL, FOS, RECQL, JUN, PMS1, KLF4	1048	97	12983	1.78801	54.3052
GOTERM_CC_FAT	GO:0022626~cytosolic ribosome	12	0.778715	0.0474654	RPSA, RPS28, RPL32, RPS29, RPL31, RPL13, RPL27A, RPL37, RPS20, RPL28, RPS23, RPS24	992	81	12782	1.9089	50.206
GOTERM_BP_FAT	GO:0006888~ER to Golgi vesicle-mediated transport	8	0.519143	0.047542	COG3, ATL2, BET1, GOSR2, LMAN1, YKT6, SAR1A, SEC24D	1085	42	13528	2.3749	59.0624
GOTERM_BP_FAT	GO:0008366~axon ensheathment	8	0.519143	0.047542	CD9, SERINC5, EGR2, TSC1, NF1, NAB1, POU3F1, TGFB1	1085	42	13528	2.3749	59.0624
GOTERM_BP_FAT	GO:0051591~response to cAMP	8	0.519143	0.047542	FOS, BSG, DUSP1, JUN, BCKDHB, VGF, STAT1, JUNB	1085	42	13528	2.3749	59.0624
GOTERM_BP_FAT	GO:0007272~ensheathment of neurons	8	0.519143	0.047542	CD9, SERINC5, EGR2, TSC1, NF1, NAB1, POU3F1, TGFB1	1085	42	13528	2.3749	59.0624
GOTERM_CC_FAT	GO:0030016~myofibril	15	0.973394	0.0476979	TRPC1, TNNC1, PDLIM5, ACTN2, SDC4, LMAN1, CSRP3, TPM4, VCL, KRT19, NEB, DMD, KRT8, PPP3CA, SPTAN1	992	111	12782	1.74123	50.38
GOTERM_MF_FAT	GO:0008307~structural constituent of muscle	8	0.519143	0.0489214	KRT19, MYL5, NEB, MYOM2, DMD, ACTN2, ASPH, TPM4	1048	42	12983	2.35969	55.4557
GOTERM_MF_FAT	GO:0005507~copper ion binding	11	0.713822	0.0490331	ENOX2, ALB, MT1E, F8, CCS, PRNP, SLC31A1, MT1H, MT1G, MT1X, MT1F	1048	69	12983	1.97496	55.54
GOTERM_BP_FAT	GO:0032880~regulation of protein localization	18	1.16807	0.0495629	IL6, TGFBR1, NF1, G3BP2, NFKBIA, TNFSF14, CD40, DPH3, APPL1, SIRT1, TGFB1, PTPN11, SLC26A4, RSL1D1, EXOC4, RAB14, SRGN, DNAJC1	1085	138	13528	1.62629	60.6261

## Sheet: S6.2
Supplementary Table S6.2 GO enrichment analysis for RES down-regulated genes in human K562 cells.
Category	Term	Count	%	PValue	Genes	List Total	Pop Hits	Pop Total	Fold Enrichment	FDR
GOTERM_CC_FAT	GO:0031974~membrane-enclosed lumen	426	20.6295	6.32389e-66	TGOLN2, MEF2C, XRCC5, SURF6, NAA15, SYNCRIP, MED24, INTS3, MED21, SART3, MED20, WDR74, INTS9, TAF5L, CDCA8, MAK16, INTS7, INTS6, DHX33, PDHA1, CCNA2, CUL1, KRR1, MCRS1, OPA1, RCOR3, RREB1, MED14, SKP1, ISG20L2, TOX4, C10ORF2, NME4, RPS14, PRKRIP1, MYBBP1A, SDAD1, NHP2L1, AHCTF1, CHCHD4, SLC29A2, NAT10, TCF4, NTHL1, PRPF40A, PTGR2, MKI67, PHB, FOXRED2, DLAT, C16ORF88, FXR1, NOLC1, POP1, PARP1, POP…	1339	1856	12782	2.19104	9.31626e-63
GOTERM_CC_FAT	GO:0070013~intracellular organelle lumen	409	19.8063	5.21631e-63	TGOLN2, MEF2C, XRCC5, SURF6, NAA15, SYNCRIP, MED24, INTS3, MED21, SART3, MED20, WDR74, INTS9, TAF5L, CDCA8, MAK16, INTS7, INTS6, DHX33, PDHA1, CCNA2, CUL1, KRR1, MCRS1, RCOR3, RREB1, MED14, SKP1, ISG20L2, TOX4, C10ORF2, RPS14, PRKRIP1, MYBBP1A, SDAD1, NHP2L1, AHCTF1, SLC29A2, NAT10, TCF4, NTHL1, PRPF40A, PTGR2, MKI67, PHB, FOXRED2, DLAT, C16ORF88, FXR1, NOLC1, POP1, PARP1, POP7, RERE, CRNKL1, GAR…	1339	1779	12782	2.19465	7.68459e-60
GOTERM_CC_FAT	GO:0043233~organelle lumen	411	19.9031	5.34066e-61	TGOLN2, MEF2C, XRCC5, SURF6, NAA15, SYNCRIP, MED24, INTS3, MED21, SART3, MED20, WDR74, INTS9, TAF5L, CDCA8, MAK16, INTS7, INTS6, DHX33, PDHA1, CCNA2, CUL1, KRR1, MCRS1, RCOR3, RREB1, MED14, SKP1, ISG20L2, TOX4, C10ORF2, RPS14, PRKRIP1, MYBBP1A, SDAD1, NHP2L1, AHCTF1, SLC29A2, NAT10, TCF4, NTHL1, PRPF40A, PTGR2, MKI67, PHB, FOXRED2, DLAT, C16ORF88, FXR1, NOLC1, POP1, PARP1, POP7, RERE, CRNKL1, GAR…	1339	1820	12782	2.1557	7.86778e-58
GOTERM_CC_FAT	GO:0031981~nuclear lumen	350	16.9492	4.58489e-58	XRCC5, MEF2C, TGOLN2, SURF6, NAA15, SYNCRIP, MED24, INTS3, MED21, SART3, MED20, HEMGN, INTS9, WDR74, G2E3, TAF5L, CDCA8, SIN3A, MAK16, INTS7, INTS6, DHX33, SAP30L, CCNA2, PITX1, CUL1, OXR1, ANAPC1, KRR1, GTPBP4, MCRS1, POLH, RCOR3, RAN, RREB1, BYSL, YY1, MED14, ISG20L2, SKP1, TOX4, RFC5, PCF11, RFC3, NOP2, RPS14, PRKRIP1, ANAPC7, MYBBP1A, SUDS3, SDAD1, LMNB1, TADA3, LMNB2, NHP2L1, AHCTF1, IGF2BP1…	1339	1450	12782	2.30419	6.75439e-55
GOTERM_CC_FAT	GO:0005730~nucleolus	186	9.00726	2.68607e-35	TGOLN2, XPO1, SURF6, RBM4, CBX5, SETX, PNN, GATA1, ESF1, WDR74, G2E3, CDCA8, SIN3A, MAK16, TARDBP, INTS6, DHX33, DDX21, SAP30L, ACIN1, PITX1, OXR1, PABPN1, KRR1, GTPBP4, ZNF593, MCRS1, RRP1, RCOR3, POLH, BYSL, FMR1, ISG20L2, TOX4, MRTO4, KDM2B, NOP2, SMARCE1, RPS14, PRKRIP1, SMARCA5, DDX31, AKAP8, MYBBP1A, EP400, HMGB1, MEAF6, SDAD1, TSHZ1, NHP2L1, SETD1B, C14ORF169, IGF2BP1, ELK3, LIN28A, COIL, …	1339	698	12782	2.54376	3.95708e-32
GOTERM_CC_FAT	GO:0005654~nucleoplasm	209	10.1211	7.04714e-32	MEF2C, XRCC5, SURF6, NAA15, MED24, SYNCRIP, INTS3, SART3, MED21, MED20, HEMGN, INTS9, TAF5L, SIN3A, INTS7, INTS6, CCNA2, CUL1, ANAPC1, MCRS1, POLH, RREB1, RAN, YY1, MED14, SKP1, RFC5, PCF11, RFC3, ANAPC7, SUDS3, TADA3, AHCTF1, CHEK1, TADA1, COIL, TAL1, NUP50, FBXO5, SUPT7L, TCF4, WDHD1, NTHL1, PRPF40A, SUB1, PHB, SMAD3, YTHDC1, SMAD2, SKI, CDC27, RNF2, SUPT16H, PARP1, TCF12, NCOR1, RERE, CRNKL1, …	1339	882	12782	2.26202	1.03817e-28
GOTERM_BP_FAT	GO:0006396~RNA processing	147	7.11864	1.01888e-23	NCBP1, PRPF4B, RBM4, SNRPD1, SYNCRIP, INTS3, SART3, SETX, PNN, SMNDC1, PUS7L, INTS9, DDX17, DDX23, INTS7, TARDBP, WDR77, INTS6, LSM5, SRRM1, TFB2M, DDX20, DHX35, TGS1, PABPN1, RPL35A, KRR1, RRP1, MTPAP, CSTF2T, RNMTL1, HNRNPU, PCF11, NOP2, AQR, RPS14, TRMT12, CELF2, SLU7, TFB1M, FIP1L1, PUS1, NHP2L1, PPIL1, PNPT1, LIN28A, NAA38, LIN28B, PUS7, HNRNPA3, PPAN, HNRNPM, MOV10, DDX46, AGGF1, HNRNPF, QT…	1562	547	13528	2.32746	1.86668e-20
GOTERM_CC_FAT	GO:0043228~non-membrane-bounded organelle	415	20.0969	5.81902e-23	TGOLN2, ALS2, XRCC5, SURF6, PPP2R5A, WDR74, CDCA8, MAK16, INTS6, DHX33, TIGD5, STAG1, KRR1, MCRS1, KIF5B, RCOR3, TIGD1, ESPL1, VPS41, ISG20L2, TOX4, C10ORF2, NCAPD3, RPS14, PRKRIP1, MYBBP1A, SDAD1, NHP2L1, AHCTF1, KIAA1009, RPS26, SLC29A2, NAT10, NUDC, PTGR2, MKI67, C16ORF88, FXR1, NOLC1, MCPH1, POP1, H3F3A, MAP4, H3F3B, PARP1, POP7, GAR1, ZNF346, CCNE1, DYNLL2, HIST2H2AC, SLMAP, SYNJ2, QKI, SRPK…	1339	2596	12782	1.52602	8.57249e-20
GOTERM_CC_FAT	GO:0043232~intracellular non-membrane-bounded organelle	415	20.0969	5.81902e-23	TGOLN2, ALS2, XRCC5, SURF6, PPP2R5A, WDR74, CDCA8, MAK16, INTS6, DHX33, TIGD5, STAG1, KRR1, MCRS1, KIF5B, RCOR3, TIGD1, ESPL1, VPS41, ISG20L2, TOX4, C10ORF2, NCAPD3, RPS14, PRKRIP1, MYBBP1A, SDAD1, NHP2L1, AHCTF1, KIAA1009, RPS26, SLC29A2, NAT10, NUDC, PTGR2, MKI67, C16ORF88, FXR1, NOLC1, MCPH1, POP1, H3F3A, MAP4, H3F3B, PARP1, POP7, GAR1, ZNF346, CCNE1, DYNLL2, HIST2H2AC, SLMAP, SYNJ2, QKI, SRPK…	1339	2596	12782	1.52602	8.57249e-20
GOTERM_CC_FAT	GO:0044451~nucleoplasm part	129	6.24697	7.70753e-19	MORF4L1, MEF2C, XPO1, SURF6, RBM4, NAA15, MED24, INTS3, SART3, MED21, MED20, CBX5, PNN, SMNDC1, INTS9, TAF5L, MLL5, SIN3A, CSNK2A1, INTS7, INTS6, SRRM1, DDX20, TGS1, SATB2, RREB1, YY1, MED14, PCF11, SMARCE1, SLU7, SUDS3, EP400, MEAF6, TADA3, SETD1B, TADA1, COIL, WT1, TAL1, CORO2A, DDX46, METTL3, SUPT7L, TCF4, DDX42, PRPF40A, TAF2, TAF4, ZMYM2, SUB1, TAF5, SAP18, TEAD1, YTHDC1, SMAD3, SKI, SMAD2, …	1339	555	12782	2.21878	1.13546e-15
GOTERM_MF_FAT	GO:0003723~RNA binding	161	7.79661	1.55897e-18	NCBP1, XPO1, THRA, EIF2C1, SURF6, XPO5, RBM4, ASCC1, SNRPD1, SYNCRIP, SART3, CNOT6, SMNDC1, PUS7L, DDX17, DDX28, DDX18, TIA1, TARDBP, EIF1AX, LSM5, SRRM1, DDX21, PUM2, RBM12, PABPN1, KRR1, RPL35A, RPUSD2, RRP7A, FMR1, SECISBP2, MTPAP, CSTF2T, HNRNPU, RNMTL1, EARS2, KDM2B, NOP2, AQR, TIAL1, RPS14, UBR5, SERBP1, PRKRIP1, SLU7, CELF2, DDX31, AKAP1, XRN1, LRPPRC, EIF2C4, SUPT6H, MRPS17, FIP1L1, PUS1,…	1464	718	12983	1.98854	2.52935e-15
GOTERM_BP_FAT	GO:0000278~mitotic cell cycle	102	4.93947	1.88485e-17	PRC1, BTRC, DBF4, AURKA, CUL3, CDCA8, CUL5, CDKN2C, TARDBP, DNAJC2, CCNA2, CUL1, ASPM, STAG1, CDCA3, ANAPC1, RAN, SKP2, TBRG4, ESPL1, SKP1, WEE1, NCAPD3, STMN1, ANAPC7, AKAP8, DSCC1, PPP5C, NEK3, TIPIN, CHEK1, KIAA1009, SPC24, SPC25, TUBB, NIPBL, SAC3D1, NCAPG2, PSMB2, FBXO5, PBRM1, SKA3, SKA2, CLASP2, NUDC, TAF2, TREX2, CDC27, NOLC1, PLK1, PSMC2, RNF2, RRS1, KIF23, E2F4, E2F6, FAM83D, CCNE1, GFI…	1562	370	13528	2.38754	3.45323e-14
GOTERM_BP_FAT	GO:0022403~cell cycle phase	105	5.08475	4.50609e-15	ADCY3, PRC1, DBF4, AURKA, CUL3, CDCA8, CUL5, CDKN2C, TARDBP, DNAJC2, CCNA2, CUL1, ASPM, STAG1, CDCA3, ANAPC1, RAN, SKP2, TBRG4, ESPL1, PIM2, TACC3, WEE1, NCAPD3, RAD1, STMN1, ANAPC7, AKAP8, DSCC1, PPP5C, NEK3, TIPIN, CHEK1, KIAA1009, SPC24, SPC25, TUBB, NIPBL, SAC3D1, NCAPG2, FBXO5, PBRM1, SKA3, SKA2, CLASP2, NUDC, TAF2, MKI67, TREX2, CDC27, SUV39H2, NOLC1, PLK1, RRS1, ZNF318, NCOR1, KIF23, NBN, …	1562	414	13528	2.19655	8.33777e-12
GOTERM_BP_FAT	GO:0044265~cellular macromolecule catabolic process	155	7.50605	1.00869e-14	NCBP1, EIF2C1, BTRC, IDE, ZNRF1, ERLEC1, ZNRF2, CUL3, G2E3, CUL5, FBXO28, ITCH, FBXO21, FBXO22, CUL1, CDCA3, ANAPC1, DTL, DFFA, DFFB, UBE2J1, SKP2, UBR3, UBR1, SKP1, BRAP, DCUN1D1, KDM2B, TRIM33, UBR5, TRIM32, ASB1, RNF139, RNF138, RAD18, ANAPC7, ASB7, EIF2C4, FBXO11, DERL1, PNPT1, UBA6, UBA5, LIN28A, LIN28B, ARIH1, UBE2D2, PSMB2, HNRNPD, HECTD3, FBXO5, FBXW2, ZMPSTE24, FBXO3, FBXO42, FBXO9, NTHL…	1562	725	13528	1.8516	1.85074e-11
GOTERM_BP_FAT	GO:0051603~proteolysis involved in cellular protein catabolic process	135	6.53753	1.14759e-14	BTRC, IDE, ZNRF1, ERLEC1, ZNRF2, CUL3, G2E3, CUL5, FBXO28, ITCH, FBXO21, FBXO22, CUL1, CDCA3, ANAPC1, DTL, UBE2J1, SKP2, UBR3, UBR1, SKP1, BRAP, DCUN1D1, KDM2B, TRIM33, UBR5, TRIM32, ASB1, RNF139, RAD18, RNF138, ANAPC7, ASB7, FBXO11, DERL1, UBA6, UBA5, ARIH1, UBE2D2, PSMB2, HECTD3, FBXO5, FBXW2, ZMPSTE24, FBXO42, FBXO3, FBXO9, RNF14, NPLOC4, SHPRH, FOXRED2, UBE2L3, CDC27, VCP, PSMC2, RNF2, UBE2G1…	1562	600	13528	1.94866	2.09499e-11
GOTERM_CC_FAT	GO:0030529~ribonucleoprotein complex	113	5.47215	1.66179e-14	MRPS36, NCBP1, XPO1, MRPS35, MRPS34, MRPL42, EIF2C1, PRPF4B, RBM4, SNRPD1, SYNCRIP, RPS6KB1, PNN, SMNDC1, DDX23, LSM5, SRRM1, DDX20, DHX35, API5, MRPL34, MRPL35, PABPN1, KRR1, RPL35A, MRPL52, MRPL50, RRP1, FMR1, RPS6KC1, HNRNPU, AQR, RPS14, SLU7, ZNHIT6, EIF2C4, MRPS17, MRPS16, NHP2L1, MRPS12, PPIL1, MRPS10, IGF2BP1, LIN28A, NAA38, HNRNPA3, RPS26, HNRNPM, TROVE2, MOV10, HNRNPF, CDC40, HNRNPD, HNR…	1339	515	12782	2.09454	2.45359e-11
GOTERM_BP_FAT	GO:0044257~cellular protein catabolic process	135	6.53753	1.72039e-14	BTRC, IDE, ZNRF1, ERLEC1, ZNRF2, CUL3, G2E3, CUL5, FBXO28, ITCH, FBXO21, FBXO22, CUL1, CDCA3, ANAPC1, DTL, UBE2J1, SKP2, UBR3, UBR1, SKP1, BRAP, DCUN1D1, KDM2B, TRIM33, UBR5, TRIM32, ASB1, RNF139, RAD18, RNF138, ANAPC7, ASB7, FBXO11, DERL1, UBA6, UBA5, ARIH1, UBE2D2, PSMB2, HECTD3, FBXO5, FBXW2, ZMPSTE24, FBXO42, FBXO3, FBXO9, RNF14, NPLOC4, SHPRH, FOXRED2, UBE2L3, CDC27, VCP, PSMC2, RNF2, UBE2G1…	1562	603	13528	1.93896	3.15303e-11
GOTERM_BP_FAT	GO:0030163~protein catabolic process	138	6.68281	1.79698e-14	BTRC, IDE, ZNRF1, ERLEC1, ZNRF2, CUL3, G2E3, CUL5, FBXO28, ITCH, FBXO21, FBXO22, CUL1, CDCA3, ANAPC1, DTL, UBE2J1, SKP2, UBR3, UBR1, SKP1, BRAP, DCUN1D1, KDM2B, TRIM33, UBR5, TRIM32, ASB1, RNF139, RAD18, RNF138, YME1L1, ANAPC7, ASB7, FBXO11, DERL1, UBA6, UBA5, ARIH1, UBE2D2, PSMB2, HECTD3, FBXO5, FBXW2, ZMPSTE24, FBXO42, FBXO3, FBXO9, RNF14, NPLOC4, SHPRH, FOXRED2, UBE2L3, CDC27, VCP, PSMC2, RNF2…	1562	622	13528	1.9215	3.29514e-11
GOTERM_BP_FAT	GO:0043632~modification-dependent macromolecule catabolic process	130	6.2954	2.26283e-14	BTRC, ZNRF1, ERLEC1, ZNRF2, CUL3, G2E3, CUL5, FBXO28, ITCH, FBXO21, FBXO22, CUL1, CDCA3, ANAPC1, DTL, UBE2J1, SKP2, UBR3, UBR1, SKP1, BRAP, DCUN1D1, KDM2B, TRIM33, UBR5, TRIM32, ASB1, RNF139, RAD18, RNF138, ANAPC7, ASB7, FBXO11, DERL1, UBA6, UBA5, ARIH1, UBE2D2, PSMB2, HECTD3, FBXO5, FBXW2, ZMPSTE24, FBXO42, FBXO3, FBXO9, RNF14, NPLOC4, SHPRH, FOXRED2, UBE2L3, CDC27, VCP, PSMC2, RNF2, UBE2G1, UBE…	1562	574	13528	1.96148	4.1489e-11
GOTERM_BP_FAT	GO:0019941~modification-dependent protein catabolic process	130	6.2954	2.26283e-14	BTRC, ZNRF1, ERLEC1, ZNRF2, CUL3, G2E3, CUL5, FBXO28, ITCH, FBXO21, FBXO22, CUL1, CDCA3, ANAPC1, DTL, UBE2J1, SKP2, UBR3, UBR1, SKP1, BRAP, DCUN1D1, KDM2B, TRIM33, UBR5, TRIM32, ASB1, RNF139, RAD18, RNF138, ANAPC7, ASB7, FBXO11, DERL1, UBA6, UBA5, ARIH1, UBE2D2, PSMB2, HECTD3, FBXO5, FBXW2, ZMPSTE24, FBXO42, FBXO3, FBXO9, RNF14, NPLOC4, SHPRH, FOXRED2, UBE2L3, CDC27, VCP, PSMC2, RNF2, UBE2G1, UBE…	1562	574	13528	1.96148	4.1489e-11
GOTERM_MF_FAT	GO:0000166~nucleotide binding	360	17.4334	5.1553e-14	XRCC5, ADCY3, FASTKD2, ADCY7, SYNCRIP, AURKA, SART3, HIBADH, RAB1A, PRKX, BTK, MAP3K5, DDX17, ATP2B4, MAP3K4, DDX18, AGPS, DHX37, RAB23, DHX33, PIK3CA, TLK1, DHX35, TLK2, RAB20, RAB21, SYK, PIK3CG, GTPBP4, OPA1, MAGI1, KIF5B, RAN, MYLK3, UBE2J1, MTPAP, TBRG4, PIM2, MARK3, C10ORF2, NME4, RFC5, RFC3, NNT, EIF2AK1, ATP2C1, ASCC3, DLD, ROR2, MAPK9, YME1L1, RAB10, ADSS, CHKA, COASY, GNAI3, NEK3, UBA6,…	1464	2245	12983	1.42207	8.35776e-11
GOTERM_BP_FAT	GO:0048285~organelle fission	69	3.3414	6.14422e-14	KIF23, COX10, AURKA, FAM83D, CDCA8, TARDBP, CCNA2, ASPM, CDCA3, STAG1, ANAPC1, CDK1, OPA1, RAN, CCNF, KIF15, ESPL1, WEE1, NCAPD3, EML4, CHMP1A, BUB1B, HAUS7, ANAPC7, RUVBL1, AKAP8, PPP5C, DSCC1, HAUS3, NEK3, USP9X, HAUS2, TIPIN, KIAA1009, AURKAPS1, SPC24, SPC25, TUBB, NIPBL, SAC3D1, NCAPG, NCAPG2, BUB1, FBXO5, PBRM1, SKA3, PAFAH1B1, SKA2, CLASP2, NUDC, BUB3, TERF1, DNM1L, PDS5B, PDS5A, TREX2, CEN…	1562	229	13528	2.60955	1.12477e-10
GOTERM_BP_FAT	GO:0034470~ncRNA processing	60	2.90557	1.58107e-13	GAR1, UTP18, DICER1, UTP15, INTS3, FDXACB1, PUS7L, INTS9, DCAF13, WDR36, DKC1, DGCR8, RRP1B, INTS7, INTS6, CTU2, TFB2M, TSEN2, TSEN15, FTSJ3, RPL35A, KRR1, RRP1, EXOSC7, EXOSC3, TRMT61B, NOP2, RPS14, TRMT12, TFB1M, DUS2L, PUS1, PUS10, LIN28A, LIN28B, PUS7, RPP14, UTP11L, TRDMT1, ADAT2, QTRTD1, KIAA0391, NSUN2, GEMIN4, TSEN54, LCMT2, MPHOSPH10, SMAD3, HEATR1, SMAD2, TRNT1, DIS3, DDX56, NOLC1, POP1…	1562	187	13528	2.77883	2.89646e-10
GOTERM_BP_FAT	GO:0009057~macromolecule catabolic process	160	7.74818	1.64015e-13	NCBP1, EIF2C1, BTRC, IDE, ZNRF1, ERLEC1, ZNRF2, CUL3, G2E3, CUL5, FBXO28, ITCH, FBXO21, FBXO22, CUL1, CDCA3, ANAPC1, DTL, DFFA, DFFB, UBE2J1, SKP2, UBR3, UBR1, SKP1, BRAP, DCUN1D1, KDM2B, TRIM33, UBR5, TRIM32, RNF139, ASB1, RNF138, RAD18, YME1L1, ANAPC7, ASB7, EIF2C4, FBXO11, DERL1, PNPT1, UBA6, UBA5, LIN28A, LIN28B, ARIH1, UBE2D2, PSMB2, HNRNPD, HECTD3, FBXO5, FBXW2, ZMPSTE24, FBXO3, FBXO42, FBX…	1562	781	13528	1.77428	3.00426e-10
GOTERM_BP_FAT	GO:0006511~ubiquitin-dependent protein catabolic process	70	3.38983	3.54845e-13	UBE2G1, BTRC, UBE2G2, ERLEC1, CUL3, CUL5, USP10, PSMD5, ITCH, FBXO21, USP15, FBXO22, USP14, CUL1, USP13, ANAPC1, TBL1XR1, CDK1, DDB1, SKP2, UBR3, ERLIN1, UBR1, SKP1, UBE2B, UBE2K, UBR5, TRIM32, UCHL5, USP21, BUB1B, PSME3, ANAPC7, SIAH2, USP25, USP24, FBXO11, PSMB10, USP7, USP30, USP6, DERL1, UBE3A, USP9X, PSMF1, ARIH1, UBE2D2, PSMB2, USP38, USP36, USP34, USP32, BUB3, USP31, NPLOC4, UBE4B, FOXRED2…	1562	242	13528	2.50516	6.5008e-10
GOTERM_BP_FAT	GO:0022402~cell cycle process	125	6.05327	4.42122e-13	ADCY3, PRC1, BTRC, DBF4, AURKA, CUL3, CDCA8, MLL5, CUL5, CDKN2C, TARDBP, DNAJC2, CCNA2, ASPM, CUL1, STAG1, CDCA3, ANAPC1, RAN, SKP2, TBRG4, ESPL1, PIM2, SKP1, TACC3, WEE1, NCAPD3, RAD1, TBRG1, AKAP8, STMN1, ANAPC7, DST, PPP5C, DSCC1, NEK3, TIPIN, CHEK1, KIAA1009, SPC24, SPC25, TUBB, NIPBL, MACF1, SAC3D1, NCAPG2, PSMB2, PBRM1, FBXO5, SKA3, SKA2, CLASP2, NUDC, TAF2, MKI67, TREX2, SMAD3, CDC27, SUV3…	1562	565	13528	1.91608	8.09952e-10
GOTERM_CC_FAT	GO:0005694~chromosome	101	4.89104	4.75767e-13	MORF4L1, XRCC5, XPO1, PRPF4B, PPP2R5A, HIRA, CBX3, CBX5, CDCA8, SIN3A, CSNK2A1, H2AFV, TIGD5, SS18L1, STAG1, TIGD1, RAN, NCAPD3, RFC5, CHRAC1, RFC3, NDEL1, SMARCE1, SMARCA5, RAD18, AKAP8, LRPPRC, SUDS3, SUV420H1, DSCC1, HMGB1, HIST1H4L, HIST1H4K, TIPIN, AHCTF1, CHEK1, SPC24, SPC25, TAL1, HIST1H4A, HIST1H4B, CENPC1, HIST1H4E, HNRNPD, HIST1H4F, PBRM1, SKA3, HIST1H4C, SKA2, HIST1H4D, CLASP2, HIST1H4…	1339	460	12782	2.09595	7.00839e-10
GOTERM_BP_FAT	GO:0007067~mitosis	65	3.1477	9.50548e-13	KIF23, AURKA, FAM83D, CDCA8, TARDBP, CCNA2, ASPM, CDCA3, STAG1, ANAPC1, CDK1, RAN, CCNF, KIF15, ESPL1, WEE1, NCAPD3, EML4, CHMP1A, BUB1B, HAUS7, ANAPC7, RUVBL1, AKAP8, PPP5C, DSCC1, HAUS3, NEK3, USP9X, HAUS2, TIPIN, KIAA1009, AURKAPS1, SPC24, SPC25, TUBB, NIPBL, SAC3D1, NCAPG, NCAPG2, BUB1, FBXO5, PBRM1, SKA3, PAFAH1B1, SKA2, CLASP2, NUDC, BUB3, TERF1, PDS5B, PDS5A, TREX2, CENPF, BIRC5, CDC27, SM…	1562	220	13528	2.55884	1.74154e-09
GOTERM_BP_FAT	GO:0000280~nuclear division	65	3.1477	9.50548e-13	KIF23, AURKA, FAM83D, CDCA8, TARDBP, CCNA2, ASPM, CDCA3, STAG1, ANAPC1, CDK1, RAN, CCNF, KIF15, ESPL1, WEE1, NCAPD3, EML4, CHMP1A, BUB1B, HAUS7, ANAPC7, RUVBL1, AKAP8, PPP5C, DSCC1, HAUS3, NEK3, USP9X, HAUS2, TIPIN, KIAA1009, AURKAPS1, SPC24, SPC25, TUBB, NIPBL, SAC3D1, NCAPG, NCAPG2, BUB1, FBXO5, PBRM1, SKA3, PAFAH1B1, SKA2, CLASP2, NUDC, BUB3, TERF1, PDS5B, PDS5A, TREX2, CENPF, BIRC5, CDC27, SM…	1562	220	13528	2.55884	1.74154e-09
GOTERM_BP_FAT	GO:0051276~chromosome organization	111	5.3753	1.10861e-12	MORF4L1, XRCC5, RBM4, HIRA, CBX3, INO80, CBX5, EPC2, MLL5, CDCA8, TAF5L, H2AFV, EED, TLK1, TLK2, ACIN1, SATB2, C11ORF30, DFFB, ESPL1, NCAPD3, CHRAC1, DCLRE1C, KDM2B, SMARCE1, SMARCA5, AKAP8, SUDS3, EP400, DSCC1, SUV420H1, SUPT6H, MEAF6, HMGB1, HIST1H4L, HIST1H4K, TADA3, SETD1B, C14ORF169, TADA1, SOX6, NIPBL, HIST1H4A, HIST1H4B, NCAPG2, HIST1H4E, HIST1H4F, PBRM1, HIST1H4C, SUPT7L, HIST1H4D, HIST1H…	1562	485	13528	1.98214	2.03099e-09
GOTERM_BP_FAT	GO:0022613~ribonucleoprotein complex biogenesis	57	2.76029	1.25613e-12	NCBP1, CRNKL1, GAR1, SURF6, UTP18, DICER1, GTPBP10, UTP15, SNRPD1, GNL3L, SMNDC1, DCAF13, WDR36, DKC1, RRP1B, DDX23, WDR77, TFB2M, DDX20, TGS1, FTSJ3, SRPK2, PRPF31, RPL35A, KRR1, GTPBP4, RRP1, EXOSC7, NIP7, BYSL, EXOSC3, ISG20L2, MRTO4, NOP2, RPS14, SLU7, TFB1M, ZNHIT6, SDAD1, NHP2L1, BMS1, MINA, UTP11L, GEMIN7, GEMIN4, GEMIN5, TSR1, MPHOSPH10, HEATR1, SF3A3, DIS3, DDX56, NOLC1, WDR3, RRS1, PES1…	1562	180	13528	2.74255	2.3013e-09
GOTERM_BP_FAT	GO:0000087~M phase of mitotic cell cycle	65	3.1477	2.31582e-12	KIF23, AURKA, FAM83D, CDCA8, TARDBP, CCNA2, ASPM, CDCA3, STAG1, ANAPC1, CDK1, RAN, CCNF, KIF15, ESPL1, WEE1, NCAPD3, EML4, CHMP1A, BUB1B, HAUS7, ANAPC7, RUVBL1, AKAP8, PPP5C, DSCC1, HAUS3, NEK3, USP9X, HAUS2, TIPIN, KIAA1009, AURKAPS1, SPC24, SPC25, TUBB, NIPBL, SAC3D1, NCAPG, NCAPG2, BUB1, FBXO5, PBRM1, SKA3, PAFAH1B1, SKA2, CLASP2, NUDC, BUB3, TERF1, PDS5B, PDS5A, TREX2, CENPF, BIRC5, CDC27, SM…	1562	224	13528	2.51315	4.2428e-09
GOTERM_BP_FAT	GO:0016568~chromatin modification	74	3.58354	2.90593e-12	MORF4L1, RBM4, HIRA, INO80, CBX3, EPC2, MLL5, TAF5L, GFI1B, RTF1, PRMT6, SETMAR, EED, TLK1, TLK2, KDM5A, KDM5B, TBL1XR1, SATB2, C11ORF30, UBE2B, UBE2N, CHRAC1, KDM2B, SMARCE1, BPTF, USP21, SMARCA5, RUVBL1, SRCAP, EP400, SUDS3, SUV420H1, SUPT6H, SMARCAD1, MEAF6, TADA3, SETD1B, C14ORF169, TADA1, CDC73, ARID2, CHD9, CHD7, PBRM1, SUPT7L, BCOR, CHD6, ASF1A, MYSM1, TERF1, KAT2A, CSRP2BP, EHMT1, L3MBTL2…	1562	274	13528	2.33902	5.32389e-09
GOTERM_MF_FAT	GO:0032555~purine ribonucleotide binding	297	14.3826	7.39259e-12	XRCC5, ADCY3, FASTKD2, ADCY7, AURKA, RAB1A, PRKX, BTK, MAP3K5, DDX17, ATP2B4, MAP3K4, DDX18, DHX37, RAB23, DHX33, PIK3CA, TLK1, DHX35, TLK2, RAB20, RAB21, SYK, PIK3CG, GTPBP4, OPA1, MAGI1, KIF5B, RAN, MYLK3, UBE2J1, MTPAP, TBRG4, PIM2, MARK3, C10ORF2, NME4, RFC5, RFC3, EIF2AK1, ATP2C1, ASCC3, ROR2, MAPK9, YME1L1, RAB10, ADSS, COASY, CHKA, GNAI3, NEK3, UBA6, ADRBK2, CHEK1, ARF6, EPHB4, MOV10, NAT1…	1464	1836	12983	1.43456	1.19942e-08
GOTERM_MF_FAT	GO:0032553~ribonucleotide binding	297	14.3826	7.39259e-12	XRCC5, ADCY3, FASTKD2, ADCY7, AURKA, RAB1A, PRKX, BTK, MAP3K5, DDX17, ATP2B4, MAP3K4, DDX18, DHX37, RAB23, DHX33, PIK3CA, TLK1, DHX35, TLK2, RAB20, RAB21, SYK, PIK3CG, GTPBP4, OPA1, MAGI1, KIF5B, RAN, MYLK3, UBE2J1, MTPAP, TBRG4, PIM2, MARK3, C10ORF2, NME4, RFC5, RFC3, EIF2AK1, ATP2C1, ASCC3, ROR2, MAPK9, YME1L1, RAB10, ADSS, COASY, CHKA, GNAI3, NEK3, UBA6, ADRBK2, CHEK1, ARF6, EPHB4, MOV10, NAT1…	1464	1836	12983	1.43456	1.19942e-08
GOTERM_BP_FAT	GO:0000279~M phase	82	3.97094	1.5819e-11	ADCY3, KIF23, NBN, PRC1, AURKA, FAM83D, CDCA8, TARDBP, TUBB1, FANCA, CCNA2, ASPM, STAG1, CDCA3, ANAPC1, CDK1, RAN, CCNF, KIF15, ESPL1, PIM2, TACC3, RAD50, WEE1, NCAPD3, EML4, RAD1, CHMP1A, BUB1B, HAUS7, AKAP8, STMN1, RUVBL1, ANAPC7, PPP5C, DSCC1, HAUS3, NEK3, USP9X, HAUS2, TIPIN, CHEK1, KIAA1009, AURKAPS1, SPC24, SPC25, TUBB, NIPBL, SAC3D1, NCAPG, NCAPG2, BUB1, FBXO5, PBRM1, SKA3, PAFAH1B1, SKA2,…	1562	329	13528	2.15859	2.89819e-08
GOTERM_MF_FAT	GO:0017076~purine nucleotide binding	306	14.8184	1.62247e-11	XRCC5, ADCY3, FASTKD2, ADCY7, AURKA, RAB1A, PRKX, BTK, MAP3K5, DDX17, ATP2B4, MAP3K4, DDX18, AGPS, DHX37, RAB23, DHX33, PIK3CA, TLK1, DHX35, TLK2, RAB20, RAB21, SYK, PIK3CG, GTPBP4, OPA1, MAGI1, KIF5B, RAN, MYLK3, UBE2J1, MTPAP, TBRG4, PIM2, MARK3, C10ORF2, NME4, RFC5, RFC3, EIF2AK1, ATP2C1, ASCC3, DLD, ROR2, MAPK9, YME1L1, RAB10, ADSS, CHKA, COASY, GNAI3, NEK3, UBA6, ADRBK2, CHEK1, ARF6, EPHB4, …	1464	1918	12983	1.41484	2.63238e-08
GOTERM_BP_FAT	GO:0034660~ncRNA metabolic process	64	3.09927	2.54815e-11	GAR1, UTP18, UTP15, MKI67IP, INTS3, FDXACB1, PUS7L, INTS9, DCAF13, WDR36, DKC1, RRP1B, INTS7, INTS6, CTU2, TFB2M, TSEN2, TSEN15, FTSJ3, RPL35A, KRR1, RRP1, EXOSC7, EXOSC3, DARS2, TRMT61B, EARS2, NOP2, RPS14, TRMT12, FARSA, TFB1M, DUS2L, PUS1, PUS10, LIN28A, LIN28B, PUS7, RPP14, UTP11L, TRDMT1, ADAT2, QTRTD1, LARS, MARS2, KIAA0391, NSUN2, GEMIN4, MARS, TSEN54, LCMT2, MPHOSPH10, HEATR1, AARSD1, TRN…	1562	230	13528	2.40993	4.66845e-08
GOTERM_BP_FAT	GO:0008380~RNA splicing	73	3.53511	5.14043e-11	NCBP1, PRPF4B, CRNKL1, RBM4, SNRPD1, SYNCRIP, SKIV2L2, WBP4, SMNDC1, PNN, DDX23, TARDBP, WDR77, LSM5, QKI, MAGOHB, SRRM1, DBR1, DHX35, DDX20, TGS1, TSEN2, PABPN1, SRPK2, PRPF31, PRPF4, HNRNPU, PCF11, SNRNP48, AQR, KHSRP, SLU7, RBM39, THOC2, THOC3, PRPF38B, THOC1, PRPF38A, POLR2E, NHP2L1, TRA2B, PPIL1, TRA2A, IVNS1ABP, NAA38, SF3B3, HNRNPA3, PPAN, HNRNPM, DDX46, HNRNPF, PPP2CA, CDC40, HNRNPD, DHX1…	1562	284	13528	2.22616	9.41776e-08
GOTERM_CC_FAT	GO:0005819~spindle	45	2.17918	5.36969e-11	KIF23, HAUS3, MAEA, PRC1, HAUS2, CBX3, AURKA, KIAA1009, AURKAPS1, FAM83D, TUBGCP4, CDCA8, SAC3D1, CEP170, PPP2CA, BUB1, SKA3, FBXO5, PAFAH1B1, SKA2, CLASP2, ASPM, TERF1, CKAP2, KIF14, CDK1, TBL1XR1, KIF15, TREX2, CENPF, NUP85, BIRC5, CDC27, CSPP1, NDEL1, RIF1, PLK1, MAPK14, PTP4A1, CENPV, KIF20B, BUB1B, HAUS7, TBL1X, NCOR1, SPAST, MYH10	1339	147	12782	2.92222	7.91055e-08
GOTERM_BP_FAT	GO:0007049~cell cycle	151	7.31235	5.40602e-11	SEPT5, ADCY3, TUSC2, MAEA, PRC1, DBF4, BTRC, AURKA, CUL3, CUL5, CDCA8, MLL5, CDKN2C, TARDBP, TLK1, TLK2, DNAJC2, CCNA2, ASPM, CUL1, STAG1, CDCA3, ANAPC1, RAN, SKP2, TBRG4, ESPL1, PIM2, SKP1, TACC3, WEE1, NCAPD3, RAD1, TBRG1, BIN3, AKAP8, STMN1, ANAPC7, DST, PPP5C, DSCC1, NEK3, TIPIN, CHEK1, KIAA1009, SPC24, SPC25, TUBB, NIPBL, MACF1, SAC3D1, NCAPG2, PSMB2, SKA3, PBRM1, FBXO5, SKA2, CLASP2, NUDC, …	1562	776	13528	1.68526	9.90434e-08
GOTERM_BP_FAT	GO:0016071~mRNA metabolic process	87	4.21308	9.42051e-11	NCBP1, EIF2C1, PRPF4B, CRNKL1, RBM4, SNRPD1, SYNCRIP, SKIV2L2, WBP4, SMNDC1, RNGTT, PNN, DDX23, TARDBP, WDR77, LSM5, DBR1, SRRM1, QKI, MAGOHB, DHX35, DDX20, TGS1, TSEN2, TSEN15, PABPN1, SRPK2, PRPF31, MTPAP, CSTF2T, PRPF4, HNRNPU, PCF11, SNRNP48, AQR, PAPD4, SERBP1, KHSRP, CELF2, CPSF6, SLU7, RBM39, THOC2, THOC3, PRPF38B, EIF2C4, SSU72, THOC1, PRPF38A, FIP1L1, POLR2E, NHP2L1, TRA2B, PPIL1, TRA2A,…	1562	370	13528	2.03643	1.72593e-07
GOTERM_BP_FAT	GO:0006350~transcription	332	16.0775	1.41436e-10	MEF2C, EIF2C1, STAT5A, MED25, BBX, HIRA, NAA15, ZNF639, ASCC1, MED24, MED21, ZNF254, MED20, SOHLH2, PGR, EPC2, TAF5L, SIN3A, MED28, ZNF772, ZNF248, PHTF1, ZNF394, SAP30L, MTERFD3, PITX1, ZNF100, RCOR3, C11ORF30, RREB1, ZNF507, YY1, RXRA, MTPAP, ZNF792, MED14, C10ORF2, ZFP82, PRDM4, ASCC3, TGIF2, MYBBP1A, SUDS3, SUPT6H, SUV420H1, TADA3, GPBP1L1, AHCTF1, TADA1, ZNF514, DIDO1, TAL1, MOV10, ZNF226, L…	1562	2101	13528	1.36856	2.59124e-07
GOTERM_BP_FAT	GO:0006397~mRNA processing	78	3.77724	1.91994e-10	NCBP1, PRPF4B, CRNKL1, RBM4, SNRPD1, SYNCRIP, SKIV2L2, WBP4, SMNDC1, RNGTT, PNN, DDX23, TARDBP, WDR77, LSM5, DBR1, QKI, MAGOHB, SRRM1, DHX35, DDX20, TGS1, TSEN2, TSEN15, PABPN1, SRPK2, PRPF31, MTPAP, CSTF2T, PRPF4, HNRNPU, PCF11, SNRNP48, AQR, PAPD4, KHSRP, CPSF6, SLU7, CELF2, RBM39, THOC2, THOC3, PRPF38B, SSU72, THOC1, PRPF38A, FIP1L1, POLR2E, NHP2L1, TRA2B, PPIL1, TRA2A, NAA38, SF3B3, HNRNPA3, …	1562	321	13528	2.10447	3.51752e-07
GOTERM_BP_FAT	GO:0006325~chromatin organization	87	4.21308	2.98233e-10	MORF4L1, RBM4, HIRA, INO80, CBX3, CBX5, TAF5L, MLL5, EPC2, H2AFV, EED, TLK1, TLK2, SATB2, C11ORF30, CHRAC1, KDM2B, SMARCE1, SMARCA5, SUDS3, EP400, SUPT6H, SUV420H1, HMGB1, MEAF6, HIST1H4L, HIST1H4K, TADA3, SETD1B, C14ORF169, TADA1, SOX6, HIST1H4A, HIST1H4B, HIST1H4E, PBRM1, HIST1H4F, SUPT7L, HIST1H4C, HIST1H4D, BCOR, HIST1H4I, ASF1A, HIST1H4J, HIST1H4H, EHMT1, SHPRH, NFE2, TAF5, PHB, SUV39H1, WHS…	1562	378	13528	1.99333	5.46391e-07
GOTERM_MF_FAT	GO:0005524~ATP binding	242	11.7191	3.28486e-10	XRCC5, ADCY3, FASTKD2, ADCY7, AURKA, PRKX, RAB1A, BTK, MAP3K5, DDX17, ATP2B4, DDX18, MAP3K4, DHX37, DHX33, PIK3CA, TLK1, DHX35, TLK2, SYK, PIK3CG, KIF5B, MAGI1, MYLK3, MTPAP, UBE2J1, TBRG4, PIM2, MARK3, C10ORF2, NME4, RFC5, RFC3, EIF2AK1, ASCC3, ATP2C1, ROR2, MAPK9, YME1L1, COASY, CHKA, NEK3, ADRBK2, UBA6, CHEK1, EPHB4, MOV10, NAT10, MKI67, CNKSR3, ATP11B, ACACA, YTHDC2, AARSD1, OXSR1, ATP11C, UB…	1464	1477	12983	1.45301	5.32953e-07
GOTERM_BP_FAT	GO:0042254~ribosome biogenesis	41	1.98547	3.55542e-10	SDAD1, UTP18, SURF6, NHP2L1, GAR1, GTPBP10, UTP15, GNL3L, BMS1, MINA, DCAF13, UTP11L, WDR36, RRP1B, DKC1, TFB2M, FTSJ3, GEMIN4, KRR1, RPL35A, GTPBP4, RRP1, TSR1, EXOSC7, NIP7, BYSL, MPHOSPH10, EXOSC3, HEATR1, ISG20L2, MRTO4, DIS3, DDX56, NOP2, NOLC1, RPS14, WDR3, RRS1, PES1, TFB1M, DDX51	1562	122	13528	2.91056	6.51387e-07
GOTERM_CC_FAT	GO:0016604~nuclear body	47	2.27603	5.37517e-10	MEF2C, XPO1, CRNKL1, GAR1, SETD1B, YLPM1, SART3, COIL, WBP4, WT1, CBX5, PNN, SMNDC1, MLL5, DDX46, DKC1, TRIM8, TOE1, METTL3, NPAT, GATAD2A, CDK12, SRRM1, DDX20, TGS1, GEMIN7, GEMIN4, RBM25, PRPF40A, DDX42, GEMIN5, PRPF31, ZMYM2, SP100, RREB1, YTHDC1, SKI, PRPF4, SF3A3, SON, PPP1R8, RNF2, DYRK1A, CPSF6, SLU7, RBM39, THOC1	1339	168	12782	2.67059	7.91861e-07
GOTERM_MF_FAT	GO:0032559~adenyl ribonucleotide binding	243	11.7676	7.28575e-10	XRCC5, ADCY3, FASTKD2, ADCY7, AURKA, PRKX, RAB1A, BTK, MAP3K5, DDX17, ATP2B4, DDX18, MAP3K4, DHX37, DHX33, PIK3CA, TLK1, DHX35, TLK2, SYK, PIK3CG, KIF5B, MAGI1, MYLK3, MTPAP, UBE2J1, TBRG4, PIM2, MARK3, C10ORF2, NME4, RFC5, RFC3, EIF2AK1, ASCC3, ATP2C1, ROR2, MAPK9, YME1L1, COASY, CHKA, NEK3, ADRBK2, UBA6, CHEK1, EPHB4, MOV10, NAT10, MKI67, CNKSR3, ATP11B, ACACA, YTHDC2, AARSD1, OXSR1, ATP11C, UB…	1464	1497	12983	1.43952	1.18208e-06
GOTERM_MF_FAT	GO:0030554~adenyl nucleotide binding	252	12.2034	1.55545e-09	XRCC5, ADCY3, FASTKD2, ADCY7, AURKA, PRKX, RAB1A, BTK, MAP3K5, DDX17, ATP2B4, DDX18, MAP3K4, AGPS, DHX37, DHX33, PIK3CA, TLK1, DHX35, TLK2, SYK, PIK3CG, MAGI1, KIF5B, MYLK3, MTPAP, UBE2J1, TBRG4, PIM2, MARK3, C10ORF2, NME4, RFC5, RFC3, EIF2AK1, ASCC3, ATP2C1, DLD, ROR2, MAPK9, YME1L1, COASY, CHKA, NEK3, UBA6, ADRBK2, CHEK1, EPHB4, MOV10, NAT10, MKI67, FOXRED2, CNKSR3, ATP11B, ACACA, YTHDC2, AARSD…	1464	1577	12983	1.41711	2.52364e-06
GOTERM_CC_FAT	GO:0044427~chromosomal part	80	3.87409	2.90171e-09	XRCC5, MORF4L1, XPO1, HIST4H4, NBN, PPP2R5A, HIRA, CBX3, HIST2H4A, CBX5, HIST2H4B, CDCA8, SIN3A, CSNK2A1, H2AFV, HIST2H2AC, TIGD5, TOP2B, SS18L1, STAG1, TIGD1, RAN, APTX, NUP85, UBE2B, RAD50, NCAPD3, RFC5, CHRAC1, RFC3, NDEL1, RIF1, BUB1B, RAD18, SUDS3, SUV420H1, DSCC1, HIST1H4L, HIST1H4K, NUP160, TIPIN, AHCTF1, CHEK1, POLA2, SUMO3, SPC24, CHD9, TAL1, SPC25, CDYL, CHD7, HIST1H4A, HIST1H4B, CENPA,…	1339	386	12782	1.97843	4.27475e-06
GOTERM_MF_FAT	GO:0001882~nucleoside binding	255	12.3487	3.32906e-09	XRCC5, ADCY3, FASTKD2, ADCY7, AURKA, PRKX, RAB1A, BTK, MAP3K5, DDX17, ATP2B4, DDX18, MAP3K4, AGPS, DHX37, DHX33, PIK3CA, TLK1, DHX35, TLK2, SYK, PIK3CG, MAGI1, KIF5B, MYLK3, MTPAP, UBE2J1, TBRG4, PIM2, MARK3, C10ORF2, NME4, RFC5, RFC3, EIF2AK1, ASCC3, ATP2C1, DLD, ROR2, MAPK9, YME1L1, COASY, CHKA, NEK3, UBA6, ADRBK2, CHEK1, EPHB4, MOV10, NAT10, MKI67, FOXRED2, CNKSR3, ATP11B, ACACA, YTHDC2, AARSD…	1464	1612	12983	1.40284	5.40124e-06
GOTERM_MF_FAT	GO:0001883~purine nucleoside binding	253	12.2518	4.23678e-09	XRCC5, ADCY3, FASTKD2, ADCY7, AURKA, PRKX, RAB1A, BTK, MAP3K5, DDX17, ATP2B4, DDX18, MAP3K4, AGPS, DHX37, DHX33, PIK3CA, TLK1, DHX35, TLK2, SYK, PIK3CG, MAGI1, KIF5B, MYLK3, MTPAP, UBE2J1, TBRG4, PIM2, MARK3, C10ORF2, NME4, RFC5, RFC3, EIF2AK1, ASCC3, ATP2C1, DLD, ROR2, MAPK9, YME1L1, COASY, CHKA, NEK3, UBA6, ADRBK2, CHEK1, EPHB4, MOV10, NAT10, MKI67, FOXRED2, CNKSR3, ATP11B, ACACA, YTHDC2, AARSD…	1464	1601	12983	1.4014	6.87398e-06
GOTERM_BP_FAT	GO:0015031~protein transport	142	6.87651	4.48677e-09	RAB3GAP2, XPO1, XPO5, AP1G1, XPO4, VPS54, CHMP7, RAB1A, HOOK3, SSR1, TRAK1, RAB23, STAM, TLK1, VPS13B, SAR1A, RAB20, RAB21, SCAMP1, RAN, VTI1B, VPS41, TIMM8B, TIMM8A, RAB10, VPS26B, VPS26A, RAB7A, SDAD1, STX7, DERL1, NAPG, SNX5, STAM2, CCDC91, ARF6, CHCHD4, MIA3, MACF1, CSE1L, TOMM5, NUP50, SEC23IP, SEC61A1, RAB8A, RABIF, ICMT, RAB7L1, EPS15, TRNT1, RABEP1, VCP, NUP62, TOMM70A, TRPS1, ARF3, TOMM4…	1562	762	13528	1.61393	8.22018e-06
GOTERM_CC_FAT	GO:0005739~mitochondrion	174	8.42615	4.58863e-09	HCCS, MRPS36, MRPS35, MRPL42, MRPS34, SLC9A6, STAR, HIBADH, FAHD1, SLC25A21, DDX28, UQCR11, CISD1, AGPS, STARD7, TRAK1, TFB2M, DNAJC5, ELOVL6, PDHA1, MTERFD3, MRPL34, BRP44, OXR1, MRPL35, PABPN1, OPA3, MRPL52, CRLS1, NUDT19, MRPL50, FECH, OPA1, LYRM4, MTPAP, C10ORF2, TIMM8B, TIMM8A, EARS2, NME4, SLC25A32, LETM1, NNT, DLD, ATPIF1, YME1L1, TFB1M, AKAP1, LRPPRC, MDH2, MRPS17, CAV2, MRPS16, NAPG, MRP…	1339	1087	12782	1.52805	6.75989e-06
GOTERM_BP_FAT	GO:0045184~establishment of protein localization	143	6.92494	4.59642e-09	RAB3GAP2, XPO1, XPO5, AP1G1, XPO4, VPS54, CHMP7, RAB1A, HOOK3, SSR1, ANK3, TRAK1, RAB23, STAM, TLK1, VPS13B, SAR1A, RAB20, RAB21, SCAMP1, RAN, VTI1B, VPS41, TIMM8B, TIMM8A, RAB10, VPS26B, VPS26A, RAB7A, SDAD1, STX7, DERL1, NAPG, SNX5, STAM2, CCDC91, ARF6, CHCHD4, MIA3, MACF1, CSE1L, TOMM5, NUP50, SEC23IP, SEC61A1, RAB8A, RABIF, ICMT, RAB7L1, EPS15, TRNT1, RABEP1, VCP, NUP62, TOMM70A, TRPS1, ARF3,…	1562	769	13528	1.61051	8.42108e-06
GOTERM_BP_FAT	GO:0051301~cell division	70	3.38983	5.24394e-09	SEPT5, KIF23, MAEA, PRC1, CDC14B, SENP5, FAM83D, CDC42, CCNE1, CDCA8, CCNA2, ASPM, CDCA3, STAG1, ANAPC1, CDK1, RAN, CCNF, ESPL1, CDK6, CDK4, WEE1, NCAPD3, CHMP1A, CCND1, CCND2, BUB1B, BIN3, HAUS7, ANAPC7, RUVBL1, SPAST, HAUS3, NEK3, USP9X, HAUS2, TIPIN, AHCTF1, NR2C2, KIAA1009, SPC24, SPC25, SAC3D1, NCAPG, NCAPG2, CDC40, BUB1, FBXO5, SKA3, PAFAH1B1, SKA2, CLASP2, NUDC, RASA1, TERF1, PDS5B, PDS5A,…	1562	295	13528	2.05508	9.60739e-06
GOTERM_BP_FAT	GO:0046907~intracellular transport	125	6.05327	1.24083e-08	ALS2, NCBP1, RAB3GAP2, XPO1, AP1G1, XPO5, VPS54, CHMP7, SSR1, HOOK3, TAPBP, TRAK1, TLK1, STAM, SAR1A, SCAMP1, PABPN1, OPA1, KIF5B, RAN, VTI1B, VPS41, TIMM8B, ERGIC2, TIMM8A, NDEL1, ATP2C1, TBRG1, VPS26B, MYBBP1A, DST, VPS26A, LRPPRC, TMX1, STX7, DERL1, AGFG1, NAPG, STAM2, DSCR3, BCL2L1, CSE1L, MACF1, TOMM5, NUP50, SEC23IP, SEC61A1, RHOBTB3, RAB8A, ICMT, PPIF, SLC25A12, TRNT1, VCP, TOMM70A, MLX, T…	1562	657	13528	1.64777	2.27333e-05
GOTERM_CC_FAT	GO:0005681~spliceosome	38	1.84019	1.31628e-08	PRPF4B, CRNKL1, NHP2L1, PPIL1, SNRPD1, SYNCRIP, SKIV2L2, IVNS1ABP, WBP4, SF3B3, PNN, SMNDC1, HNRNPA3, HNRNPM, DDX23, HNRNPF, CDC40, DHX15, SRRM1, DHX35, SNRNP70, DDX20, HNRNPC, GEMIN7, API5, GEMIN4, GEMIN5, PRPF31, PRPF4, HNRNPU, SF3A3, SNRNP48, AQR, PPP1R8, SLU7, RHEB, PRPF38B, PRPF38A	1339	132	12782	2.74807	1.93913e-05
GOTERM_MF_FAT	GO:0004386~helicase activity	41	1.98547	1.55048e-08	XRCC5, SMARCAD1, BTAF1, DICER1, INO80, SKIV2L2, SETX, CHD9, MOV10, DDX17, DDX46, CHD7, DDX28, DDX18, DDX23, DDX19A, DHX37, DHX15, DHX33, DDX21, DHX35, DDX20, CHD6, DDX42, SHPRH, PIF1, G3BP1, YTHDC2, MCM4, C10ORF2, MCM6, DDX56, ASCC3, SMARCA5, DDX31, ZRANB3, RUVBL1, SRCAP, DDX52, EP400, DDX51	1464	140	12983	2.59711	2.51558e-05
GOTERM_CC_FAT	GO:0000775~chromosome, centromeric region	36	1.74334	2.66454e-08	XPO1, NUP160, PPP2R5A, AHCTF1, CBX3, CBX5, SPC24, SUMO3, SPC25, CDCA8, SIN3A, CENPA, CENPC1, PPP2CA, BUB1, SKA3, PBRM1, SKA2, PAFAH1B1, CLASP2, TIGD5, SS18L1, BUB3, MKI67, TIGD1, IKZF1, SUV39H1, CENPF, NUP85, BIRC5, SUV39H2, NDEL1, CENPV, BUB1B, DSCC1, SUV420H1	1339	124	12782	2.7714	3.92536e-05
GOTERM_BP_FAT	GO:0045449~regulation of transcription	383	18.5472	3.03123e-08	MEF2C, EIF2C1, STAT5A, MED25, BBX, HIRA, NAA15, ZNF639, ASCC1, MED24, MED21, ZNF254, MED20, RAB1A, SOHLH2, PGR, EPC2, TAF5L, MYD88, SIN3A, MED28, TRAK1, ZNF248, ZNF772, PHTF1, ZNF394, TIGD5, SAP30L, BCL7A, CCNA2, MTERFD3, PITX1, ZNF100, RCOR3, TIGD1, RAN, RREB1, C11ORF30, ZNF507, RXRA, YY1, ZNF792, MED14, MECOM, ZFP82, PRDM4, ASCC3, RPS14, TGIF2, MYBBP1A, SUDS3, SUPT6H, SUV420H1, TMX1, TADA3, GPB…	1562	2601	13528	1.2753	5.55349e-05
GOTERM_CC_FAT	GO:0031967~organelle envelope	109	5.27845	4.84364e-08	HCCS, XPO1, STAR, CBX3, ANKLE2, CBX5, FAHD1, SLC25A21, CISD1, UQCR11, CRLS1, OPA1, FECH, RAN, TIMM8B, TIMM8A, NME4, LETM1, SLC25A32, NNT, NDEL1, ATPIF1, AKAP1, LRPPRC, MDH2, LMNB1, AGFG1, LMNB2, PNPT1, AHCTF1, BCL2L2, BCL2L1, CHCHD4, MRS2, CSE1L, MTCH2, TOMM5, NUP50, GPD2, PHB, ATP11B, SMAD3, AK2, PPIF, SLC25A12, TXNDC12, NUP62, TOMM70A, TOMM40L, RHOT1, TMPO, MTOR, PARP1, SLC25A17, NDUFAF4, COX11…	1339	620	12782	1.67824	7.13558e-05
GOTERM_CC_FAT	GO:0031975~envelope	109	5.27845	5.84971e-08	HCCS, XPO1, STAR, CBX3, ANKLE2, CBX5, FAHD1, SLC25A21, CISD1, UQCR11, CRLS1, OPA1, FECH, RAN, TIMM8B, TIMM8A, NME4, LETM1, SLC25A32, NNT, NDEL1, ATPIF1, AKAP1, LRPPRC, MDH2, LMNB1, AGFG1, LMNB2, PNPT1, AHCTF1, BCL2L2, BCL2L1, CHCHD4, MRS2, CSE1L, MTCH2, TOMM5, NUP50, GPD2, PHB, ATP11B, SMAD3, AK2, PPIF, SLC25A12, TXNDC12, NUP62, TOMM70A, TOMM40L, RHOT1, TMPO, MTOR, PARP1, SLC25A17, NDUFAF4, COX11…	1339	622	12782	1.67284	8.61769e-05
GOTERM_BP_FAT	GO:0008104~protein localization	154	7.45763	8.40601e-08	ALS2, RAB3GAP2, XPO1, XPO5, AP1G1, XPO4, VPS54, CHMP7, RAB1A, HOOK3, SSR1, ANK3, VPS13D, KIFAP3, TRAK1, RAB23, STAM, TLK1, VPS13B, SAR1A, RAB20, RAB21, SCAMP1, RAN, VANGL2, VTI1B, VPS41, TACC3, TIMM8B, TIMM8A, BIN3, RAB10, VPS26B, VPS26A, RAB7A, SDAD1, DERL1, STX7, NAPG, SNX5, STAM2, CCDC91, ARF6, CHCHD4, MIA3, MACF1, CSE1L, TOMM5, DMD, NUP50, SUPT7L, SEC23IP, SEC61A1, RAB8A, RABIF, ICMT, RAB7L1,…	1562	882	13528	1.51218	0.000154006
GOTERM_CC_FAT	GO:0005643~nuclear pore	26	1.25908	2.3448e-07	XPO1, NUP160, AGFG1, AHCTF1, NUP188, NUP214, POM121, CSE1L, DDX19A, NUP50, POM121C, RANBP2, TNPO2, NUP153, NUP88, RAN, IPO11, NUP85, SENP2, TMEM48, NUP62, IPO7, NUP205, KPNA4, KPNA3, KPNA1	1339	79	12782	3.1417	0.000345431
GOTERM_CC_FAT	GO:0000793~condensed chromosome	35	1.69492	2.58611e-07	HMGB1, AHCTF1, CBX3, CHEK1, MKI67IP, SPC24, SPC25, CENPA, NCAPG, CENPC1, BUB1, SKA3, SKA2, CLASP2, SS18L1, NOL6, MKI67, HMBS, WAPAL, SUV39H1, CENPF, NUP85, SMC2, NCAPD3, SMC4, CHMP1A, NDEL1, SMARCA5, CENPV, BUB1B, RRS1, AKAP8, PES1, LRPPRC, SUV420H1	1339	129	12782	2.58998	0.000380981
GOTERM_CC_FAT	GO:0005635~nuclear envelope	47	2.27603	4.0397e-07	XPO1, LMNB1, NUP160, AGFG1, LMNB2, CBX3, AHCTF1, NUP188, ANKLE2, CBX5, NUP214, POM121, CSE1L, DDX19A, TOR1A, NUP50, FAM156A, MRPL19, PAFAH1B1, FAM156B, RANBP2, POM121C, TNPO2, NUP153, RAN, NUP88, IPO11, TRIM27, ATP11B, SMAD3, CENPF, NUP85, ITPR1, SENP2, NDEL1, TMEM48, NUP62, IPO7, BNIP2, IGF2R, NUP205, KPNA4, TMPO, KCNH2, PARP1, KPNA3, LRPPRC, KPNA1	1339	205	12782	2.18858	0.000595121
GOTERM_BP_FAT	GO:0006259~DNA metabolic process	96	4.64891	8.50263e-07	MORF4L1, XRCC5, DBF4, RBM4, INTS3, MCM10, SETX, MLL5, EPC2, DNAJC2, POLH, DTL, C11ORF30, RAN, DFFA, DFFB, C10ORF2, RAD1, RFC5, DCLRE1C, RFC3, TBRG1, RAD18, DSCC1, HMGB1, TMX1, TIPIN, CHEK1, TTC5, POLE2, POLE3, ASF1A, ATRIP, NTHL1, DNAJA3, GINS1, SHPRH, GINS3, PHB, TREX2, TSN, KAT5, FOXP1, POLD3, TXNDC12, VCP, PPIA, SUPT16H, PARP1, DUT, NBN, ZNF12, CDT1, ANKRD17, MCM8, DKC1, PRMT6, SETMAR, FANCF, …	1562	506	13528	1.64314	0.00155775
GOTERM_BP_FAT	GO:0051028~mRNA transport	28	1.35593	8.81906e-07	XPO1, NCBP1, NUP160, AGFG1, NUP188, NUP214, POM121, DDX19A, NUP50, MAGOHB, QKI, POM121C, RANBP2, PABPN1, NUP153, NUP88, FMR1, G3BP2, NUP85, SENP2, TMEM48, NUP62, NUP205, KHSRP, THOC2, THOC3, LRPPRC, THOC1	1562	87	13528	2.78735	0.00161572
GOTERM_CC_FAT	GO:0000228~nuclear chromosome	39	1.88862	1.28948e-06	XRCC5, MORF4L1, NBN, HIRA, TIPIN, CBX3, CHEK1, MKI67IP, POLA2, CBX5, CSNK2A1, SIN3A, BUB1, PBRM1, TOP2A, SS18L1, TERF1, NOL6, TCP1, PIF1, SUV39H1, WAPAL, BIRC5, CSNK2A1P, SMC2, RAD50, NCAPD3, SUV39H2, CHRAC1, POLD3, ZBED1, CHMP1A, SMARCE1, RNF2, H3F3A, RRS1, H3F3B, HDAC8, LRPPRC, SUDS3, SUV420H1	1339	162	12782	2.29809	0.00189963
GOTERM_CC_FAT	GO:0016607~nuclear speck	29	1.40436	1.48445e-06	MEF2C, CRNKL1, SETD1B, YLPM1, SART3, WBP4, WT1, PNN, SMNDC1, MLL5, DDX46, METTL3, TOE1, CDK12, GATAD2A, SRRM1, RBM25, DDX42, PRPF40A, PRPF31, RREB1, PRPF4, SF3A3, SON, PPP1R8, DYRK1A, SLU7, RBM39, THOC1	1339	103	12782	2.68769	0.00218685
GOTERM_CC_FAT	GO:0044429~mitochondrial part	100	4.84262	1.61049e-06	MRPS36, HCCS, MRPS35, MRPL42, STAR, SLC25A21, FAHD1, CISD1, UQCR11, DDX28, TFB2M, PDHA1, MRPL34, MRPL35, MRPL52, CRLS1, OPA1, FECH, TIMM8B, C10ORF2, EARS2, TIMM8A, NME4, LETM1, SLC25A32, NNT, DLD, ATPIF1, AKAP1, TFB1M, MDH2, LRPPRC, MRPS17, MRPS16, MRPS12, PNPT1, BCL2L2, CHCHD4, BCL2L1, MUT, MRS2, MTCH2, TOMM5, HSPE1, DNAJA3, GPD2, MRPS25, PHB, AK2, MRPS21, DLAT, IDH3A, SLC25A12, PPIF, TXNDC12, T…	1339	595	12782	1.60436	0.00237253
GOTERM_BP_FAT	GO:0006403~RNA localization	30	1.45278	1.68133e-06	XPO1, NCBP1, NUP160, AGFG1, IGF2BP1, NUP188, NUP214, POM121, DDX19A, NUP50, MAGOHB, QKI, POM121C, RANBP2, PABPN1, NUP153, RAN, NUP88, FMR1, G3BP2, NUP85, SENP2, TMEM48, NUP62, NUP205, KHSRP, THOC2, THOC3, LRPPRC, THOC1	1562	100	13528	2.59821	0.00308032
GOTERM_MF_FAT	GO:0008134~transcription factor binding	94	4.55206	1.84203e-06	COPS2, NBN, E2F4, THRB, NIF3L1, E2F5, E2F6, RBM4, HIRA, MED24, RLIM, MED21, RAB1A, TMF1, MAX, CCNE1, MLL5, TAF5L, SIN3A, HSF2, WDR77, TFB2M, TBL1XR1, ZNF593, SP100, RAN, RXRA, YY1, LDB1, SCAI, MED14, STK4, TNFRSF10A, MED4, DCAF6, NCOA1, SMARCE1, BPTF, NCOA3, PFDN6, TRIM32, USP21, ZFPM2, SIAH2, NFE2L3, MYBBP1A, SRCAP, HMGB1, TADA3, ZBTB9, HCFC1, TADA1, ELK3, NR2C2, ARNT, MEIS2, ELK4, HAND2, NPAT, …	1464	513	12983	1.62497	0.00298857
GOTERM_BP_FAT	GO:0051236~establishment of RNA localization	29	1.40436	2.79428e-06	XPO1, NCBP1, NUP160, AGFG1, NUP188, NUP214, POM121, DDX19A, NUP50, MAGOHB, QKI, POM121C, RANBP2, PABPN1, NUP153, RAN, NUP88, FMR1, G3BP2, NUP85, SENP2, TMEM48, NUP62, NUP205, KHSRP, THOC2, THOC3, LRPPRC, THOC1	1562	97	13528	2.58928	0.00511926
GOTERM_BP_FAT	GO:0050658~RNA transport	29	1.40436	2.79428e-06	XPO1, NCBP1, NUP160, AGFG1, NUP188, NUP214, POM121, DDX19A, NUP50, MAGOHB, QKI, POM121C, RANBP2, PABPN1, NUP153, RAN, NUP88, FMR1, G3BP2, NUP85, SENP2, TMEM48, NUP62, NUP205, KHSRP, THOC2, THOC3, LRPPRC, THOC1	1562	97	13528	2.58928	0.00511926
GOTERM_BP_FAT	GO:0050657~nucleic acid transport	29	1.40436	2.79428e-06	XPO1, NCBP1, NUP160, AGFG1, NUP188, NUP214, POM121, DDX19A, NUP50, MAGOHB, QKI, POM121C, RANBP2, PABPN1, NUP153, RAN, NUP88, FMR1, G3BP2, NUP85, SENP2, TMEM48, NUP62, NUP205, KHSRP, THOC2, THOC3, LRPPRC, THOC1	1562	97	13528	2.58928	0.00511926
GOTERM_CC_FAT	GO:0046930~pore complex	27	1.30751	3.0398e-06	XPO1, NUP160, AGFG1, AHCTF1, NUP188, NUP214, POM121, CSE1L, DDX19A, NUP50, POM121C, RANBP2, TNPO2, NUP153, NUP88, RAN, IPO11, NUP85, SENP2, TMEM48, NUP62, IPO7, NUP205, TOMM40L, KPNA4, KPNA3, KPNA1	1339	95	12782	2.71305	0.0044781
GOTERM_BP_FAT	GO:0000377~RNA splicing, via transesterification reactions with bulged adenosine as nucleophile	39	1.88862	3.14264e-06	NCBP1, POLR2E, CRNKL1, NHP2L1, TRA2B, TRA2A, SNRPD1, NAA38, SF3B3, SMNDC1, HNRNPA3, HNRNPM, DDX23, HNRNPF, CDC40, WDR77, HNRNPD, SRRM1, DBR1, SNRNP70, DDX20, HNRNPC, TGS1, GEMIN7, RBM25, GEMIN4, GEMIN5, PABPN1, SRPK2, PRPF31, CSTF2, YTHDC1, PRPF4, HNRNPU, SF3A3, PCF11, HNRNPH3, HNRNPUL1, SLU7	1562	153	13528	2.20763	0.00575745
GOTERM_BP_FAT	GO:0000375~RNA splicing, via transesterification reactions	39	1.88862	3.14264e-06	NCBP1, POLR2E, CRNKL1, NHP2L1, TRA2B, TRA2A, SNRPD1, NAA38, SF3B3, SMNDC1, HNRNPA3, HNRNPM, DDX23, HNRNPF, CDC40, WDR77, HNRNPD, SRRM1, DBR1, SNRNP70, DDX20, HNRNPC, TGS1, GEMIN7, RBM25, GEMIN4, GEMIN5, PABPN1, SRPK2, PRPF31, CSTF2, YTHDC1, PRPF4, HNRNPU, SF3A3, PCF11, HNRNPH3, HNRNPUL1, SLU7	1562	153	13528	2.20763	0.00575745
GOTERM_BP_FAT	GO:0000398~nuclear mRNA splicing, via spliceosome	39	1.88862	3.14264e-06	NCBP1, POLR2E, CRNKL1, NHP2L1, TRA2B, TRA2A, SNRPD1, NAA38, SF3B3, SMNDC1, HNRNPA3, HNRNPM, DDX23, HNRNPF, CDC40, WDR77, HNRNPD, SRRM1, DBR1, SNRNP70, DDX20, HNRNPC, TGS1, GEMIN7, RBM25, GEMIN4, GEMIN5, PABPN1, SRPK2, PRPF31, CSTF2, YTHDC1, PRPF4, HNRNPU, SF3A3, PCF11, HNRNPH3, HNRNPUL1, SLU7	1562	153	13528	2.20763	0.00575745
GOTERM_CC_FAT	GO:0005829~cytosol	190	9.20097	3.64762e-06	ALS2, NCBP1, XPO1, THRA, STAR, TBK1, AP1G1, PDLIM5, BTRC, IDE, EIF5, SNRPD1, RPS6KB1, ITSN1, PRKAR2B, CUL5, PGPEP1, MYD88, SCLY, PDE4A, EIF1AX, GAB1, PIK3CA, STAM, DDX20, ACIN1, PRKACB, CUL1, CDCA3, ANAPC1, PIK3CG, RPL35A, C2CD2, PDXK, STAG3L3, CSNK1G2, RAN, DFFA, DFFB, VPS41, UBR1, NPEPPS, SKP1, RPTOR, GAPVD1, RPS14, RIPK2, ANAPC7, VPS26B, VPS26A, PPP5C, CAV2, STAM2, MAPKAPK3, BCL2L2, BCL2L1, RP…	1339	1330	12782	1.3637	0.00537349
GOTERM_BP_FAT	GO:0010608~posttranscriptional regulation of gene expression	48	2.32446	5.97668e-06	NCBP1, EIF2C1, DICER1, EIF5, HPS4, EIF5B, SYNCRIP, AURKA, PTEN, EIF4EBP2, DGCR8, TIA1, QKI, PUM2, GTPBP4, CCDC88C, APTX, ANKHD1-EIF4EBP3, CDK4, UBE2B, HNRNPU, EIF4G3, EIF2AK1, SERBP1, MTRF1, TBRG1, EIF2C4, NAPG, IGF2BP1, IGF2BP2, IGF2BP3, GCN1L1, LIN28A, LIN28B, AURKAPS1, MOV10, EIF3B, HNRNPD, DNAJA3, PAIP1, IREB2, ELAVL1, SMAD3, SMAD2, ANKHD1, ETF1, EIF2B1, SELT, COG7, MTOR	1562	211	13528	1.9702	0.0109493
GOTERM_MF_FAT	GO:0003677~DNA binding	326	15.7869	6.41269e-06	XRCC5, MEF2C, SURF6, STAT5A, BBX, HIRA, ZNF639, ZNF254, SOHLH2, PGR, TAF5L, SIN3A, H2AFV, ZNF772, ZNF248, PHTF1, ZNF394, TIGD5, PITX1, ZNF100, POLH, RCOR3, TIGD1, RREB1, ZNF507, YY1, RXRA, ZNF792, MECOM, TOX4, C10ORF2, RAD1, RFC5, CHRAC1, ZFP82, RFC3, PRDM4, MTF2, MLLT10, TBRG1, TGIF2, MYBBP1A, SUPT6H, TADA3, GPBP1L1, AHCTF1, ZNF514, TAL1, ZNF226, LHX1, PBRM1, WDHD1, TCF4, NTHL1, ZNF398, IKZF4, I…	1464	2331	12983	1.24025	0.0104038
GOTERM_CC_FAT	GO:0016585~chromatin remodeling complex	22	1.06538	7.12602e-06	MORF4L1, TBL1XR1, SATB2, SUV39H1, SAP18, CSNK2A1P, CBX5, CHRAC1, HDAC4, TAL1, CSNK2A1, SIN3A, SMARCE1, SMARCA5, GATAD2A, PHF21A, TBL1X, ASF1A, NCOR1, HDAC8, SUDS3, RERE, MYSM1	1339	71	12782	2.95789	0.0104974
GOTERM_BP_FAT	GO:0016072~rRNA metabolic process	28	1.35593	7.17027e-06	UTP18, GAR1, UTP15, MKI67IP, DCAF13, UTP11L, WDR36, RRP1B, DKC1, TFB2M, GEMIN4, FTSJ3, RPL35A, KRR1, RRP1, EXOSC7, MPHOSPH10, EXOSC3, HEATR1, DIS3, DDX56, NOP2, NOLC1, RPS14, WDR3, TFB1M, PES1, DDX51	1562	96	13528	2.52603	0.0131358
GOTERM_CC_FAT	GO:0005758~mitochondrial intermembrane space	15	0.726392	7.29523e-06	OPA1, STAR, PNPT1, AK2, CHCHD4, TIMM23, ACN9, TIMM8B, TIMM8A, NME4, TXNDC12, FXC1, TIMM23B, NLN, NDUFS1	1339	36	12782	3.97747	0.0107467
GOTERM_MF_FAT	GO:0003712~transcription cofactor activity	70	3.38983	7.79635e-06	COPS2, THRB, E2F6, RBM4, HIRA, MED24, RLIM, MED21, TMF1, MAX, CCNE1, MLL5, TAF5L, SIN3A, HSF2, WDR77, TFB2M, TBL1XR1, ZNF593, SP100, RAN, LDB1, RXRA, YY1, SCAI, MED14, MED4, NCOA1, DCAF6, NCOA3, SMARCE1, PFDN6, TRIM32, USP21, ZFPM2, SIAH2, NFE2L3, SRCAP, TADA3, ZBTB9, HCFC1, TADA1, ELK3, NR2C2, ARNT, MEIS2, ELK4, HAND2, NPAT, SUPT7L, BCOR, TCF4, MYSM1, RNF14, TRIP13, KAT2A, TAF4, NFE2, L3MBTL2, S…	1464	363	12983	1.71012	0.0126484
GOTERM_CC_FAT	GO:0000118~histone deacetylase complex	16	0.774818	8.34599e-06	MORF4L1, TBL1XR1, SATB2, SAP18, CSNK2A1P, CBX5, HDAC4, TAL1, SIN3A, CSNK2A1, GATAD2A, PHF21A, TBL1X, NCOR1, HDAC8, SUDS3, RERE	1339	41	12782	3.72524	0.0122945
GOTERM_CC_FAT	GO:0015030~Cajal body	14	0.677966	8.79507e-06	PRPF31, XPO1, GAR1, COIL, SMNDC1, DDX46, DKC1, NPAT, DDX20, TGS1, GEMIN7, GEMIN4, GEMIN5, DDX42	1339	32	12782	4.17634	0.012956
GOTERM_BP_FAT	GO:0006364~rRNA processing	27	1.30751	9.57777e-06	UTP18, GAR1, UTP15, DCAF13, UTP11L, WDR36, RRP1B, DKC1, TFB2M, GEMIN4, FTSJ3, RPL35A, KRR1, RRP1, EXOSC7, MPHOSPH10, EXOSC3, HEATR1, DIS3, DDX56, NOP2, NOLC1, RPS14, WDR3, TFB1M, PES1, DDX51	1562	92	13528	2.54172	0.0175459
GOTERM_CC_FAT	GO:0031970~organelle envelope lumen	16	0.774818	1.17351e-05	OPA1, STAR, PNPT1, AK2, CHCHD4, TIMM23, ACN9, TIMM8B, TIMM8A, NME4, TXNDC12, FXC1, IGF2R, TIMM23B, NLN, NDUFS1	1339	42	12782	3.63654	0.0172865
GOTERM_BP_FAT	GO:0006886~intracellular protein transport	72	3.48668	1.39567e-05	XPO1, RAB3GAP2, XPO5, AP1G1, HPS4, CLTC, SSR1, LONP2, FXC1, TRAK1, TIMM23B, STAM, TLK1, RANBP2, FGF2, SAR1A, AP3B1, STX6, KDELR2, RAN, VTI1B, VPS41, STXBP4, TIMM23, TIMM8B, TIMM8A, ATG4C, IPO7, NUP205, MGEA5, SORT1, KPNA4, KPNA3, SEC23B, KPNA1, BID, STX7, DERL1, NAPG, STAM2, POLA2, SEC62, NUP214, AP3M2, MACF1, CSE1L, TOMM5, AP3M1, BCAP29, RAB11A, PEX13, TNPO2, SEC23IP, SEC61A1, HSPA9, FYB, IPO11,…	1562	374	13528	1.6673	0.0255669
GOTERM_BP_FAT	GO:0010605~negative regulation of macromolecule metabolic process	123	5.95642	1.56265e-05	MEF2C, EIF2C1, THRA, THRB, XPO5, IDE, ZNF639, CBX3, ZNF254, CBX5, EIF4EBP2, SIN3A, ATG5, TIA1, EED, RAB23, DDX20, BCL7A, ANAPC1, GTPBP4, ZNF593, SATB2, RXRA, SKP2, EIF2AK1, SMARCE1, TRIM33, RPS14, ASB1, ANAPC7, SUDS3, EIF2C4, HMGB1, TIPIN, IGF2BP1, NOSTRIN, IGF2BP2, BCL2L1, ELK3, IGF2BP3, SOX6, LIN28A, LIN28B, WT1, NR2C1, RPS26, MOV10, MEIS2, PSMB2, FBXO5, TCF4, BCOR, EHMT1, IKZF1, RFX5, PHB, SMA…	1562	734	13528	1.45131	0.0286254
GOTERM_BP_FAT	GO:0006260~DNA replication	43	2.08232	2.22975e-05	HMGB1, TMX1, LIN9, DBF4, RBM4, TIPIN, CHEK1, POLA2, MCM10, CDT1, MCM8, DKC1, POLE2, POLE3, DNAJC2, ATRIP, TOP2A, FEN1, DNAJA3, TERF1, GINS1, POLH, DTL, PHB, NOL8, GINS3, CENPF, IGF1, MCM4, RAD50, C10ORF2, MCM6, RAD1, POLD3, RFC5, RFC3, TBRG1, SUPT16H, RBM14, NFIC, NFIA, DSCC1, REV3L, DUT	1562	190	13528	1.96005	0.0408433
GOTERM_BP_FAT	GO:0007051~spindle organization	17	0.823245	2.23986e-05	KIF23, HAUS3, PRC1, RAN, HAUS2, TREX2, ESPL1, AURKA, TACC3, AURKAPS1, SPC25, TUBB, SAC3D1, BUB1B, FBXO5, HAUS7, STMN1, TUBB1, NCOR1	1562	45	13528	3.27182	0.0410285
GOTERM_BP_FAT	GO:0015931~nucleobase, nucleoside, nucleotide and nucleic acid transport	30	1.45278	2.31125e-05	XPO1, NCBP1, NUP160, AGFG1, NUP188, NUP214, POM121, SLC29A2, DDX19A, NUP50, MAGOHB, QKI, POM121C, RANBP2, PABPN1, NUP153, RAN, NUP88, FMR1, G3BP2, NUP85, SENP2, TMEM48, NUP62, NUP205, KHSRP, THOC2, THOC3, LRPPRC, THOC1	1562	113	13528	2.2993	0.0423358
GOTERM_BP_FAT	GO:0010558~negative regulation of macromolecule biosynthetic process	96	4.64891	2.47476e-05	MEF2C, THRA, EIF2C1, THRB, ZNF639, CBX3, ZNF254, CBX5, SIN3A, EIF4EBP2, TIA1, EED, DDX20, BCL7A, GTPBP4, ZNF593, SATB2, RXRA, EIF2AK1, TRIM33, SMARCE1, RPS14, ASB1, SUDS3, EIF2C4, HMGB1, TIPIN, IGF2BP1, IGF2BP2, NOSTRIN, ELK3, IGF2BP3, SOX6, WT1, NR2C1, MEIS2, TCF4, BCOR, EHMT1, IKZF1, RFX5, PHB, SMAD3, SKI, SMAD2, KAT5, UBP1, FOXP1, HDAC4, HOXB4, DLX1, TRPS1, RNF2, MLX, SCMH1, NCOR1, HDAC8, COPS…	1562	547	13528	1.51998	0.0453303
GOTERM_CC_FAT	GO:0015630~microtubule cytoskeleton	89	4.30993	2.70958e-05	ALS2, KIF23, MAEA, PRC1, CBX3, AURKA, HOOK3, FAM83D, CCNE1, DCAF12, CDCA8, DYNLL2, SLMAP, KIFAP3, ACTR1A, CAMSAP1, SYNJ2, SNTB2, TUBB1, TOP2A, ASPM, KIF2A, KIF14, TBL1XR1, CDK1, KIF5B, KIF15, NUP85, ESPL1, VPS41, KIF16B, EML4, SS18, CHMP1A, SASS6, NDEL1, ATG4C, RIF1, BUB1B, PDE4DIP, HAUS7, STMN1, RUVBL1, DST, SPAST, HAUS3, EXOC7, HAUS2, ARPC4, CHEK1, MYCBP2, AURKAPS1, KIAA1009, TUBGCP4, TUBB, MAC…	1339	549	12782	1.54752	0.0399097
GOTERM_CC_FAT	GO:0000776~kinetochore	22	1.06538	2.81388e-05	XPO1, NUP160, CENPF, AHCTF1, NUP85, CBX5, SPC24, SUMO3, SPC25, SIN3A, NDEL1, CENPA, CENPC1, BUB1, CENPV, BUB1B, SKA3, PBRM1, SKA2, PAFAH1B1, CLASP2, BUB3	1339	77	12782	2.72741	0.0414456
GOTERM_BP_FAT	GO:0051329~interphase of mitotic cell cycle	28	1.35593	2.91074e-05	BCAT1, PPP6C, E2F4, E2F6, DBF4, CHEK1, CUL3, CCNE1, CUL5, GFI1B, CDKN2C, NPAT, DNAJC2, CUL1, NFATC1, TERF1, TAF2, SKP2, TBRG4, CENPF, CDK6, BIRC5, CDK4, CCNB1, CCND1, CUL4A, GSPT1, CCND2	1562	103	13528	2.35436	0.053314
GOTERM_BP_FAT	GO:0008033~tRNA processing	23	1.1138	3.02842e-05	TSEN54, PUS1, LCMT2, PUS10, FDXACB1, PUS7, TRMT61B, RPP14, TRNT1, PUS7L, TRDMT1, QTRTD1, TRMT12, CTU2, ADAT2, WDR4, POP1, KIAA0391, TSEN2, NSUN2, DUS2L, POP7, TSEN15	1562	76	13528	2.621	0.055469
GOTERM_BP_FAT	GO:0010629~negative regulation of gene expression	89	4.30993	4.01557e-05	MEF2C, COPS2, EIF2C1, THRA, THRB, E2F6, XPO5, DICER1, ZNF639, CBX3, ZNF202, RLIM, ZNF254, CBX5, GFI1B, SIN3A, DGCR8, PRMT6, EED, DDX20, LRRFIP1, BCL7A, FGF2, KDM5B, NFX1, TBL1XR1, SATB2, ZNF593, SP100, RXRA, LDB1, SKP2, LEF1, CHMP1A, SMARCE1, BPTF, TRIM33, RPS14, ZFPM2, CUX1, SUDS3, EIF2C4, BTAF1, HMGB1, BCLAF1, NOSTRIN, BCL2L1, SOX6, ELK3, LIN28A, LIN28B, WT1, NR2C1, MOV10, MEIS2, GATAD2A, BCOR,…	1562	504	13528	1.52937	0.0735435
GOTERM_BP_FAT	GO:0016570~histone modification	31	1.50121	4.06456e-05	MORF4L1, MEAF6, TADA3, RBM4, TADA1, CDC73, TAF5L, MLL5, PRMT6, RTF1, SUPT7L, MYSM1, KAT2A, CSRP2BP, EHMT1, PHB, SUV39H1, KAT5, UBE2B, SUV39H2, UBE2N, HDAC4, PHF17, RNF2, WHSC1L1, PHF15, USP21, RUVBL1, RBM14, HDAC8, EP400, SUV420H1	1562	122	13528	2.20067	0.0744404
GOTERM_MF_FAT	GO:0016563~transcription activator activity	74	3.58354	4.34949e-05	E2F3, PTGES2, ELF2, THRA, RBM4, MED24, MED21, MAX, CCNE1, MLL5, TAF5L, HSF2, WDR77, KDM5A, MYB, FOSL1, TBL1XR1, SP100, RREB1, RAN, YY1, RXRA, LEF1, MED14, MED4, NCOA1, DCAF6, SMARCE1, NCOA3, PFDN6, TRIM32, USP21, SMARCA5, CAND1, NFE2L3, SRCAP, TADA3, ZBTB9, HCFC1, TADA1, NFYA, NR2C2, WT1, ARNT, HAND2, NPAT, HNRNPD, SUPT7L, RUNX1, RNF14, MYSM1, NFATC1, KAT2A, ZNF398, TAF4, NFE2, SUB1, PHB, SMAD3, …	1464	410	12983	1.6006	0.0705451
GOTERM_BP_FAT	GO:0006605~protein targeting	46	2.2276	4.84009e-05	BID, XPO1, XPO5, HPS4, POLA2, SEC62, SSR1, NUP214, LONP2, CSE1L, MACF1, TOMM5, AP3M1, FXC1, TRAK1, TIMM23B, PEX13, RANBP2, TNPO2, FGF2, SEC61A1, HSPA9, AP3B1, FYB, RAN, IPO11, YWHAB, ICMT, STXBP4, TIMM23, TIMM8B, TIMM8A, TRNT1, ATG4C, TOMM70A, IPO7, GSK3B, TRPS1, NUP205, MGEA5, SPTBN1, JAK2, KPNA4, KPNA3, RERE, KPNA1	1562	215	13528	1.85299	0.0886378
GOTERM_BP_FAT	GO:0051325~interphase	28	1.35593	5.03524e-05	BCAT1, PPP6C, E2F4, E2F6, DBF4, CHEK1, CUL3, CCNE1, CUL5, GFI1B, CDKN2C, NPAT, DNAJC2, CUL1, NFATC1, TERF1, TAF2, SKP2, TBRG4, CENPF, CDK6, BIRC5, CDK4, CCNB1, CCND1, CUL4A, GSPT1, CCND2	1562	106	13528	2.28773	0.0922102
GOTERM_MF_FAT	GO:0030528~transcription regulator activity	218	10.5569	5.30949e-05	MEF2C, STAT5A, ZNF639, HIRA, MED24, MED21, MED20, SOHLH2, PGR, TAF5L, SIN3A, WDR77, PHTF1, ZNF394, PITX1, RREB1, RAN, YY1, RXRA, MED14, MECOM, DCAF6, PRDM4, MLLT10, TGIF2, SUPT6H, TADA3, TADA1, TAL1, LHX1, SUPT7L, TCF4, BCOR, ZNF398, IKZF4, IKZF1, SUB1, PHB, SMAD3, SKI, SMAD2, TFCP2, UBP1, GCFC1, ZNF215, DLX1, NUP62, RNF4, TRPS1, RNF2, MLX, SUPT16H, TCF19, KLF1, NCOR1, TCF12, RERE, KLF3, COPS2, E…	1464	1512	12983	1.27861	0.0861091
GOTERM_CC_FAT	GO:0012505~endomembrane system	117	5.66586	5.35473e-05	XPO1, SLC9A6, AP1G1, CBX3, SGMS1, ITSN1, ANKLE2, CBX5, SSR1, TAPBP, ST3GAL2, INSIG2, ELOVL6, ASPH, RAB21, SCAMP1, SPTLC2, RAN, FUT11, NDEL1, ATP2C1, VPS26B, VPS26A, LRPPRC, CAV2, TMX1, DERL1, LMNB1, AGFG1, LMNB2, DSCR3, AHCTF1, EXTL2, MIA3, CSE1L, NUP50, B3GNT1, PCYT1A, ERO1L, SEC61A1, NPLOC4, ST6GAL1, DOCK9, ATP11B, SMAD3, EPS15, NUP62, GOSR2, GOSR1, TMPO, MTOR, PARP1, NUP188, ALG6, CLTC, CBFA2T…	1339	782	12782	1.42823	0.0788561
GOTERM_BP_FAT	GO:0043933~macromolecular complex subunit organization	117	5.66586	5.4353e-05	NCBP1, XPO1, IDE, SNRPD1, MED24, SLC7A6, TAPBP, SMNDC1, DDX23, H2AFV, KIFAP3, WDR77, DDX20, TGS1, MTERFD3, DCTPP1, SYK, MAGI1, PRKAB1, MED14, C10ORF2, SPAG9, SMARCE1, RPS14, SMARCA5, SLU7, ATPIF1, STMN1, ZNHIT6, PPP5C, CAV2, HIST1H4L, HIST1H4K, NAPG, AHCTF1, ARPC4, PDSS1, PDSS2, GFM2, TUBB, HIST1H4A, CSE1L, HIST1H4B, HIST1H4E, HIST1H4F, FBXO5, HIST1H4C, HIST1H4D, HIST1H4I, HIST1H4J, ASF1A, HIST1H…	1562	710	13528	1.42718	0.0995331
GOTERM_BP_FAT	GO:0006399~tRNA metabolic process	30	1.45278	5.4866e-05	PUS1, PUS10, FDXACB1, PUS7, RPP14, PUS7L, TRDMT1, QTRTD1, ADAT2, CTU2, LARS, MARS2, KIAA0391, TSEN2, NSUN2, TSEN15, MARS, TSEN54, LCMT2, AARSD1, DARS2, TRMT61B, EARS2, TRNT1, TRMT12, POP1, WDR4, FARSA, POP7, DUS2L	1562	118	13528	2.20187	0.100472
GOTERM_MF_FAT	GO:0004221~ubiquitin thiolesterase activity	22	1.06538	5.49815e-05	USP7, USP6, USP30, USP9X, USP21, USP38, USP47, UCHL5, USP46, USP36, USP10, USP48, USP34, USP25, USP15, USP24, USP32, MYSM1, USP14, USP44, USP13, USP31	1464	75	12983	2.60133	0.0891674
GOTERM_BP_FAT	GO:0034613~cellular protein localization	75	3.63196	5.92352e-05	XPO1, RAB3GAP2, XPO5, AP1G1, HPS4, CLTC, SSR1, CDC42, LONP2, FXC1, TRAK1, TIMM23B, STAM, TLK1, RANBP2, FGF2, SAR1A, AP3B1, STX6, KDELR2, RAN, VTI1B, VPS41, STXBP4, TIMM23, TIMM8B, TIMM8A, ATG4C, IPO7, NUP205, MGEA5, SORT1, KPNA4, KPNA3, SEC23B, KPNA1, BID, STX7, DERL1, NAPG, STAM2, POLA2, SEC62, NUP214, AP3M2, MACF1, CSE1L, TOMM5, AP3M1, BCAP29, RAB11A, PEX13, SUPT7L, TNPO2, SEC23IP, SEC61A1, HSP…	1562	411	13528	1.58042	0.108469
GOTERM_BP_FAT	GO:0034621~cellular macromolecular complex subunit organization	67	3.24455	6.48486e-05	NDUFAF4, NCBP1, XPO1, COX11, HIST4H4, CRNKL1, COX10, DICER1, SNRPD1, HIST2H4A, NAP1L4, HIST2H4B, SMNDC1, MAZ, DDX23, PAK2, H2AFV, HIST2H2AC, WDR77, DDX20, TGS1, TUBB1, MTERFD3, COX15, SRPK2, PRPF31, NIP7, SMARCE1, PFDN6, IPO7, MTRF1, RPS14, NUP205, SMARCA5, SLU7, WASL, STMN1, ZNHIT6, CAV2, HIST1H4L, HIST1H4K, FKBP4, AHCTF1, ARPC4, BMS1, GFM2, TUBB, HIST1H4A, CSE1L, HIST1H4B, CENPA, HIST1H4E, FBXO…	1562	357	13528	1.6254	0.118742
GOTERM_BP_FAT	GO:0022618~ribonucleoprotein complex assembly	21	1.01695	6.73108e-05	SRPK2, NCBP1, PRPF31, TSR1, CRNKL1, NIP7, DICER1, SNRPD1, BMS1, SMNDC1, SF3A3, DDX23, RPS14, WDR77, SLU7, DDX20, TGS1, ZNHIT6, GEMIN7, GEMIN4, GEMIN5	1562	69	13528	2.63586	0.123248
GOTERM_BP_FAT	GO:0031327~negative regulation of cellular biosynthetic process	96	4.64891	6.75488e-05	MEF2C, THRA, EIF2C1, THRB, ZNF639, CBX3, ZNF254, CBX5, SIN3A, EIF4EBP2, TIA1, EED, DDX20, BCL7A, GTPBP4, ZNF593, SATB2, RXRA, EIF2AK1, TRIM33, SMARCE1, RPS14, ASB1, SUDS3, EIF2C4, HMGB1, TIPIN, IGF2BP1, IGF2BP2, NOSTRIN, ELK3, IGF2BP3, SOX6, WT1, NR2C1, MEIS2, TCF4, BCOR, EHMT1, IKZF1, RFX5, PHB, SMAD3, SKI, SMAD2, KAT5, UBP1, FOXP1, HDAC4, HOXB4, DLX1, TRPS1, RNF2, MLX, SCMH1, NCOR1, HDAC8, COPS…	1562	561	13528	1.48204	0.123683
GOTERM_BP_FAT	GO:0070727~cellular macromolecule localization	75	3.63196	7.56352e-05	XPO1, RAB3GAP2, XPO5, AP1G1, HPS4, CLTC, SSR1, CDC42, LONP2, FXC1, TRAK1, TIMM23B, STAM, TLK1, RANBP2, FGF2, SAR1A, AP3B1, STX6, KDELR2, RAN, VTI1B, VPS41, STXBP4, TIMM23, TIMM8B, TIMM8A, ATG4C, IPO7, NUP205, MGEA5, SORT1, KPNA4, KPNA3, SEC23B, KPNA1, BID, STX7, DERL1, NAPG, STAM2, POLA2, SEC62, NUP214, AP3M2, MACF1, CSE1L, TOMM5, AP3M1, BCAP29, RAB11A, PEX13, SUPT7L, TNPO2, SEC23IP, SEC61A1, HSP…	1562	414	13528	1.56897	0.13848
GOTERM_MF_FAT	GO:0008234~cysteine-type peptidase activity	33	1.59806	7.6573e-05	USP7, USP6, USP30, USP9X, SENP5, SENP7, PIGK, PGPEP1, PYCARD, USP38, USP36, USP10, USP34, USP15, CASP2, USP32, USP14, MYSM1, USP13, USP31, ESPL1, CTSS, SENP2, SENP3, ATG4C, USP21, USP47, UCHL5, USP46, USP48, USP25, USP24, USP44	1464	141	12983	2.07553	0.124164
GOTERM_BP_FAT	GO:0016569~covalent chromatin modification	31	1.50121	7.73511e-05	MORF4L1, MEAF6, TADA3, RBM4, TADA1, CDC73, TAF5L, MLL5, PRMT6, RTF1, SUPT7L, MYSM1, KAT2A, CSRP2BP, EHMT1, PHB, SUV39H1, KAT5, UBE2B, SUV39H2, UBE2N, HDAC4, PHF17, RNF2, WHSC1L1, PHF15, USP21, RUVBL1, RBM14, HDAC8, EP400, SUV420H1	1562	126	13528	2.13081	0.14162
GOTERM_MF_FAT	GO:0019787~small conjugating protein ligase activity	37	1.79177	7.73605e-05	UBE3A, UBE2G1, UBE2G2, CBLL1, UBE3C, RLIM, UBE2R2, SUMO3, ARIH1, G2E3, UBE2D2, HECTD3, FBXW2, FBXO3, ITCH, FBXO21, BCOR, FBXO22, FBXO9, RNF14, UBE4B, UBE2J1, UBR3, UBE2F, UBR1, UBE2L3, UBE2B, BRAP, UBE2N, UBE2K, UBR5, RNF2, TRIM32, UBL4A, UBE2W, SIAH2, FBXO11	1464	166	12983	1.97664	0.12544
GOTERM_BP_FAT	GO:0006974~response to DNA damage stimulus	69	3.3414	7.89604e-05	XRCC5, MORF4L1, MRPS35, NBN, RBM4, ZNF12, INTS3, SETX, ANKRD17, EPC2, PRMT6, SETMAR, PARG, FANCF, TLK1, TLK2, FANCA, TOP2A, CCNA2, WDR33, CDK1, SP100, POLH, C11ORF30, DTL, GEN1, DDB1, APTX, UBE2B, RAD50, GTF2H1, UBE2N, DCLRE1C, RFC5, RAD1, CCND1, RFC3, RIF1, UBR5, RAD18, HAUS7, REV3L, HMGB1, TIPIN, BCCIP, CHEK1, TTC5, POLE2, DYRK2, NTHL1, ATRIP, ASF1A, FEN1, TRIP13, SHPRH, TREX2, SMC5, SMC6, KAT5…	1562	373	13528	1.60211	0.144564
GOTERM_MF_FAT	GO:0016879~ligase activity, forming carbon-nitrogen bonds	47	2.27603	7.95919e-05	ADSS, UBE3A, UBE2G1, UBE2G2, HLCS, CAD, CTPS2, ARPC4, CBLL1, UBE3C, RLIM, TTLL12, PFAS, UBE2R2, SUMO3, ARIH1, G2E3, UBE2D2, HECTD3, FBXW2, FBXO3, ITCH, FBXO21, BCOR, FBXO22, FBXO9, RNF14, UBE4B, UBE2J1, ACACA, UBR3, UBE2F, UBR1, UBE2L3, UBE2B, BRAP, GART, UBE2N, KIAA0317, UBE2K, UBR5, RNF2, TRIM32, UBL4A, UBE2W, SIAH2, FBXO11	1464	231	12983	1.80435	0.129056
GOTERM_BP_FAT	GO:0032259~methylation	22	1.06538	9.62483e-05	ZCCHC4, EHMT1, METTL4, SUV39H1, ICMT, ETF1, TRMT61B, SUV39H2, MLL5, PRMT2, METTL3, GSPT1, TRDMT1, WHSC1L1, MTR, PRMT6, GATAD2A, TFB2M, TGS1, NSUN2, FTSJ3, SUV420H1	1562	76	13528	2.50704	0.176189
GOTERM_BP_FAT	GO:0000082~G1/S transition of mitotic cell cycle	18	0.871671	0.000124271	BCAT1, PPP6C, E2F4, E2F6, DBF4, SKP2, CDK4, CUL3, CCNE1, CUL5, CCND1, CUL4A, GSPT1, CCND2, CDKN2C, NPAT, CUL1, NFATC1	1562	56	13528	2.78379	0.227431
GOTERM_BP_FAT	GO:0009890~negative regulation of biosynthetic process	96	4.64891	0.000151313	MEF2C, THRA, EIF2C1, THRB, ZNF639, CBX3, ZNF254, CBX5, SIN3A, EIF4EBP2, TIA1, EED, DDX20, BCL7A, GTPBP4, ZNF593, SATB2, RXRA, EIF2AK1, TRIM33, SMARCE1, RPS14, ASB1, SUDS3, EIF2C4, HMGB1, TIPIN, IGF2BP1, IGF2BP2, NOSTRIN, ELK3, IGF2BP3, SOX6, WT1, NR2C1, MEIS2, TCF4, BCOR, EHMT1, IKZF1, RFX5, PHB, SMAD3, SKI, SMAD2, KAT5, UBP1, FOXP1, HDAC4, HOXB4, DLX1, TRPS1, RNF2, MLX, SCMH1, NCOR1, HDAC8, COPS…	1562	573	13528	1.45101	0.276856
GOTERM_MF_FAT	GO:0008080~N-acetyltransferase activity	20	0.968523	0.000156513	KAT2A, ELP3, CSRP2BP, TADA3, TAF5, NAA15, TADA1, KAT5, NCOA1, TAF5L, AGPAT5, CDYL, SMARCE1, NCOA3, NAA50, MGEA5, NAT10, SUPT7L, AGPAT3, SRCAP	1464	69	12983	2.57048	0.253633
GOTERM_MF_FAT	GO:0008135~translation factor activity, nucleic acid binding	25	1.21065	0.000171704	ABCF1, EIF2C1, HBS1L, EIF5, EIF5B, GCN1L1, GFM2, EIF3B, EIF1AX, GFM1, EEF2K, EIF3J, EIF3M, EIF4ENIF1, EIF1AD, MTRF1L, DENR, ETF1, EIF2B1, EIF4G3, EIF2AK1, GSPT1, TSFM, MTRF1, EIF2C4	1464	98	12983	2.26229	0.278218
GOTERM_CC_FAT	GO:0017053~transcriptional repressor complex	14	0.677966	0.000181468	TBL1XR1, YWHAB, SKI, PHF12, RLIM, CSNK2A1P, CBX5, HDAC4, CORO2A, CSNK2A1, SMARCE1, GATAD2A, DDX20, TBL1X, NCOR1	1339	41	12782	3.25959	0.267003
GOTERM_BP_FAT	GO:0065003~macromolecular complex assembly	108	5.23002	0.000194081	NCBP1, XPO1, IDE, SNRPD1, MED24, SLC7A6, TAPBP, SMNDC1, DDX23, H2AFV, KIFAP3, WDR77, DDX20, TGS1, DCTPP1, SYK, MAGI1, PRKAB1, MED14, C10ORF2, SPAG9, RPS14, SMARCA5, SLU7, ATPIF1, ZNHIT6, PPP5C, CAV2, HIST1H4L, HIST1H4K, NAPG, AHCTF1, ARPC4, PDSS1, PDSS2, TUBB, HIST1H4A, CSE1L, HIST1H4B, HIST1H4E, HIST1H4F, FBXO5, HIST1H4C, HIST1H4D, HIST1H4I, HIST1H4J, ASF1A, HIST1H4H, TAF2, TAF4, SHPRH, TSR1, TA…	1562	665	13528	1.40655	0.354979
GOTERM_BP_FAT	GO:0043414~biopolymer methylation	20	0.968523	0.000214237	EHMT1, SUV39H1, ICMT, ETF1, TRMT61B, SUV39H2, MLL5, PRMT2, METTL3, GSPT1, TRDMT1, WHSC1L1, MTR, PRMT6, GATAD2A, TFB2M, TGS1, NSUN2, FTSJ3, SUV420H1	1562	69	13528	2.51035	0.391775
GOTERM_MF_FAT	GO:0003682~chromatin binding	33	1.59806	0.000259355	MORF4L1, MKRN1, HIRA, CBX3, CBX5, CHD9, CHD7, CDYL, CENPA, PBRM1, CHD6, TOP2B, ASF1A, TOP2A, NFATC3, SATB2, RAN, SUV39H1, ADNP, CENPF, LEF1, APTX, KAT5, SUV39H2, DLX1, NCOA1, NUP62, SMARCE1, RNF2, SP3, SMARCA5, CUX1, PBX2	1464	150	12983	1.951	0.419961
GOTERM_BP_FAT	GO:0016481~negative regulation of transcription	79	3.82567	0.000262507	MEF2C, COPS2, THRA, THRB, E2F6, ZNF639, CBX3, ZNF202, RLIM, ZNF254, CBX5, SIN3A, GFI1B, PRMT6, EED, DDX20, LRRFIP1, BCL7A, FGF2, KDM5B, NFX1, TBL1XR1, SATB2, ZNF593, SP100, RXRA, LDB1, LEF1, CHMP1A, SMARCE1, TRIM33, BPTF, RPS14, ZFPM2, CUX1, SUDS3, BTAF1, HMGB1, BCLAF1, NOSTRIN, SOX6, ELK3, WT1, NR2C1, MEIS2, GATAD2A, BCOR, TCF4, EHMT1, IKZF1, RFX5, PHB, TRIM27, ZNF24, YWHAB, SMAD3, CENPF, SMAD2,…	1562	459	13528	1.49062	0.479846
GOTERM_MF_FAT	GO:0003729~mRNA binding	19	0.920097	0.000263708	FMR1, IREB2, SECISBP2, GRSF1, IGF2BP1, ELAVL1, SYNCRIP, IGF2BP2, TSN, IGF2BP3, HNRPDL, RPS26, SERBP1, TIA1, RPS14, HNRNPD, SLU7, HNRNPC, RBM25	1464	66	12983	2.55296	0.426995
GOTERM_MF_FAT	GO:0016887~ATPase activity	60	2.90557	0.000282983	XRCC5, ABCF1, ABCF2, DICER1, IDE, INO80, SKIV2L2, TAPBP, DDX17, DDX18, LONP2, ATP2B4, DDX28, DDX23, ATP8B2, DHX33, DDX21, DHX35, ACIN1, DDX20, TOP2A, MDN1, ABCE1, G3BP1, ATP6V1D, GTF2H1, RFC5, RFC3, BPTF, ASCC3, ATP2C1, SMARCA5, DDX31, RUVBL1, SPAST, ABCA3, DDX46, DDX19A, DHX15, CHD6, HSPA8, DDX42, RHOBTB3, PIF1, ATP11B, ATP11C, KIAA0564, DDX56, VCP, PSMC2, KIF20B, TRPC4AP, ABCC4, ABCC1, KATNAL1,…	1464	334	12983	1.59308	0.458139
GOTERM_BP_FAT	GO:0035195~gene silencing by miRNA	9	0.435835	0.000286939	MOV10, EIF2C1, DGCR8, DICER1, SMAD3, SMAD2, LIN28A, LIN28B, EIF2C4	1562	17	13528	4.58507	0.524396
GOTERM_BP_FAT	GO:0006351~transcription, DNA-dependent	55	2.66344	0.000288229	COPS2, E2F3, THRA, THRB, MED24, MKI67IP, TMF1, MAX, TAF5L, MAZ, HSF2, TARDBP, RTF1, TFB2M, KDM5A, FOSL1, MTERFD3, NFX1, SNAPC5, RREB1, MED14, C10ORF2, GTF2H1, CD3EAP, MED4, PRDM4, GTF2I, SMARCA5, NFE2L3, MYNN, POLR2E, FOXM1, HCFC1, NFYA, IVNS1ABP, ARNT, TROVE2, CEBPZ, GTF3C6, GTF3C2, NFATC3, NFATC1, TRIP13, KAT2A, TAF2, TAF4, POLR3H, TAF5, POLR3A, TRPS1, SUPT16H, TCEB3, PARP1, NFIC, NCOR1	1562	292	13528	1.63129	0.526748
GOTERM_MF_FAT	GO:0019899~enzyme binding	86	4.16465	0.000288249	ALS2, RAB3GAP1, PDLIM5, PDE3B, CBX3, CAD, AURKA, FER, UBQLN1, CBX5, CUL3, CUL5, MLL5, ANK1, LONP2, CDKN2C, MAPKAP1, RANBP3, ACIN1, RANBP2, TOP2B, CASP2, TOP2A, CUL1, DLG1, AP3B1, FMNL3, SP100, ADAM10, DFFB, PRKAB1, UBE2B, C10ORF2, RFC5, SPAG9, CCND1, CCND2, UBE2K, IPO7, IGF2R, PRKRIP1, SORT1, RNF138, RAD18, HAUS7, ATPIF1, AKAP8, AKAP1, SUDS3, CAV2, DIAPH3, CHEK1, NR2C1, AURKAPS1, TAL1, DMD, PAFAH…	1464	523	12983	1.45825	0.466645
GOTERM_BP_FAT	GO:0045934~negative regulation of nucleobase, nucleoside, nucleotide and nucleic acid metabolic process	86	4.16465	0.000312914	MEF2C, COPS2, THRA, THRB, E2F6, ZNF639, CBX3, ZNF202, RLIM, ZNF254, CBX5, CDT1, GFI1B, SIN3A, PRMT6, EED, DDX20, LRRFIP1, BCL7A, FGF2, KDM5B, NFX1, TBL1XR1, SATB2, ZNF593, GTPBP4, SP100, RXRA, LDB1, LEF1, CHMP1A, SMARCE1, BPTF, TRIM33, RPS14, ZFPM2, ATPIF1, CUX1, SUDS3, BTAF1, HMGB1, BCLAF1, TIPIN, NOSTRIN, SOX6, ELK3, WT1, NR2C1, RPS26, MEIS2, GATAD2A, BCOR, TCF4, TERF1, EHMT1, NF2, IKZF1, RFX5,…	1562	512	13528	1.45473	0.571738
GOTERM_BP_FAT	GO:0043543~protein amino acid acylation	18	0.871671	0.000313482	KAT2A, MORF4L1, ZDHHC2, MEAF6, CSRP2BP, TADA3, NAA15, TADA1, KAT5, PHF17, NMT1, TAF5L, ZDHHC17, NAA50, PHF15, SUPT7L, RUVBL1, EP400	1562	60	13528	2.59821	0.572772
GOTERM_CC_FAT	GO:0005759~mitochondrial matrix	42	2.0339	0.000341112	MRPS36, MRPS17, MRPS35, MRPL42, MRPS16, MRPS12, NFS1, MCCC2, MUT, DDX28, FXN, MRPL16, MARS2, TFB2M, HSPE1, PDHA1, DNAJA3, MRPL34, HSPA9, MRPL35, PDK1, MRPL52, FECH, MRPS25, MRPS21, DLAT, DARS2, IDH3A, C10ORF2, EARS2, PPIF, ACSM3, COQ3, ALDH1B1, MRPL27, POLDIP2, DLD, TFB1M, PMPCA, LRPPRC, MDH2, MRP63	1339	227	12782	1.76621	0.501346
GOTERM_CC_FAT	GO:0031980~mitochondrial lumen	42	2.0339	0.000341112	MRPS36, MRPS17, MRPS35, MRPL42, MRPS16, MRPS12, NFS1, MCCC2, MUT, DDX28, FXN, MRPL16, MARS2, TFB2M, HSPE1, PDHA1, DNAJA3, MRPL34, HSPA9, MRPL35, PDK1, MRPL52, FECH, MRPS25, MRPS21, DLAT, DARS2, IDH3A, C10ORF2, EARS2, PPIF, ACSM3, COQ3, ALDH1B1, MRPL27, POLDIP2, DLD, TFB1M, PMPCA, LRPPRC, MDH2, MRP63	1339	227	12782	1.76621	0.501346
GOTERM_MF_FAT	GO:0016564~transcription repressor activity	57	2.76029	0.000372925	COPS2, THRA, ELF2, THRB, E2F6, HIRA, CBX3, RLIM, CBX5, SIN3A, EED, LRRFIP1, DDX20, KDM5B, TBL1XR1, ZNF593, SP100, LDB1, YY1, SCAI, ZFPM2, SIAH2, CUX1, BCLAF1, NOSTRIN, ELK3, NR2C1, MEIS2, NPAT, GATAD2A, BCOR, TCF4, IKZF4, IKZF1, L3MBTL2, PHB, ZNF24, YWHAB, SMAD3, SAP18, ILF3, SKI, PHF12, KAT5, UBP1, FOXP1, HDAC4, HOXB4, ID1, DR1, TRPS1, RNF2, SP3, RBAK, SCMH1, TBL1X, NCOR1	1464	316	12983	1.59964	0.603338
GOTERM_MF_FAT	GO:0031625~ubiquitin protein ligase binding	13	0.62954	0.00037675	NLK, SMAD3, AURKA, SKI, SMAD2, UBE2B, AURKAPS1, CUL3, CUL5, CUL4A, UBE2K, RAD18, CUL4B, CUL1	1464	36	12983	3.20239	0.609509
GOTERM_MF_FAT	GO:0004842~ubiquitin-protein ligase activity	32	1.54964	0.000397309	UBE3A, UBE2G1, UBE2G2, UBE3C, CBLL1, RLIM, UBE2R2, G2E3, UBE2D2, FBXW2, HECTD3, FBXO3, ITCH, BCOR, FBXO21, FBXO22, FBXO9, UBE4B, UBE2J1, UBR3, UBR1, UBE2L3, UBE2B, BRAP, UBE2N, UBE2K, RNF2, UBR5, TRIM32, UBE2W, SIAH2, FBXO11	1464	147	12983	1.93049	0.642669
GOTERM_BP_FAT	GO:0032774~RNA biosynthetic process	55	2.66344	0.000407498	COPS2, E2F3, THRA, THRB, MED24, MKI67IP, TMF1, MAX, TAF5L, MAZ, HSF2, TARDBP, RTF1, TFB2M, KDM5A, FOSL1, MTERFD3, NFX1, SNAPC5, RREB1, MED14, C10ORF2, GTF2H1, CD3EAP, MED4, PRDM4, GTF2I, SMARCA5, NFE2L3, MYNN, POLR2E, FOXM1, HCFC1, NFYA, IVNS1ABP, ARNT, TROVE2, CEBPZ, GTF3C6, GTF3C2, NFATC3, NFATC1, TRIP13, KAT2A, TAF2, TAF4, POLR3H, TAF5, POLR3A, TRPS1, SUPT16H, TCEB3, PARP1, NFIC, NCOR1	1562	296	13528	1.60925	0.743947
GOTERM_CC_FAT	GO:0000123~histone acetyltransferase complex	15	0.726392	0.000442741	MORF4L1, TAF2, KAT2A, MEAF6, TAF4, TADA3, TAF5, TADA1, KAT5, PHF17, TAF5L, PHF15, SUPT7L, RUVBL1, EP400	1339	50	12782	2.86378	0.65026
GOTERM_MF_FAT	GO:0003713~transcription coactivator activity	42	2.0339	0.000442818	TADA3, ZBTB9, RBM4, HCFC1, MED24, TADA1, MED21, NR2C2, ARNT, CCNE1, MAX, TAF5L, MLL5, HAND2, HSF2, WDR77, NPAT, SUPT7L, MYSM1, RNF14, KAT2A, TAF4, NFE2, SP100, SUB1, RAN, RXRA, YY1, ICMT, MED14, KAT5, MED4, DCAF6, NCOA1, NCOA3, RNF4, SMARCE1, PFDN6, TRIM32, USP21, RBM14, NFE2L3, SRCAP	1464	214	12983	1.74048	0.716034
GOTERM_MF_FAT	GO:0016881~acid-amino acid ligase activity	40	1.93705	0.000465198	UBE3A, UBE2G1, UBE2G2, ARPC4, CBLL1, UBE3C, RLIM, TTLL12, UBE2R2, SUMO3, ARIH1, G2E3, UBE2D2, HECTD3, FBXW2, FBXO3, ITCH, FBXO21, BCOR, FBXO22, FBXO9, RNF14, UBE4B, UBE2J1, UBR3, UBE2F, UBR1, UBE2L3, UBE2B, BRAP, UBE2N, KIAA0317, UBE2K, UBR5, RNF2, TRIM32, UBL4A, UBE2W, SIAH2, FBXO11	1464	201	12983	1.76481	0.752094
GOTERM_CC_FAT	GO:0005876~spindle microtubule	11	0.532688	0.000472701	CDK1, TBL1XR1, PRC1, SKA3, PAFAH1B1, BIRC5, SKA2, CLASP2, TBL1X, CDC27, NCOR1	1339	29	12782	3.62087	0.694121
GOTERM_BP_FAT	GO:0006281~DNA repair	53	2.56659	0.000472863	XRCC5, MORF4L1, NBN, RBM4, ZNF12, INTS3, SETX, ANKRD17, EPC2, PRMT6, SETMAR, FANCF, TOP2A, FANCA, WDR33, POLH, C11ORF30, GEN1, DDB1, APTX, UBE2B, RAD50, GTF2H1, UBE2N, RFC5, RAD1, DCLRE1C, RFC3, RAD18, HAUS7, REV3L, HMGB1, BCCIP, CHEK1, TTC5, POLE2, ASF1A, ATRIP, NTHL1, FEN1, TRIP13, SHPRH, TREX2, SMC5, SMC6, KAT5, POLD3, CSNK1D, CUL4A, VCP, TDP1, SUPT16H, CUL4B, PARP1, RBM14	1562	284	13528	1.61626	0.862791
GOTERM_BP_FAT	GO:0051169~nuclear transport	34	1.64649	0.00048718	XPO1, NCBP1, NUP160, AGFG1, XPO5, POLA2, NUP214, CSE1L, ANP32A, MLXIP, RANBP2, TNPO2, FGF2, HSPA9, FYB, PABPN1, RAN, IPO11, IPO7, GSK3B, NUP205, MLX, TRPS1, TBRG1, SPTBN1, JAK2, KPNA4, THOC2, KPNA3, MYBBP1A, THOC3, KPNA1, RERE, THOC1	1562	158	13528	1.86369	0.888805
GOTERM_BP_FAT	GO:0051172~negative regulation of nitrogen compound metabolic process	86	4.16465	0.000493591	MEF2C, COPS2, THRA, THRB, E2F6, ZNF639, CBX3, ZNF202, RLIM, ZNF254, CBX5, CDT1, GFI1B, SIN3A, PRMT6, EED, DDX20, LRRFIP1, BCL7A, FGF2, KDM5B, NFX1, TBL1XR1, SATB2, ZNF593, GTPBP4, SP100, RXRA, LDB1, LEF1, CHMP1A, SMARCE1, BPTF, TRIM33, RPS14, ZFPM2, ATPIF1, CUX1, SUDS3, BTAF1, HMGB1, BCLAF1, TIPIN, NOSTRIN, SOX6, ELK3, WT1, NR2C1, RPS26, MEIS2, GATAD2A, BCOR, TCF4, TERF1, EHMT1, NF2, IKZF1, RFX5,…	1562	519	13528	1.4351	0.900451
GOTERM_MF_FAT	GO:0004527~exonuclease activity	16	0.774818	0.000546957	EXOSC7, PNPT1, TREX2, APTX, EXOSC3, ERI2, ISG20L2, CNOT6, RAD50, RAD1, DIS3, DCLRE1C, REXO4, TDP1, HAUS7, XRN1, FEN1	1464	53	12983	2.67718	0.883725
GOTERM_BP_FAT	GO:0000226~microtubule cytoskeleton organization	32	1.54964	0.000599305	KIF23, HAUS3, CAV2, PRC1, HAUS2, ARPC4, AURKA, HOOK3, AURKAPS1, TUBGCP4, SPC25, TUBB, MACF1, SAC3D1, CENPA, NEFH, FBXO5, PAFAH1B1, TUBB1, RAN, TREX2, DOCK7, ESPL1, TACC3, UBE2B, SS18, SASS6, NDEL1, BUB1B, HAUS7, STMN1, DST, NCOR1, SPAST	1562	147	13528	1.88532	1.0923
GOTERM_MF_FAT	GO:0016407~acetyltransferase activity	21	1.01695	0.000614105	KAT2A, ELP3, CSRP2BP, TADA3, TAF5, NAA15, TADA1, DLAT, KAT5, NCOA1, TAF5L, AGPAT5, CDYL, SMARCE1, NCOA3, NAA50, MGEA5, NAT10, SUPT7L, AGPAT3, SRCAP	1464	82	12983	2.27112	0.991712
GOTERM_MF_FAT	GO:0004402~histone acetyltransferase activity	13	0.62954	0.000658092	KAT2A, ELP3, TADA3, TAF5, TADA1, KAT5, NCOA1, TAF5L, CDYL, NCOA3, MGEA5, SUPT7L, SRCAP	1464	38	12983	3.03385	1.06239
GOTERM_MF_FAT	GO:0004468~lysine N-acetyltransferase activity	13	0.62954	0.000658092	KAT2A, ELP3, TADA3, TAF5, TADA1, KAT5, NCOA1, TAF5L, CDYL, NCOA3, MGEA5, SUPT7L, SRCAP	1464	38	12983	3.03385	1.06239
GOTERM_MF_FAT	GO:0004518~nuclease activity	33	1.59806	0.000679555	DICER1, PNPT1, ERI2, CNOT6, RPP14, REXO4, EXOG, DBR1, TSEN2, NTHL1, FEN1, TSEN15, ZC3H12C, DFFA, EXOSC7, GEN1, DFFB, G3BP1, TREX2, APTX, EXOSC3, ISG20L2, TATDN2, RAD50, RAD1, DCLRE1C, DIS3, PPP1R8, TDP1, POP1, HAUS7, ZRANB3, XRN1, POP7	1464	158	12983	1.85221	1.09686
GOTERM_BP_FAT	GO:0007059~chromosome segregation	21	1.01695	0.000704401	PDS5B, USP9X, CENPF, ESPL1, BIRC5, SMC2, NCAPD3, SMC4, SPC25, CHMP1A, NIPBL, NDEL1, NCAPG, SKA3, RRS1, SKA2, AKAP8, TOP2A, BUB3, DSCC1, STAG1	1562	81	13528	2.24536	1.28269
GOTERM_BP_FAT	GO:0022411~cellular component disassembly	16	0.774818	0.000704538	FOXL2, NFE2, DFFA, DFFB, MTRF1L, ETF1, TXNDC12, GFM2, MAZ, NDEL1, SMARCE1, MTRF1, SUPT16H, PAFAH1B1, STMN1, MTERFD3	1562	53	13528	2.61455	1.28294
GOTERM_MF_FAT	GO:0016410~N-acyltransferase activity	21	1.01695	0.000724926	KAT2A, ELP3, CSRP2BP, TADA3, TAF5, NAA15, TADA1, KAT5, NMT1, NCOA1, TAF5L, AGPAT5, CDYL, SMARCE1, NCOA3, NAA50, MGEA5, NAT10, SUPT7L, AGPAT3, SRCAP	1464	83	12983	2.24375	1.16969
GOTERM_BP_FAT	GO:0009451~RNA modification	15	0.726392	0.00075662	RPUSD2, PUS1, PUS7, TRMT61B, PUS7L, METTL3, DKC1, CTU2, QTRTD1, WDR4, TFB2M, TFB1M, TGS1, NSUN2, FTSJ3	1562	48	13528	2.70647	1.37715
GOTERM_MF_FAT	GO:0019783~small conjugating protein-specific protease activity	10	0.484262	0.000770964	USP7, SENP2, SENP3, USP21, USP46, USP25, USP15, MYSM1, USP14, USP13	1464	24	12983	3.69507	1.24354
GOTERM_MF_FAT	GO:0031202~RNA splicing factor activity, transesterification mechanism	10	0.484262	0.000770964	DDX23, TRA2B, MPHOSPH10, KHSRP, SLU7, SRRM1, PRPF4, SF3B3, SMNDC1, SF3A3	1464	24	12983	3.69507	1.24354
GOTERM_BP_FAT	GO:0006913~nucleocytoplasmic transport	33	1.59806	0.000814433	XPO1, NCBP1, NUP160, AGFG1, XPO5, POLA2, NUP214, CSE1L, ANP32A, MLXIP, RANBP2, TNPO2, FGF2, HSPA9, FYB, PABPN1, RAN, IPO11, IPO7, GSK3B, NUP205, MLX, TRPS1, SPTBN1, JAK2, KPNA4, THOC2, KPNA3, MYBBP1A, THOC3, KPNA1, RERE, THOC1	1562	156	13528	1.83207	1.48164
GOTERM_MF_FAT	GO:0016790~thiolester hydrolase activity	24	1.16223	0.000818919	USP7, USP6, USP30, USP9X, PPT2, USP21, USP38, USP47, UCHL5, USP46, USP36, USP10, HIBCH, USP48, USP34, USP25, USP15, USP24, USP32, MYSM1, USP14, USP44, USP13, USP31	1464	102	12983	2.08663	1.32041
GOTERM_BP_FAT	GO:0031396~regulation of protein ubiquitination	24	1.16223	0.000852006	PSMB10, ANAPC1, CDK1, GTPBP4, BTRC, SKP1, CDC27, UBE2N, CCNB1, PSMF1, ATG5, PLK1, PSMD11, PSMC2, PSMB2, RNF139, BUB1B, FBXO5, PSME3, PSMD5, ANAPC7, DNAJA3, BUB3, CUL1	1562	100	13528	2.07857	1.54949
GOTERM_BP_FAT	GO:0033554~cellular response to stress	91	4.40678	0.000897895	XRCC5, MORF4L1, MRPS35, NBN, RBM4, ZNF12, INTS3, SETX, ANKRD17, EPC2, MAP3K5, MAP3K4, INSIG2, ATG5, GAB1, SETMAR, PRMT6, PARG, FANCF, TLK1, TLK2, FANCA, TOP2A, CCNA2, WDR33, SYK, CDK1, SP100, POLH, GEN1, C11ORF30, DTL, ARHGEF6, RXRA, DDB1, CCDC47, APTX, UBE2B, RAD50, GTF2H1, UBE2N, DCLRE1C, RFC5, RAD1, MAP4K5, CCND1, RFC3, ATG4C, RIF1, UBR5, MAPK9, ROR2, RAD18, HAUS7, REV3L, HMGB1, DERL1, ATG12, …	1562	566	13528	1.39244	1.6323
GOTERM_BP_FAT	GO:0051439~regulation of ubiquitin-protein ligase activity during mitotic cell cycle	19	0.920097	0.000918045	ANAPC1, PSMB10, CDK1, BTRC, SKP1, CDC27, CCNB1, PSMF1, PLK1, PSMD11, PSMC2, PSMB2, BUB1B, FBXO5, PSME3, PSMD5, ANAPC7, BUB3, CUL1	1562	71	13528	2.31765	1.66864
GOTERM_BP_FAT	GO:0006508~proteolysis	155	7.50605	0.000942527	BTRC, IDE, ZNRF1, ERLEC1, ZNRF2, CUL3, G2E3, CUL5, PGPEP1, FBXO28, ITCH, FBXO21, FBXO22, CUL1, CDCA3, ANAPC1, DTL, UBE2J1, SKP2, UBR3, ESPL1, UBR1, NPEPPS, SKP1, BRAP, DCUN1D1, KDM2B, TRIM33, UBR5, TRIM32, DLD, RNF139, ASB1, RNF138, RAD18, YME1L1, ANAPC7, ADAMTS3, ASB7, FBXO11, ERMP1, DERL1, UBA6, UBA5, ARIH1, UBE2D2, PSMB2, HECTD3, FBXO5, FBXW2, ZMPSTE24, FBXO3, FBXO42, FBXO9, RNF14, NPLOC4, SHP…	1562	1054	13528	1.27363	1.71278
GOTERM_CC_FAT	GO:0005761~mitochondrial ribosome	14	0.677966	0.000991188	MRPS36, MRPL52, MRPS17, MRPS35, MRPS16, MRPL42, MRPS12, MRPS25, MRPS21, MRPL27, MRPL16, MRPL34, MRP63, MRPL35	1339	48	12782	2.78423	1.45031
GOTERM_CC_FAT	GO:0000313~organellar ribosome	14	0.677966	0.000991188	MRPS36, MRPL52, MRPS17, MRPS35, MRPS16, MRPL42, MRPS12, MRPS25, MRPS21, MRPL27, MRPL16, MRPL34, MRP63, MRPL35	1339	48	12782	2.78423	1.45031
GOTERM_CC_FAT	GO:0000779~condensed chromosome, centromeric region	17	0.823245	0.00102307	CENPF, AHCTF1, CBX3, NUP85, SPC24, SPC25, NDEL1, CENPA, CENPC1, BUB1, CENPV, BUB1B, SKA3, SKA2, CLASP2, SS18L1, SUV420H1	1339	66	12782	2.4588	1.49663
GOTERM_MF_FAT	GO:0008026~ATP-dependent helicase activity	23	1.1138	0.00112026	XRCC5, PIF1, DICER1, G3BP1, SKIV2L2, DDX17, DDX56, DDX18, DDX28, DDX46, DDX23, DDX19A, ASCC3, DHX15, DHX33, DDX31, DDX21, DDX20, DHX35, CHD6, DDX52, DDX51, DDX42	1464	98	12983	2.08131	1.80215
GOTERM_MF_FAT	GO:0070035~purine NTP-dependent helicase activity	23	1.1138	0.00112026	XRCC5, PIF1, DICER1, G3BP1, SKIV2L2, DDX17, DDX56, DDX18, DDX28, DDX46, DDX23, DDX19A, ASCC3, DHX15, DHX33, DDX31, DDX21, DDX20, DHX35, CHD6, DDX52, DDX51, DDX42	1464	98	12983	2.08131	1.80215
GOTERM_BP_FAT	GO:0051438~regulation of ubiquitin-protein ligase activity	20	0.968523	0.00112971	ANAPC1, PSMB10, CDK1, BTRC, SKP1, CDC27, UBE2N, CCNB1, PSMF1, PLK1, PSMD11, PSMC2, PSMB2, BUB1B, FBXO5, PSME3, PSMD5, ANAPC7, BUB3, CUL1	1562	78	13528	2.22069	2.0496
GOTERM_BP_FAT	GO:0033365~protein localization in organelle	31	1.50121	0.00113349	BID, XPO1, POLA2, CSE1L, MACF1, TOMM5, FXC1, TIMM23B, SUPT7L, RANBP2, TNPO2, FGF2, SEC61A1, FYB, RAN, IPO11, TIMM23, TIMM8B, TIMM8A, TRNT1, COG7, TOMM70A, IPO7, NUP205, TRPS1, SPTBN1, JAK2, KPNA4, KPNA3, KPNA1, RERE	1562	146	13528	1.83891	2.0564
GOTERM_BP_FAT	GO:0043161~proteasomal ubiquitin-dependent protein catabolic process	24	1.16223	0.00113588	PSMB10, ANAPC1, CDK1, TBL1XR1, NPLOC4, DERL1, UBE2G2, FOXRED2, ERLIN1, CDC27, ERLEC1, CUL3, CCNB1, PSMF1, VCP, PSMD11, PSMC2, PSMB2, BUB1B, PSME3, PSMD5, ANAPC7, TBL1X, BUB3	1562	102	13528	2.03781	2.06069
GOTERM_BP_FAT	GO:0010498~proteasomal protein catabolic process	24	1.16223	0.00113588	PSMB10, ANAPC1, CDK1, TBL1XR1, NPLOC4, DERL1, UBE2G2, FOXRED2, ERLIN1, CDC27, ERLEC1, CUL3, CCNB1, PSMF1, VCP, PSMD11, PSMC2, PSMB2, BUB1B, PSME3, PSMD5, ANAPC7, TBL1X, BUB3	1562	102	13528	2.03781	2.06069
GOTERM_CC_FAT	GO:0034399~nuclear periphery	16	0.774818	0.0012442	SMARCAD1, MAEA, SP100, LMNB1, LMNB2, YY1, CENPF, AHCTF1, CAD, CHMP1A, SRRM1, JAK2, AKAP8, RUVBL1, MYB, THOC1	1339	61	12782	2.50385	1.81736
GOTERM_BP_FAT	GO:0070647~protein modification by small protein conjugation or removal	33	1.59806	0.00127002	USP7, UBE3A, USP9X, CDC73, UBE3C, CBLL1, SENP7, SUMO3, G2E3, UBE2D2, FBXO3, ITCH, FBXO9, MYSM1, RNF14, KAT2A, DDB1, UBE4B, UBE2F, UBE2L3, UBE2B, UBE2N, SENP2, VCP, TRIM33, GSPT1, RNF2, TRIM32, USP21, USP46, CAND1, SIAH2, FBXO11	1562	160	13528	1.78627	2.30139
GOTERM_BP_FAT	GO:0030261~chromosome condensation	10	0.484262	0.00128908	CHMP1A, NCAPG2, NCAPG, DFFB, AKAP8, ACIN1, TOP2A, SMC2, NCAPD3, SMC4	1562	25	13528	3.46428	2.33554
GOTERM_MF_FAT	GO:0016779~nucleotidyltransferase activity	27	1.30751	0.00139116	COASY, POLR2E, PNPT1, POLA2, MED21, MED20, RNGTT, CDS2, DKC1, POLE2, POLE3, PCYT1A, USP14, POLR3H, POLH, POLR1A, MTPAP, POLR3A, POLR1B, POLD3, CD3EAP, TRNT1, CHRAC1, PAPD4, ISPD, MYBBP1A, REV3L	1464	125	12983	1.91552	2.23335
GOTERM_MF_FAT	GO:0000287~magnesium ion binding	73	3.53511	0.00141872	ADCY3, IMPAD1, ADCY7, FIGNL1, DICER1, FOXK2, EPT1, FDXACB1, CNOT6, PTEN, NT5DC1, FAHD1, MAP3K5, MAP3K4, ATP2B4, B3GALNT1, ATP8B2, PDE8A, PRKACB, NANP, SRPK2, NUDT19, OPA1, PDXK, POLH, CSNK1G2, GEN1, MYLK3, POLR1A, STK4, WEE1, PGM2, PPM1F, NME4, MAST3, DCLRE1C, PRKCQ, PGM3, ACVR2A, ACVR2B, ATP2C1, HAUS7, INPP1, ADSS, NEK3, PPM1A, ERI2, PPM1B, MRS2, GPHN, DYRK2, FEN1, ZC3H12C, MAT2A, NLK, PIF1, ATP…	1464	452	12983	1.43225	2.27711
GOTERM_BP_FAT	GO:0051253~negative regulation of RNA metabolic process	62	3.00242	0.00145892	MEF2C, E2F6, ZNF639, CBX3, ZNF202, ZNF254, CBX5, SIN3A, GFI1B, PRMT6, DDX20, KDM5B, FGF2, NFX1, TBL1XR1, ZNF593, SATB2, SP100, LDB1, RXRA, LEF1, CHMP1A, BPTF, SMARCE1, RPS14, ZFPM2, CUX1, HMGB1, NOSTRIN, SOX6, WT1, NR2C1, RPS26, MEIS2, GATAD2A, TCF4, BCOR, EHMT1, IKZF1, RFX5, TRIM27, SMAD3, ILF3, SKI, SMAD2, PHF12, KAT5, FOXP1, HDAC4, HOXB4, DLX1, ID1, DR1, TRPS1, RNF2, MLX, PHF21A, NFIC, TBL1X, …	1562	362	13528	1.48332	2.63938
GOTERM_BP_FAT	GO:0045892~negative regulation of transcription, DNA-dependent	61	2.954	0.00156044	MEF2C, E2F6, ZNF639, CBX3, ZNF202, ZNF254, CBX5, SIN3A, GFI1B, PRMT6, DDX20, KDM5B, FGF2, NFX1, TBL1XR1, ZNF593, SATB2, SP100, LDB1, RXRA, LEF1, CHMP1A, BPTF, SMARCE1, RPS14, ZFPM2, CUX1, HMGB1, NOSTRIN, SOX6, WT1, NR2C1, MEIS2, GATAD2A, TCF4, BCOR, EHMT1, IKZF1, RFX5, TRIM27, SMAD3, ILF3, SKI, SMAD2, PHF12, KAT5, FOXP1, HDAC4, HOXB4, DLX1, ID1, DR1, TRPS1, RNF2, MLX, PHF21A, NFIC, TBL1X, RBM15, …	1562	356	13528	1.48399	2.82056
GOTERM_BP_FAT	GO:0035194~posttranscriptional gene silencing by RNA	9	0.435835	0.0015723	MOV10, EIF2C1, DGCR8, DICER1, SMAD3, SMAD2, LIN28A, LIN28B, EIF2C4	1562	21	13528	3.71172	2.84171
GOTERM_BP_FAT	GO:0016441~posttranscriptional gene silencing	9	0.435835	0.0015723	MOV10, EIF2C1, DGCR8, DICER1, SMAD3, SMAD2, LIN28A, LIN28B, EIF2C4	1562	21	13528	3.71172	2.84171
GOTERM_CC_FAT	GO:0000785~chromatin	36	1.74334	0.00158806	MORF4L1, HIST4H4, HIRA, CBX3, HIST2H4A, HIST2H4B, CBX5, SIN3A, CSNK2A1, H2AFV, HIST2H2AC, TOP2B, STAG1, RAN, APTX, UBE2B, RAD18, SUDS3, DSCC1, HIST1H4L, HIST1H4K, TIPIN, AHCTF1, CHD9, CHD7, CDYL, HIST1H4A, CENPA, HIST1H4B, HIST1H4E, HIST1H4F, HIST1H4C, HIST1H4D, HIST1H4I, CHD6, HIST1H4J, HIST1H4H, TCP1, SHPRH, PDS5B, IKZF1, PDS5A, SUV39H1, CENPF, KAT5, CSNK2A1P, SUV39H2, RNF2, H3F3A, H3F3B, TMPO	1339	200	12782	1.71827	2.31416
GOTERM_CC_FAT	GO:0044454~nuclear chromosome part	25	1.21065	0.00169443	MORF4L1, XRCC5, NBN, HIRA, TIPIN, CBX3, POLA2, CBX5, CSNK2A1, SIN3A, BUB1, SS18L1, TERF1, TCP1, PIF1, WAPAL, CSNK2A1P, NCAPD3, RAD50, SUV39H2, POLD3, CHRAC1, RNF2, H3F3A, H3F3B, SUDS3, SUV420H1	1339	122	12782	1.95613	2.46737
GOTERM_BP_FAT	GO:0032984~macromolecular complex disassembly	10	0.484262	0.00177195	GFM2, MAZ, NFE2, SMARCE1, MTRF1, SUPT16H, MTRF1L, STMN1, ETF1, MTERFD3	1562	26	13528	3.33104	3.19704
GOTERM_BP_FAT	GO:0034623~cellular macromolecular complex disassembly	10	0.484262	0.00177195	GFM2, MAZ, NFE2, SMARCE1, MTRF1, SUPT16H, MTRF1L, STMN1, ETF1, MTERFD3	1562	26	13528	3.33104	3.19704
GOTERM_BP_FAT	GO:0006473~protein amino acid acetylation	15	0.726392	0.00178446	MORF4L1, KAT2A, MEAF6, CSRP2BP, TADA3, NAA15, TADA1, KAT5, PHF17, TAF5L, NAA50, PHF15, SUPT7L, RUVBL1, EP400	1562	52	13528	2.49828	3.21925
GOTERM_BP_FAT	GO:0000070~mitotic sister chromatid segregation	12	0.581114	0.00180464	CHMP1A, PDS5B, NIPBL, NCAPG, RRS1, ESPL1, AKAP8, SMC2, BUB3, NCAPD3, SMC4, DSCC1	1562	36	13528	2.8869	3.2551
GOTERM_BP_FAT	GO:0051340~regulation of ligase activity	20	0.968523	0.00182064	ANAPC1, PSMB10, CDK1, BTRC, SKP1, CDC27, UBE2N, CCNB1, PSMF1, PLK1, PSMD11, PSMC2, PSMB2, BUB1B, FBXO5, PSME3, PSMD5, ANAPC7, BUB3, CUL1	1562	81	13528	2.13844	3.28351
GOTERM_BP_FAT	GO:0051225~spindle assembly	8	0.387409	0.00183028	HAUS3, TUBB, SAC3D1, HAUS2, TREX2, FBXO5, HAUS7, TUBB1, NCOR1	1562	17	13528	4.07562	3.30061
GOTERM_BP_FAT	GO:0017038~protein import	28	1.35593	0.00186449	BID, XPO1, POLA2, CSE1L, TOMM5, FXC1, TIMM23B, PEX13, RANBP2, TNPO2, FGF2, FYB, RAN, IPO11, TIMM23, TIMM8B, TIMM8A, TRNT1, TOMM70A, IPO7, NUP205, TRPS1, SPTBN1, JAK2, KPNA4, KPNA3, KPNA1, RERE	1562	131	13528	1.85114	3.36133
GOTERM_BP_FAT	GO:0048193~Golgi vesicle transport	28	1.35593	0.00186449	TMX1, STX7, NAPG, AP1G1, ATL3, CLTC, TAPBP, SEC22C, EXOC5, SAR1A, HSPA8, SCAMP1, RAB2A, STX6, ARL1, RAB8A, VTI1B, VPS41, ERGIC2, COG5, VCP, COG7, SORT1, GOSR2, GOSR1, CUX1, SPAST, SEC23B	1562	131	13528	1.85114	3.36133
GOTERM_BP_FAT	GO:0051443~positive regulation of ubiquitin-protein ligase activity	18	0.871671	0.00208705	ANAPC1, PSMB10, CDK1, BTRC, SKP1, CDC27, UBE2N, CCNB1, PSMF1, PSMD11, PLK1, PSMC2, PSMB2, FBXO5, PSME3, PSMD5, ANAPC7, CUL1	1562	70	13528	2.22703	3.75534
GOTERM_CC_FAT	GO:0000151~ubiquitin ligase complex	20	0.968523	0.00214042	UBE4B, UBR1, SKP1, CBLL1, UBE2L3, MYCBP2, CUL3, ARIH1, CUL5, CUL4A, RNF2, BUB1B, HECTD3, CAND1, FBXO3, CUL4B, FBXO21, FBXO9, CUL1, FBXO11	1339	90	12782	2.12132	3.10731
GOTERM_BP_FAT	GO:0006357~regulation of transcription from RNA polymerase II promoter	110	5.32688	0.00219503	MEF2C, THRA, THRB, STAT5A, RBM4, HIRA, CNOT2, MED21, ZNF254, MED20, GATA1, SIN3A, TRAK1, DDX20, ZNF593, SATB2, RXRA, YY1, MED14, MECOM, SMARCE1, TIAL1, RPS14, SMARCA5, SUPT6H, HMGB1, TADA3, SOX6, WT1, ARNT, NR2C1, TAL1, MEIS2, BCOR, TCF4, RUNX1, RNF14, TAF2, TAF4, NFE2, EHMT1, IKZF1, RFX5, SUB1, TEAD1, SMAD3, SAP18, SMAD2, TEAD2, SKI, TFCP2, KAT5, UBP1, FOXP1, HOXB4, HDAC4, DLX1, RNF4, RNF2, HOXB…	1562	727	13528	1.31042	3.94596
GOTERM_BP_FAT	GO:0034622~cellular macromolecular complex assembly	55	2.66344	0.0022362	NDUFAF4, NCBP1, XPO1, COX11, HIST4H4, CRNKL1, COX10, DICER1, SNRPD1, HIST2H4A, NAP1L4, SMNDC1, HIST2H4B, DDX23, H2AFV, HIST2H2AC, WDR77, DDX20, TGS1, TUBB1, COX15, SRPK2, PRPF31, NIP7, PFDN6, IPO7, RPS14, NUP205, SMARCA5, SLU7, ZNHIT6, CAV2, HIST1H4L, HIST1H4K, FKBP4, AHCTF1, ARPC4, BMS1, TUBB, CSE1L, HIST1H4A, CENPA, HIST1H4B, HIST1H4E, FBXO5, HIST1H4F, PEX13, HIST1H4C, HIST1H4D, HIST1H4I, TNPO2…	1562	318	13528	1.49792	4.01854
GOTERM_MF_FAT	GO:0004674~protein serine/threonine kinase activity	69	3.3414	0.00228491	LTBP1, PRPF4B, PHKB, TBK1, RPS6KB1, AURKA, PRKX, MAP3K5, MAP3K4, CSNK2A1, PKN3, PAK2, EEF2K, CDK12, TLK1, TLK2, PRKACB, AKT2, SRPK2, CDK1, CSNK1G2, MYLK3, PKN2, RPS6KC1, CDK6, PIM2, MARK3, CDK4, STK4, WEE1, PRKCB, GTF2H1, MAST3, PRKCQ, ACVR2A, MAP4K4, PDIK1L, MAP4K5, ACVR2B, EIF2AK1, BUB1B, RIPK2, MAPK9, PRKD3, NEK3, MAPKAPK3, ADRBK2, CHEK1, RIOK2, AURKAPS1, BUB1, DYRK2, ATRIP, NLK, OXSR1, CSNK2A…	1464	430	12983	1.42303	3.64337
GOTERM_BP_FAT	GO:0000819~sister chromatid segregation	12	0.581114	0.00230447	CHMP1A, PDS5B, NIPBL, NCAPG, RRS1, ESPL1, AKAP8, SMC2, BUB3, NCAPD3, SMC4, DSCC1	1562	37	13528	2.80887	4.13879
GOTERM_BP_FAT	GO:0007034~vacuolar transport	11	0.532688	0.00239688	ATG4C, AP3M1, HMGXB4, CHMP7, SORT1, DSCR3, VPS26B, M6PR, VPS26A, HOOK3, AP3B1	1562	32	13528	2.97711	4.30134
GOTERM_MF_FAT	GO:0004843~ubiquitin-specific protease activity	9	0.435835	0.00263757	USP7, SENP3, USP21, USP46, USP25, USP15, MYSM1, USP14, USP13	1464	23	12983	3.47015	4.19448
GOTERM_BP_FAT	GO:0007162~negative regulation of cell adhesion	13	0.62954	0.0026796	GTPBP4, ADAM10, NF2, PDE3B, CBLL1, CD164, PTEN, MIA3, JAK2, PIK3R1, ARHGDIA, SPN, RASA1	1562	43	13528	2.61835	4.79701
GOTERM_BP_FAT	GO:0045646~regulation of erythrocyte differentiation	8	0.387409	0.00269944	ACVR2A, TAL1, LMO2, LDB1, MAPK14, STAT5A, CDK6, ARNT	1562	18	13528	3.8492	4.83169
GOTERM_CC_FAT	GO:0005732~small nucleolar ribonucleoprotein complex	8	0.387409	0.0030771	NOL6, KRR1, GAR1, NHP2L1, UTP18, MPHOSPH10, POP1, UTP20	1339	20	12782	3.81837	4.4386
GOTERM_BP_FAT	GO:0051188~cofactor biosynthetic process	22	1.06538	0.00308908	COASY, MOCS2, PDXK, FECH, COX10, HMBS, IREB2, NFS1, DLAT, PDSS1, PDSS2, ISCA1, CIAO1, COQ3, GPHN, PANK2, COQ2, FXN, PANK1, DLD, MTR, COX15	1562	97	13528	1.96428	5.5106
GOTERM_BP_FAT	GO:0001510~RNA methylation	6	0.290557	0.00310667	METTL3, TFB2M, TGS1, NSUN2, TRMT61B, FTSJ3	1562	10	13528	5.19641	5.54114
GOTERM_MF_FAT	GO:0042623~ATPase activity, coupled	47	2.27603	0.0031235	XRCC5, ABCF1, DICER1, SKIV2L2, ABCA3, TAPBP, DDX17, ATP2B4, LONP2, DDX46, DDX28, DDX18, DDX23, DDX19A, DHX15, ATP8B2, DHX33, DDX21, DHX35, DDX20, CHD6, TOP2A, HSPA8, DDX42, PIF1, G3BP1, ATP11B, ATP11C, ATP6V1D, GTF2H1, RFC5, RFC3, DDX56, BPTF, ASCC3, ATP2C1, TRPC4AP, DDX31, ABCC4, ABCC1, KATNAL1, SPAST, ABCC5, DDX52, ATP7B, MYH10, DDX51	1464	272	12983	1.53237	4.94899
GOTERM_MF_FAT	GO:0008565~protein transporter activity	20	0.968523	0.00329606	EIF4ENIF1, XPO1, XPO5, AP1G1, IPO11, CHMP7, TIMM23, SEC62, CSE1L, IPO7, TOMM5, TOMM70A, TIMM23B, KPNA4, KPNA3, TNPO2, VPS26A, SEC61A1, KPNA1, AP3B1	1464	87	12983	2.03866	5.2156
GOTERM_CC_FAT	GO:0005813~centrosome	38	1.84019	0.00335211	ALS2, HAUS3, EXOC7, HAUS2, CHEK1, AURKA, KIAA1009, AURKAPS1, TUBGCP4, CCNE1, DCAF12, SAC3D1, ACTR1A, SLMAP, CEP170, PAFAH1B1, CLASP2, TRAF5, TOP2A, KIF2A, TCP1, KIF15, TREX2, ESPL1, BIRC5, CDC27, CDC25B, CCNB1, CSPP1, SASS6, NDEL1, NUP62, PLK1, MCPH1, KIF20B, BUB1B, PDE4DIP, HAUS7, RUVBL1, SPAST	1339	224	12782	1.6194	4.82621
GOTERM_BP_FAT	GO:0051351~positive regulation of ligase activity	18	0.871671	0.00335433	ANAPC1, PSMB10, CDK1, BTRC, SKP1, CDC27, UBE2N, CCNB1, PSMF1, PSMD11, PLK1, PSMC2, PSMB2, FBXO5, PSME3, PSMD5, ANAPC7, CUL1	1562	73	13528	2.13551	5.97015
GOTERM_BP_FAT	GO:0007017~microtubule-based process	45	2.17918	0.0034677	KIF23, HAUS3, CAV2, PRC1, HAUS2, ARPC4, AURKA, AURKAPS1, HOOK3, TUBGCP4, SPC25, TUBB, MACF1, SAC3D1, DYNLL2, CENPA, KIFAP3, NEFH, FBXO5, PAFAH1B1, PEX13, TUBB1, KIF2A, KIF14, OPA1, KIF5B, RAN, KIF15, TREX2, DOCK7, ESPL1, KIF16B, TACC3, UBE2B, EML4, SS18, SASS6, NDEL1, RHOT1, KIF20B, BUB1B, HAUS7, STMN1, NCOR1, DST, LRPPRC, SPAST	1562	253	13528	1.54044	6.16592
GOTERM_CC_FAT	GO:0031090~organelle membrane	143	6.92494	0.00346989	HCCS, SLC9A6, AP1G1, CHMP7, CBX3, SGMS1, HOOK3, SSR1, TAPBP, FAHD1, SLC25A21, ST3GAL2, CISD1, UQCR11, AGPS, INSIG2, ELOVL6, ASPH, RAB21, SCAMP1, CRLS1, FECH, OPA1, SPTLC2, FUT11, VTI1B, VPS41, TIMM8B, TIMM8A, NME4, SLC25A32, LETM1, NNT, ATP2C1, ATPIF1, AKAP1, ANKFY1, LRPPRC, MDH2, CAV2, TMX1, DERL1, STX7, LMNB1, LMNB2, BCL2L2, BCL2L1, EXTL2, SLC11A2, MIA3, MRS2, MTCH2, TOMM5, B3GNT1, PCYT1A, ERO1…	1339	1096	12782	1.2455	4.99179
GOTERM_MF_FAT	GO:0010843~promoter binding	15	0.726392	0.00360719	TAF2, XRCC5, TBL1XR1, THRA, IKZF1, TAF5, RXRA, SMAD3, SMAD2, WT1, HDAC4, TAL1, HAND2, TBL1X, TCF12	1464	57	12983	2.33373	5.69451
GOTERM_BP_FAT	GO:0006479~protein amino acid methylation	12	0.581114	0.00363896	MLL5, EHMT1, PRMT2, GSPT1, WHSC1L1, PRMT6, MTR, SUV39H1, ICMT, ETF1, SUV420H1, SUV39H2	1562	39	13528	2.66483	6.46091
GOTERM_BP_FAT	GO:0008213~protein amino acid alkylation	12	0.581114	0.00363896	MLL5, EHMT1, PRMT2, GSPT1, WHSC1L1, PRMT6, MTR, SUV39H1, ICMT, ETF1, SUV420H1, SUV39H2	1562	39	13528	2.66483	6.46091
GOTERM_CC_FAT	GO:0005667~transcription factor complex	36	1.74334	0.00366689	E2F3, E2F4, TADA3, E2F5, E2F6, RBM4, NAA15, NFYB, NFYA, IVNS1ABP, TAF5L, HAND2, GTF3C6, TCF4, GTF3C2, KAT2A, TAF2, SATB2, TAF4, SUB1, TAF5, YY1, SMAD3, LEF1, TEAD1, SMAD2, TEAD2, DACH1, CDK4, KAT5, GTF2H1, CD3EAP, PKNOX1, RBM14, PARP1, PBX2, TCF12	1339	210	12782	1.63645	5.26809
GOTERM_BP_FAT	GO:0006338~chromatin remodeling	15	0.726392	0.00377136	KAT2A, SATB2, CBX3, INO80, SUV39H2, CHRAC1, HDAC4, BPTF, CENPV, SMARCA5, PBRM1, CHD6, KLF1, RERE, SUPT6H	1562	56	13528	2.31983	6.68838
GOTERM_MF_FAT	GO:0008270~zinc ion binding	299	14.4794	0.00378371	PLEKHM1, PDLIM5, ZNF639, ZNRF1, ZNF254, ZNRF2, BTK, PGR, G2E3, ZNF772, ZNF248, ZNF394, ZNF100, RNF220, RREB1, ZNF507, YY1, RXRA, UBR3, ZNF792, VPS41, UBR1, MECOM, BRAP, ZFP82, NAPEPLD, PRDM4, MTF2, MLLT10, UBR5, ZNHIT2, YME1L1, ADAMTS3, ZNHIT6, SLC30A10, CHORDC1, ERMP1, ZNF514, DIDO1, ARIH1, ZNF226, LHX1, DMD, FBXO5, ZMPSTE24, ZC3H14, ZNF398, IKZF4, NPLOC4, ZC3H15, ZBTB46, PTGR2, ZC3H18, IKZF1, Z…	1464	2311	12983	1.14737	5.9652
GOTERM_BP_FAT	GO:0051437~positive regulation of ubiquitin-protein ligase activity during mitotic cell cycle	17	0.823245	0.00391222	ANAPC1, PSMB10, CDK1, BTRC, SKP1, CDC27, CCNB1, PSMF1, PSMD11, PLK1, PSMC2, PSMB2, FBXO5, PSME3, PSMD5, ANAPC7, CUL1	1562	68	13528	2.16517	6.9298
GOTERM_BP_FAT	GO:0007264~small GTPase mediated signal transduction	52	2.51816	0.00401748	RASGEF1A, IQGAP2, ITSN1, RAB1A, CDC42, ARL5A, RAB23, SHC1, AGAP1, SAR1A, RAB20, ARL5B, FGF2, RAB21, RHOG, RAP2B, ARL1, PLD1, RABL3, ARHGEF7, RREB1, G3BP1, G3BP2, KRIT1, COL1A2, SIAH2, RAB10, ARL4A, RAB7A, PTPLAD1, MAPKAPK3, ARF6, SOS1, RAB11A, ARHGDIA, DNAJA3, PDK1, RAB2A, RAB2B, RAB8A, RABIF, NF1, YWHAB, IGF1, RAB7L1, RAB31, RAB35, ARF3, MAPK14, RHOT1, RHEB, RIT1	1562	305	13528	1.47658	7.10982
GOTERM_BP_FAT	GO:0006730~one-carbon metabolic process	24	1.16223	0.00408904	ZCCHC4, SHMT1, EHMT1, MAT2A, METTL4, SUV39H1, ICMT, ETF1, TRMT61B, SUV39H2, MLL5, PRMT2, METTL3, GSPT1, TRDMT1, WHSC1L1, MTR, PRMT6, GATAD2A, TFB2M, TGS1, NSUN2, FTSJ3, SUV420H1	1562	112	13528	1.85586	7.23202
GOTERM_CC_FAT	GO:0016363~nuclear matrix	14	0.677966	0.00440756	SMARCAD1, MAEA, LMNB1, YY1, AHCTF1, CENPF, CAD, CHMP1A, SRRM1, JAK2, AKAP8, RUVBL1, MYB, THOC1	1339	56	12782	2.38648	6.30028
GOTERM_BP_FAT	GO:0030522~intracellular receptor-mediated signaling pathway	18	0.871671	0.00451	DCBLD2, SP100, RAN, RXRA, RBM4, MED24, MED14, KAT5, PGR, CCNE1, MLL5, NCOA1, MED4, RNF4, NCOA3, UBR5, JAK2, RBM14, RNF14	1562	75	13528	2.07857	7.94779
GOTERM_BP_FAT	GO:0016055~Wnt receptor signaling pathway	27	1.30751	0.004755	WNT5B, BTRC, PPM1A, CTNND1, CSNK2A1, MACF1, HMGXB4, SOSTDC1, FRAT2, TBL1XR1, DIXDC1, CCDC88C, CSNK1G2, LDB1, NLK, TLE3, LEF1, FZD5, CSNK2A1P, UBE2B, SENP2, CCND1, CSNK1D, GSK3B, KLHL12, ROR2, RNF138, TBL1X	1562	133	13528	1.75819	8.36197
GOTERM_CC_FAT	GO:0005740~mitochondrial envelope	62	3.00242	0.00485056	NDUFAF4, HCCS, COX11, ABCF2, STAR, COX10, ACN9, CDS2, SLC25A21, FAHD1, UQCR11, CISD1, DNAJC11, FXC1, SYNJ2, TIMM23B, EXOG, NDUFS2, NDUFS1, COX15, CRLS1, FECH, OPA1, TIMM23, TIMM8B, TIMM8A, NME4, MFN1, SLC25A32, LETM1, NNT, ATPIF1, AKAP1, PMPCA, MDH2, BID, USP30, PNPT1, HK2, BCL2L2, BCL2L1, PTPMT1, CHCHD4, ATP5G3, MRS2, MTCH2, TOMM5, MLXIP, SLC25A40, GPD2, DNM1L, PHB, AK2, SLC25A12, PPIF, TXNDC12,…	1339	419	12782	1.41252	6.91262
GOTERM_MF_FAT	GO:0046914~transition metal ion binding	354	17.1429	0.00513388	HCCS, PLEKHM1, PDLIM5, ZNF639, EPT1, ZNRF1, ZNF254, ZNRF2, BTK, PGR, G2E3, PLOD3, ZNF772, ZNF248, ZNF394, ZNF100, RNF220, NUDT19, RREB1, ZNF507, YY1, RXRA, UBR3, ZNF792, VPS41, UBR1, MECOM, BRAP, OGFOD1, ZFP82, EIF2AK1, NAPEPLD, PRDM4, ATP2C1, MTF2, MLLT10, UBR5, ZNHIT2, YME1L1, ZNHIT6, SLC30A10, ADAMTS3, CHORDC1, RFESD, ERMP1, ZNF514, DIDO1, SLC11A2, ARIH1, ZNF226, LHX1, DMD, FBXO5, ZMPSTE24, NT…	1464	2785	12983	1.12723	8.01174
GOTERM_MF_FAT	GO:0048027~mRNA 5'-UTR binding	4	0.193705	0.0052312	RPS14, IGF2BP1, IGF2BP2, IGF2BP3	1464	4	12983	8.86817	8.15764
GOTERM_BP_FAT	GO:0006412~translation	55	2.66344	0.00529581	ABCF1, MRPS36, MRPL42, HBS1L, EIF5, EIF5B, DPH1, FDXACB1, EIF4EBP2, EIF1AX, EEF2K, MRPL34, MRPL35, MRPL52, RPL35A, STAG3L3, SECISBP2, DARS2, MRPS2, EARS2, EIF4G3, MTRF1, RPS14, FARSA, MRPS17, MRPS16, MRPS12, MRPS10, IGF2BP3, GFM2, RPS26, EIF3B, GFM1, MRPL16, MRPL19, LARS, MARS2, EIF3J, EIF3M, MARS, EIF1AD, PAIP1, MRPS25, MTRF1L, MRPS21, DENR, AARSD1, MRPL30, ETF1, SELT, EIF2B1, GSPT1, MRPL27, TSF…	1562	331	13528	1.43909	9.27
GOTERM_MF_FAT	GO:0042826~histone deacetylase binding	10	0.484262	0.00574776	KAT2A, HDAC4, TAL1, YWHAB, BCOR, TOP2B, TOP2A, NCOR1, SUDS3, NR2C1	1464	31	12983	2.8607	8.92836
GOTERM_BP_FAT	GO:0051252~regulation of RNA metabolic process	243	11.7676	0.00580875	MEF2C, STAT5A, NAA15, ZNF639, HIRA, MED24, SYNCRIP, MED21, ZNF254, MED20, RAB1A, PGR, SIN3A, TRAK1, ZNF772, ZNF248, ZNF394, PITX1, ZNF100, RREB1, RAN, YY1, RXRA, MED14, ZNF792, MECOM, ZFP82, RPS14, SERBP1, TGIF2, MYBBP1A, SUPT6H, TMX1, TADA3, IGF2BP1, ZNF514, TAL1, RPS26, ZNF226, LHX1, TCF4, BCOR, ZNF398, IKZF1, SUB1, PAIP1, SMAD3, SKI, SMAD2, TFCP2, UBP1, GCFC1, ZNF215, DLX1, RNF4, TRPS1, RNF2, …	1562	1813	13528	1.16081	10.1234
GOTERM_BP_FAT	GO:0032268~regulation of cellular protein metabolic process	74	3.58354	0.0058844	DLC1, NCBP1, EIF2C1, BTRC, EIF5, IDE, EIF5B, PRKAR2B, MAP3K5, EIF4EBP2, ATG5, TIA1, GAB1, RAB23, QKI, PUM2, PSMD5, FGF2, CUL1, SYK, ANAPC1, CDK1, GTPBP4, CCDC88C, ANKHD1-EIF4EBP3, SKP1, CDK4, UBE2N, ACVR2A, EIF4G3, MAP4K5, CCND1, EIF2AK1, CCND2, MTRF1, PSEN2, RNF139, MGEA5, BUB1B, PSME3, ANAPC7, EIF2C4, PSMB10, PTPLAD1, IGF2BP1, IGF2BP2, IGF2BP3, GCN1L1, PSMF1, EIF3B, PPP2CA, PSMB2, FBXO5, DNAJA3…	1562	474	13528	1.35209	10.2486
GOTERM_BP_FAT	GO:0008219~cell death	106	5.13317	0.00596082	DLC1, MEF2C, ALS2, FASTKD2, SGMS1, ITSN1, SMNDC1, SETX, SHB, G2E3, MAP3K5, ATG5, TARDBP, TIA1, ACIN1, API5, CUL1, OPA1, DFFA, STAG3L3, DFFB, TBRG4, ESPL1, PIM2, STK4, C10ORF2, TIAL1, TNFAIP8, RIPK2, BCL2L2, ARF6, BCL2L1, DIDO1, SLC11A2, CSE1L, HSPE1, FAIM, DYRK2, TRAF5, DNAJA3, TRAF3, CKAP2, SMAD3, NIPA1, CARD6, NCKAP1, FXR1, TXNDC12, NUP62, VCP, RABEP1, ASAH2B, RHOT1, PDCD6, STEAP3, ZNF346, PTEN…	1562	719	13528	1.27682	10.3749
GOTERM_CC_FAT	GO:0000777~condensed chromosome kinetochore	14	0.677966	0.00604616	AHCTF1, CENPF, NUP85, SPC24, SPC25, NDEL1, CENPA, CENPC1, BUB1, CENPV, BUB1B, SKA3, SKA2, CLASP2	1339	58	12782	2.30419	8.54667
GOTERM_BP_FAT	GO:0006461~protein complex assembly	78	3.77724	0.00616045	NDUFAF4, XPO1, E2F3, COX11, COX10, ATL3, IDE, MED24, MKI67IP, SLC7A6, TAPBP, TRIM4, MAZ, PAK2, KIFAP3, RTF1, ANGPT1, TUBB1, FANCA, MDN1, DCTPP1, COX15, SYK, SNAPC5, MAGI1, ALDH5A1, CCDC88C, PRKAB1, MED14, C10ORF2, GTF2H1, SPAG9, MED4, PFDN6, GTF2I, IPO7, NUP205, SMARCA5, ATPIF1, WASL, KPNA3, ATPAF1, SPAST, PPP5C, SMARCAD1, CAV2, POLR2E, NAPG, FKBP4, NFS1, AHCTF1, ARPC4, PDSS1, SF3B3, PDSS2, TUBGC…	1562	505	13528	1.33769	10.7041
GOTERM_BP_FAT	GO:0070271~protein complex biogenesis	78	3.77724	0.00616045	NDUFAF4, XPO1, E2F3, COX11, COX10, ATL3, IDE, MED24, MKI67IP, SLC7A6, TAPBP, TRIM4, MAZ, PAK2, KIFAP3, RTF1, ANGPT1, TUBB1, FANCA, MDN1, DCTPP1, COX15, SYK, SNAPC5, MAGI1, ALDH5A1, CCDC88C, PRKAB1, MED14, C10ORF2, GTF2H1, SPAG9, MED4, PFDN6, GTF2I, IPO7, NUP205, SMARCA5, ATPIF1, WASL, KPNA3, ATPAF1, SPAST, PPP5C, SMARCAD1, CAV2, POLR2E, NAPG, FKBP4, NFS1, AHCTF1, ARPC4, PDSS1, SF3B3, PDSS2, TUBGC…	1562	505	13528	1.33769	10.7041
GOTERM_BP_FAT	GO:0031398~positive regulation of protein ubiquitination	19	0.920097	0.00659089	ANAPC1, PSMB10, CDK1, BTRC, SKP1, CDC27, UBE2N, CCNB1, PSMF1, PSMD11, PLK1, PSMC2, PSMB2, FBXO5, PSME3, PSMD5, ANAPC7, DNAJA3, CUL1	1562	84	13528	1.95897	11.41
GOTERM_MF_FAT	GO:0004672~protein kinase activity	89	4.30993	0.00690607	PRPF4B, FASTKD2, LTBP1, TBK1, PHKB, EFNA3, RPS6KB1, CAD, AURKA, FER, PRKX, BTK, MAP3K5, MAP3K4, CSNK2A1, PAK2, PKN3, EEF2K, CDK12, MLKL, TLK1, PRKACB, TLK2, AKT2, SYK, SRPK2, CDK1, CSNK1G2, MYLK3, PKN2, RPS6KC1, TBRG4, CDK6, PIM2, MARK3, CDK4, STK4, WEE1, TBCK, GTF2H1, PRKCB, MAST3, PDIK1L, MAP4K4, PRKCQ, ACVR2A, MAP4K5, CCND1, ACVR2B, EIF2AK1, IGF2R, BUB1B, MAPK9, ROR2, RIPK2, KCNH2, PRKD3, CAV2…	1464	606	12983	1.30242	10.6346
GOTERM_BP_FAT	GO:0016573~histone acetylation	13	0.62954	0.00707302	MORF4L1, KAT2A, MEAF6, CSRP2BP, TADA3, TADA1, KAT5, PHF17, TAF5L, PHF15, SUPT7L, RUVBL1, EP400	1562	48	13528	2.3456	12.1944
GOTERM_CC_FAT	GO:0005874~microtubule	43	2.08232	0.00731319	KIF23, HAUS3, PRC1, HAUS2, ARPC4, HOOK3, TUBGCP4, TUBB, DYNLL2, CEP170, CAMSAP1, TOR1A, SKA3, SYNJ2, SNTB2, PAFAH1B1, SKA2, CLASP2, TUBB1, NUDC, KIF2A, CKAP2, KIF14, CDK1, TBL1XR1, KIF5B, KIF15, TREX2, VPS41, BIRC5, KIF16B, CDC27, EML4, CSPP1, SS18, NDEL1, KIF20B, MAP4, HAUS7, STMN1, KATNAL1, TBL1X, NCOR1, SPAST	1339	274	12782	1.49808	10.2491
GOTERM_CC_FAT	GO:0070461~SAGA-type complex	8	0.387409	0.00735807	KAT2A, TAF2, TAF4, TAF5L, TADA3, TAF5, TADA1, SUPT7L	1339	23	12782	3.32032	10.3089
GOTERM_BP_FAT	GO:0016265~death	106	5.13317	0.00754514	DLC1, MEF2C, ALS2, FASTKD2, SGMS1, ITSN1, SMNDC1, SETX, SHB, G2E3, MAP3K5, ATG5, TARDBP, TIA1, ACIN1, API5, CUL1, OPA1, DFFA, STAG3L3, DFFB, TBRG4, ESPL1, PIM2, STK4, C10ORF2, TIAL1, TNFAIP8, RIPK2, BCL2L2, ARF6, BCL2L1, DIDO1, SLC11A2, CSE1L, HSPE1, FAIM, DYRK2, TRAF5, DNAJA3, TRAF3, CKAP2, SMAD3, NIPA1, CARD6, NCKAP1, FXR1, TXNDC12, NUP62, VCP, RABEP1, ASAH2B, RHOT1, PDCD6, STEAP3, ZNF346, PTEN…	1562	724	13528	1.268	12.9562
GOTERM_BP_FAT	GO:0007005~mitochondrion organization	27	1.30751	0.00781044	BID, NDUFAF4, CAV2, COX10, BCL2L1, GFM2, FXN, TOMM5, FXC1, GFM1, TIMM23B, TFB2M, SYNJ2, DNAJA3, OPA1, DNM1L, SMAD3, PIM2, TIMM23, C10ORF2, TIMM8B, TIMM8A, TRNT1, PPIF, MFN1, LETM1, TOMM70A	1562	138	13528	1.69448	13.3815
GOTERM_CC_FAT	GO:0045120~pronucleus	6	0.290557	0.00781884	RIF1, CENPF, AKAP8, HNRNPC, CCNA2, RAD50	1339	13	12782	4.40581	10.9203
GOTERM_CC_FAT	GO:0030684~preribosome	6	0.290557	0.00781884	UTP11L, RRP1, WDR36, RRP1B, WDR3, PES1	1339	13	12782	4.40581	10.9203
GOTERM_BP_FAT	GO:0006915~apoptosis	90	4.35835	0.00786463	DLC1, STEAP3, MEF2C, FASTKD2, SGMS1, ITSN1, ZNF346, PTEN, SMNDC1, PDCD2, BAG5, SHB, G2E3, MAP3K5, PAK2, ATG5, TIA1, TICAM1, ACIN1, CASP2, FGF2, TOP2A, NDUFS1, API5, CUL1, OPA1, DFFA, STAG3L3, DFFB, ARHGEF6, TBRG4, ESPL1, PIM2, STK4, PPM1F, TNFRSF10A, BNIP2, TIAL1, PSEN2, TNFAIP8, BUB1B, RIPK2, PSME3, SIAH2, C3ORF38, THOC1, BID, TNFRSF21, GULP1, APH1B, EGLN3, BCL2L2, ARF6, BCL2L1, DIDO1, SLC11A2, …	1562	602	13528	1.29479	13.4681
GOTERM_CC_FAT	GO:0030176~integral to endoplasmic reticulum membrane	12	0.581114	0.00796913	PIGK, DERL1, SLC35D1, INSIG2, SLC37A4, PIGU, PIGS, ELOVL6, ASPH, SEC61A1, SACM1L, DOLK	1339	47	12782	2.43726	11.1189
GOTERM_CC_FAT	GO:0005763~mitochondrial small ribosomal subunit	7	0.338983	0.00797086	MRPS36, MRPS35, MRPS17, MRPL42, MRPS16, MRPS25, MRPS21	1339	18	12782	3.71231	11.1211
GOTERM_CC_FAT	GO:0000314~organellar small ribosomal subunit	7	0.338983	0.00797086	MRPS36, MRPS35, MRPS17, MRPL42, MRPS16, MRPS25, MRPS21	1339	18	12782	3.71231	11.1211
GOTERM_BP_FAT	GO:0035196~gene silencing by miRNA, production of miRNAs	6	0.290557	0.00801019	DGCR8, DICER1, SMAD3, SMAD2, LIN28A, LIN28B	1562	12	13528	4.33035	13.7004
GOTERM_BP_FAT	GO:0032446~protein modification by small protein conjugation	26	1.25908	0.00839529	UBE3A, CDC73, UBE3C, CBLL1, SENP7, SUMO3, G2E3, UBE2D2, FBXO3, ITCH, FBXO9, RNF14, DDB1, UBE4B, UBE2F, UBE2L3, UBE2B, UBE2N, VCP, TRIM33, GSPT1, RNF2, TRIM32, CAND1, SIAH2, FBXO11	1562	132	13528	1.70589	14.3121
GOTERM_CC_FAT	GO:0031301~integral to organelle membrane	23	1.1138	0.00840348	GALNT2, ST6GAL1, DERL1, SLC37A4, PIGU, PIGS, SGMS1, SACM1L, ST6GALNAC1, DOLK, PIGK, PEX11B, ST3GAL2, SLC35D1, INSIG2, PEX2, B3GNT1, RHOT1, PEX13, ASPH, ELOVL6, CUX1, SEC61A1	1339	123	12782	1.78501	11.6904
GOTERM_BP_FAT	GO:0060021~palate development	10	0.484262	0.00841473	ACVR2B, SATB2, TSHZ1, CHD7, LEF1, TBX1, SMAD2, ASPH, BCOR, BMPR1A	1562	32	13528	2.70647	14.3429
GOTERM_MF_FAT	GO:0008173~RNA methyltransferase activity	8	0.387409	0.00841666	METTL3, TRDMT1, WDR4, TFB2M, TFB1M, NSUN2, RNMTL1, TRMT61B	1464	22	12983	3.22479	12.8147
GOTERM_CC_FAT	GO:0005815~microtubule organizing center	40	1.93705	0.00866902	ALS2, HAUS3, EXOC7, HAUS2, CHEK1, AURKA, KIAA1009, AURKAPS1, TUBGCP4, CCNE1, DCAF12, SAC3D1, ACTR1A, SLMAP, CEP170, BUB1, PAFAH1B1, CLASP2, TRAF5, TOP2A, KIF2A, TCP1, KIF15, TREX2, ESPL1, BIRC5, CDC27, CDC25B, CCNB1, CSPP1, SASS6, CHMP1A, NDEL1, NUP62, PLK1, MCPH1, KIF20B, BUB1B, PDE4DIP, HAUS7, RUVBL1, SPAST	1339	253	12782	1.50924	12.0382
GOTERM_BP_FAT	GO:0000122~negative regulation of transcription from RNA polymerase II promoter	45	2.17918	0.00867765	MEF2C, HMGB1, E2F6, ZNF202, SOX6, ZNF254, WT1, NR2C1, MEIS2, SIN3A, GFI1B, DDX20, TCF4, BCOR, NFX1, TBL1XR1, ZNF593, SATB2, EHMT1, SP100, IKZF1, RFX5, RXRA, TRIM27, SMAD3, LEF1, SKI, KAT5, FOXP1, HDAC4, HOXB4, DLX1, BPTF, ID1, DR1, RPS14, RNF2, PHF21A, ZFPM2, NFIC, CUX1, TBL1X, HDAC8, NCOR1, RBM15	1562	266	13528	1.46515	14.7581
GOTERM_MF_FAT	GO:0051082~unfolded protein binding	23	1.1138	0.00879104	TCP1, DNAJC10, DNAJB14, DNAJB12, CCT6A, NAP1L4, DNAJC30, TAPBP, DNAJC17, CCT5, PFDN6, PPIA, SLMAP, TOR1A, TOR1B, HSPE1, DNAJC5, DNAJC2, MDN1, UGGT1, DNAJA3, HSPA8, HSPA9	1464	115	12983	1.77363	13.3472
GOTERM_MF_FAT	GO:0003725~double-stranded RNA binding	10	0.484262	0.00894773	SON, DGCR8, DICER1, PRKRIP1, APTX, ILF3, LRRFIP1, STRBP, ZNF346, DUS2L	1464	33	12983	2.68732	13.5692
GOTERM_MF_FAT	GO:0005525~GTP binding	58	2.80872	0.00946284	SEPT5, SEPHS1, HBS1L, GTPBP10, ATL3, EIF5, EIF5B, GNL3L, RAB1A, RNGTT, CDC42, ARL5A, ARL15, RAB23, AGAP1, TUBB1, RAB20, SAR1A, ARL5B, RAB21, RHOG, RAP2B, ARL1, GTPBP4, RABL3, OPA1, RAN, MFN1, GNAQ, RAB10, ARL4A, ADSS, RAB7A, GNAI3, FKBP4, ARF6, GFM2, TUBB, GFM1, RAB11A, GUF1, RAB2A, RAB2B, RAB8A, DNM1L, DOCK9, DOCK7, DOCK8, RAB7L1, EIF2B1, RAB31, GSPT1, NOLC1, RAB35, ARF3, RHOT1, RHEB, RIT1	1464	372	12983	1.38267	14.2952
GOTERM_MF_FAT	GO:0042054~histone methyltransferase activity	11	0.532688	0.00950931	MLL5, EHMT1, SETD1B, WHSC1L1, SETMAR, PRMT6, SUV39H1, WHSC1, SUV420H1, SUV39H2, FBXO11	1464	39	12983	2.50128	14.3604
GOTERM_BP_FAT	GO:0031047~gene silencing by RNA	10	0.484262	0.0104119	MOV10, EIF2C1, DGCR8, XPO5, DICER1, SMAD3, SMAD2, LIN28A, LIN28B, EIF2C4	1562	33	13528	2.62445	17.4492
GOTERM_MF_FAT	GO:0003714~transcription corepressor activity	27	1.30751	0.0109769	COPS2, THRB, E2F6, HIRA, ELK3, RLIM, SIN3A, MEIS2, NPAT, TCF4, BCOR, TBL1XR1, ZNF593, SP100, L3MBTL2, YY1, LDB1, YWHAB, SCAI, SAP18, SKI, UBP1, DR1, ZFPM2, SIAH2, TBL1X, NCOR1	1464	145	12983	1.65131	16.3961
GOTERM_CC_FAT	GO:0000794~condensed nuclear chromosome	12	0.581114	0.0109869	NOL6, CHMP1A, BUB1, WAPAL, SUV39H1, RRS1, MKI67IP, CHEK1, LRPPRC, SS18L1, NCAPD3, SUV420H1	1339	49	12782	2.33778	15.0199
GOTERM_CC_FAT	GO:0033276~transcription factor TFTC complex	6	0.290557	0.0111292	KAT2A, TAF2, TAF4, TAF5L, TADA3, TAF5	1339	14	12782	4.09111	15.1999
GOTERM_BP_FAT	GO:0006366~transcription from RNA polymerase II promoter	40	1.93705	0.0114563	COPS2, E2F3, THRA, POLR2E, FOXM1, HCFC1, MED24, NFYA, TMF1, ARNT, MAX, TAF5L, MAZ, HSF2, TARDBP, CEBPZ, KDM5A, FOSL1, NFATC3, TRIP13, NFATC1, NFX1, KAT2A, TAF2, SNAPC5, TAF4, RREB1, TAF5, MED14, GTF2H1, MED4, PRDM4, GTF2I, TRPS1, SUPT16H, TCEB3, NFIC, PARP1, NFE2L3, NCOR1	1562	234	13528	1.48046	19.0308
GOTERM_BP_FAT	GO:0012501~programmed cell death	90	4.35835	0.0115024	DLC1, STEAP3, MEF2C, FASTKD2, SGMS1, ITSN1, ZNF346, PTEN, SMNDC1, PDCD2, BAG5, SHB, G2E3, MAP3K5, PAK2, ATG5, TIA1, TICAM1, ACIN1, CASP2, FGF2, TOP2A, NDUFS1, API5, CUL1, OPA1, DFFA, STAG3L3, DFFB, ARHGEF6, TBRG4, ESPL1, PIM2, STK4, PPM1F, TNFRSF10A, BNIP2, TIAL1, PSEN2, TNFAIP8, BUB1B, RIPK2, PSME3, SIAH2, C3ORF38, THOC1, BID, TNFRSF21, GULP1, APH1B, EGLN3, BCL2L2, ARF6, BCL2L1, DIDO1, SLC11A2, …	1562	611	13528	1.27572	19.1
GOTERM_BP_FAT	GO:0000387~spliceosomal snRNP biogenesis	9	0.435835	0.0115279	PRPF31, NCBP1, WDR77, SNRPD1, DDX20, TGS1, GEMIN7, GEMIN4, GEMIN5	1562	28	13528	2.78379	19.1383
GOTERM_BP_FAT	GO:0006607~NLS-bearing substrate import into nucleus	6	0.290557	0.0117961	FYB, TRPS1, KPNA4, KPNA3, KPNA1, RERE	1562	13	13528	3.99724	19.5392
GOTERM_BP_FAT	GO:0031050~dsRNA fragmentation	6	0.290557	0.0117961	DGCR8, DICER1, SMAD3, SMAD2, LIN28A, LIN28B	1562	13	13528	3.99724	19.5392
GOTERM_BP_FAT	GO:0007076~mitotic chromosome condensation	6	0.290557	0.0117961	CHMP1A, NCAPG, AKAP8, SMC2, NCAPD3, SMC4	1562	13	13528	3.99724	19.5392
GOTERM_BP_FAT	GO:0008654~phospholipid biosynthetic process	21	1.01695	0.01188	CHKA, PLD1, CRLS1, LPGAT1, PIGW, PIGU, ADNP, PIGS, SGMS1, EPT1, PIGN, CDS2, PIGK, PLA2G4A, AGPAT5, PIGM, PIGG, LCLAT1, ETNK1, PCYT1A, AGPAT3	1562	102	13528	1.78308	19.6643
GOTERM_BP_FAT	GO:0017148~negative regulation of translation	10	0.484262	0.012745	EIF2AK1, EIF4EBP2, EIF2C1, TIA1, ANKHD1-EIF4EBP3, IGF2BP1, IGF2BP2, ANKHD1, IGF2BP3, EIF2B1, EIF2C4	1562	34	13528	2.54726	20.943
GOTERM_BP_FAT	GO:0008090~retrograde axon cargo transport	4	0.193705	0.0128098	NDEL1, MACF1, PAFAH1B1, DST	1562	5	13528	6.92855	21.038
GOTERM_BP_FAT	GO:0019637~organophosphate metabolic process	35	1.69492	0.0130955	CHKA, EPT1, SGMS1, PTEN, CDS2, GPD1L, PIGK, AGPAT5, PIGM, PIGG, PLA2G12A, ETNK1, SYNJ2, PIK3CA, PCYT1A, PAFAH1B1, GK5, AGPAT3, PIK3R1, PIK3CG, GPD2, CRLS1, PLD1, LPGAT1, ALDH5A1, PIGW, PIGU, ADNP, PIGS, PIGN, SACM1L, PLA2G4A, NAPEPLD, LCLAT1, PIP4K2A	1562	200	13528	1.51562	21.4557
GOTERM_MF_FAT	GO:0008170~N-methyltransferase activity	13	0.62954	0.0132394	EHMT1, SETD1B, SUV39H1, WHSC1, SUV39H2, MLL5, PRMT6, SETMAR, WHSC1L1, TFB2M, TFB1M, FBXO11, SUV420H1	1464	53	12983	2.17521	19.4456
GOTERM_BP_FAT	GO:0030518~steroid hormone receptor signaling pathway	14	0.677966	0.0133553	RAN, RBM4, MED24, MED14, KAT5, PGR, CCNE1, NCOA1, MED4, NCOA3, RNF4, UBR5, JAK2, RBM14, RNF14	1562	58	13528	2.09051	21.8337
GOTERM_BP_FAT	GO:0031399~regulation of protein modification process	48	2.32446	0.0134246	DLC1, PSMB10, PTPLAD1, BTRC, PSMF1, PRKAR2B, MAP3K5, ATG5, PPP2CA, GAB1, PSMB2, FBXO5, PSMD5, FGF2, CUL1, BUB3, DNAJA3, SYK, ANAPC1, CDK1, GTPBP4, NF2, CCDC88C, YWHAB, IGF1, DOCK7, SKP1, CDC27, UBE2N, CCNB1, HDAC4, PPP1R9B, ACVR2A, MAP4K5, CCND1, CCND2, PLK1, PSMD11, PSMC2, PSEN2, MGEA5, RNF139, BUB1B, JAK2, PSME3, MTOR, ANAPC7, BMPR1A	1562	295	13528	1.4092	21.9342
GOTERM_BP_FAT	GO:0007007~inner mitochondrial membrane organization	5	0.242131	0.013792	LETM1, OPA1, FXC1, TIMM8B, TIMM8A	1562	9	13528	4.8115	22.465
GOTERM_BP_FAT	GO:0032269~negative regulation of cellular protein metabolic process	32	1.54964	0.0144796	PSMB10, EIF2C1, IDE, IGF2BP1, IGF2BP2, IGF2BP3, PSMF1, EIF4EBP2, ATG5, TIA1, PPP2CA, PSMB2, RAB23, FBXO5, PSMD5, BUB3, ANAPC1, GTPBP4, NF2, YWHAB, ANKHD1-EIF4EBP3, ANKHD1, CDC27, EIF2B1, EIF2AK1, PSMD11, PSMC2, PSEN2, MGEA5, BUB1B, PSME3, ANAPC7, EIF2C4	1562	180	13528	1.53968	23.4496
GOTERM_CC_FAT	GO:0060053~neurofilament cytoskeleton	5	0.242131	0.0149595	NDEL1, MACF1, NEFH, GAN, DST	1339	10	12782	4.77296	19.9122
GOTERM_CC_FAT	GO:0005657~replication fork	9	0.435835	0.0150374	POLD3, RFC5, CHRAC1, RFC3, NBN, RAD18, CHEK1, POLA2, UBE2B	1339	32	12782	2.68479	20.0054
GOTERM_BP_FAT	GO:0000075~cell cycle checkpoint	19	0.920097	0.0150821	CDK1, NBN, DDB1, TIPIN, CENPF, CHEK1, BIRC5, INTS3, CDT1, RAD1, CCND1, MAPK14, BUB1, BUB1B, CCNA2, ATRIP, BUB3, TERF1, DLG1	1562	91	13528	1.80828	24.3024
GOTERM_CC_FAT	GO:0031461~cullin-RING ubiquitin ligase complex	6	0.290557	0.01528	CUL3, CUL5, CUL4A, SKP1, CUL4B, CUL1	1339	15	12782	3.81837	20.2951
GOTERM_MF_FAT	GO:0019001~guanyl nucleotide binding	58	2.80872	0.0157779	SEPT5, SEPHS1, HBS1L, GTPBP10, ATL3, EIF5, EIF5B, GNL3L, RAB1A, RNGTT, CDC42, ARL5A, ARL15, RAB23, AGAP1, TUBB1, RAB20, SAR1A, ARL5B, RAB21, RHOG, RAP2B, ARL1, GTPBP4, RABL3, OPA1, RAN, MFN1, GNAQ, RAB10, ARL4A, ADSS, RAB7A, GNAI3, FKBP4, ARF6, GFM2, TUBB, GFM1, RAB11A, GUF1, RAB2A, RAB2B, RAB8A, DNM1L, DOCK9, DOCK7, DOCK8, RAB7L1, EIF2B1, RAB31, GSPT1, NOLC1, RAB35, ARF3, RHOT1, RHEB, RIT1	1464	382	12983	1.34648	22.7427
GOTERM_MF_FAT	GO:0032561~guanyl ribonucleotide binding	58	2.80872	0.0157779	SEPT5, SEPHS1, HBS1L, GTPBP10, ATL3, EIF5, EIF5B, GNL3L, RAB1A, RNGTT, CDC42, ARL5A, ARL15, RAB23, AGAP1, TUBB1, RAB20, SAR1A, ARL5B, RAB21, RHOG, RAP2B, ARL1, GTPBP4, RABL3, OPA1, RAN, MFN1, GNAQ, RAB10, ARL4A, ADSS, RAB7A, GNAI3, FKBP4, ARF6, GFM2, TUBB, GFM1, RAB11A, GUF1, RAB2A, RAB2B, RAB8A, DNM1L, DOCK9, DOCK7, DOCK8, RAB7L1, EIF2B1, RAB31, GSPT1, NOLC1, RAB35, ARF3, RHOT1, RHEB, RIT1	1464	382	12983	1.34648	22.7427
GOTERM_BP_FAT	GO:0006944~membrane fusion	13	0.62954	0.0157929	STX6, SNAP29, CAV2, RAB8A, NPLOC4, OPA1, GNAI3, NAPG, RABIF, VTI1B, MFN1, RABEP1, GOSR2	1562	53	13528	2.12432	25.297
GOTERM_BP_FAT	GO:0006512~ubiquitin cycle	8	0.387409	0.0158188	UBE2D2, UBE3A, UBE2G2, USP38, HECTD3, UBE2W, ITCH, FBXO11	1562	24	13528	2.8869	25.333
GOTERM_BP_FAT	GO:0010553~negative regulation of specific transcription from RNA polymerase II promoter	11	0.532688	0.0159412	MEF2C, HDAC4, TBL1XR1, IKZF1, RXRA, SMAD3, BCOR, KAT5, TBL1X, RBM15, NCOR1	1562	41	13528	2.3236	25.503
GOTERM_BP_FAT	GO:0000910~cytokinesis	11	0.532688	0.0159412	SEPT5, PRC1, PLK1, RAB35, AHCTF1, BIN3, BIRC5, ESPL1, RASA1, SPAST, MYH10	1562	41	13528	2.3236	25.503
GOTERM_MF_FAT	GO:0030374~ligand-dependent nuclear receptor transcription coactivator activity	10	0.484262	0.0160548	DCAF6, MED4, TADA3, NCOA3, PFDN6, ZBTB9, WDR77, RBM4, MED24, MED14, RBM14	1464	36	12983	2.46338	23.0947
GOTERM_MF_FAT	GO:0003743~translation initiation factor activity	14	0.677966	0.0167655	EIF4ENIF1, EIF2C1, EIF1AD, EIF5, EIF5B, DENR, EIF2B1, EIF4G3, EIF3B, EIF2AK1, EIF1AX, EIF3J, EIF3M, EIF2C4	1464	61	12983	2.03532	23.991
GOTERM_BP_FAT	GO:0051640~organelle localization	19	0.920097	0.0167913	SEPT5, SNAP29, CENPF, BIRC5, ESPL1, TACC3, HOOK3, CDC42, NDEL1, CENPA, RHOT1, RRS1, SYNJ2, PEX13, PAFAH1B1, LRPPRC, ASPM, NUDC, MYH10	1562	92	13528	1.78862	26.6732
GOTERM_BP_FAT	GO:0016567~protein ubiquitination	23	1.1138	0.0168231	UBE3A, DDB1, UBE4B, CDC73, UBE3C, CBLL1, UBE2L3, UBE2B, UBE2N, G2E3, UBE2D2, TRIM33, VCP, GSPT1, RNF2, TRIM32, CAND1, SIAH2, ITCH, FBXO3, FBXO9, RNF14, FBXO11	1562	119	13528	1.67392	26.7167
GOTERM_CC_FAT	GO:0031300~intrinsic to organelle membrane	25	1.21065	0.0168791	GALNT2, DERL1, SLC37A4, SGMS1, EXTL2, PIGK, ST3GAL2, SLC35D1, INSIG2, PEX2, B3GNT1, PEX13, ELOVL6, ASPH, SEC61A1, ST6GAL1, CHST2, PIGU, PIGS, SACM1L, ST6GALNAC1, DOLK, PEX11B, RHOT1, CUX1	1339	146	12782	1.63458	22.1808
GOTERM_BP_FAT	GO:0043434~response to peptide hormone stimulus	28	1.35593	0.0172491	CAV2, STAR, STAT5A, PDE3B, RPS6KB1, BCL2L1, EIF4EBP2, GAB1, SHC1, PIK3R3, CCNA2, PIK3R1, NUDC, AKT2, PLD1, PTPN2, RXRA, STXBP4, EIF2B1, UBE2B, PRKCQ, GRB10, CCND2, SORT1, JAK2, MTOR, PARP1, ABCC5	1562	154	13528	1.57467	27.2963
GOTERM_BP_FAT	GO:0008283~cell proliferation	66	3.19613	0.0178146	XRCC5, TUSC2, MORF4L1, COPS2, FGF5, NBN, DPH1, CBFA2T3, PTEN, SHB, CUL5, GFI1B, DKC1, GAB1, FRAT2, IFRD2, IMPDH1, CUL1, ASPM, SYK, DLG1, PDXK, RXRA, KIF15, SKP2, VTI1B, PIM2, TACC3, ACVR2A, NDEL1, PRDM4, TNFSF13B, C2ORF29, UBR5, BUB1B, RIPK2, BCAT1, TMX1, BCL2L2, EPHB4, NR2C2, TAL1, SLC29A2, CSE1L, BUB1, PAFAH1B1, NUDC, BUB3, GINS1, PDS5B, NF2, MKI67, TRIM27, IGF1, CENPF, TBX1, CDC27, EPS15, HOXB…	1562	436	13528	1.31102	28.0589
GOTERM_CC_FAT	GO:0000796~condensin complex	4	0.193705	0.0179494	NCAPG, SMC2, NCAPD3, SMC4	1339	6	12782	6.36395	23.4197
GOTERM_BP_FAT	GO:0006606~protein import into nucleus	18	0.871671	0.0179544	FYB, XPO1, RAN, IPO11, POLA2, CSE1L, IPO7, TRPS1, NUP205, SPTBN1, JAK2, KPNA4, RANBP2, KPNA3, TNPO2, FGF2, KPNA1, RERE	1562	86	13528	1.8127	28.2463
GOTERM_BP_FAT	GO:0030521~androgen receptor signaling pathway	10	0.484262	0.0185426	CCNE1, MED4, NCOA1, RNF4, NCOA3, RAN, MED24, MED14, KAT5, RNF14	1562	36	13528	2.40575	29.0295
GOTERM_BP_FAT	GO:0031647~regulation of protein stability	11	0.532688	0.018821	GTPBP4, NAPG, COG7, CCDC88C, TBRG1, HPS4, APTX, AURKA, UBE2B, PTEN, DNAJA3, AURKAPS1	1562	42	13528	2.26828	29.3975
GOTERM_BP_FAT	GO:0006888~ER to Golgi vesicle-mediated transport	11	0.532688	0.018821	RAB2A, TMX1, VCP, ATL3, GOSR2, SEC22C, GOSR1, SAR1A, SEC23B, ERGIC2, SPAST	1562	42	13528	2.26828	29.3975
GOTERM_CC_FAT	GO:0005768~endosome	46	2.2276	0.018969	STEAP3, ALS2, RAB7A, SLC9A6, STX7, STAM2, CHMP7, VPS37A, VPS37B, ARF6, ZNRF1, ZNRF2, SLC11A2, RAB11A, STAM, VPS36, RAB21, SCAMP1, STX6, PLD1, NF2, TMEM9, VTA1, RPS6KC1, VPS41, CD164, M6PR, ANKRD27, EPS15, CHMP1A, GAPVD1, UNC13D, RABEP1, PTP4A3, IGF2R, PTP4A1, PTP4A2, SORT1, VOPP1, VPS26A, ANKFY1, GGA2, SPAST, ATP6V0A2, ATP7B, CLCN5	1339	315	12782	1.39401	24.5827
GOTERM_BP_FAT	GO:0032868~response to insulin stimulus	20	0.968523	0.0191961	STAR, PTPN2, RXRA, PDE3B, RPS6KB1, STXBP4, UBE2B, PRKCQ, GRB10, EIF4EBP2, CCND2, GAB1, SORT1, SHC1, MTOR, PARP1, PIK3R3, PIK3R1, ABCC5, AKT2	1562	100	13528	1.73214	29.8904
GOTERM_MF_FAT	GO:0016796~exonuclease activity, active with either ribo- or deoxyribonucleic acids and producing 5'-phosphomonoesters	7	0.338983	0.0195086	RAD1, EXOSC7, PNPT1, TREX2, APTX, EXOSC3, HAUS7, FEN1	1464	20	12983	3.10386	27.3594
GOTERM_BP_FAT	GO:0006457~protein folding	31	1.50121	0.0196322	FKBP7, PPIL1, FKBP4, DNAJC10, DNAJB14, DNAJB12, DNAJC30, BAG5, DNAJC17, PIGK, SLMAP, TOR1A, TOR1B, HSPE1, DNAJC5, ERO1L, RANBP2, DNAJC2, DNAJA3, HSPA8, HSPA9, TCP1, DNAJC21, CCT6A, PPIF, ERP44, CCT5, PFDN6, PPIA, HSPA4L, UGGT1	1562	177	13528	1.51684	30.4593
GOTERM_BP_FAT	GO:0043331~response to dsRNA	8	0.387409	0.0198365	DGCR8, DICER1, TICAM1, SMAD3, RIPK2, SMAD2, LIN28A, LIN28B	1562	25	13528	2.77142	30.7243
GOTERM_BP_FAT	GO:0006355~regulation of transcription, DNA-dependent	232	11.2349	0.0201377	MEF2C, STAT5A, NAA15, ZNF639, HIRA, MED24, MED21, ZNF254, MED20, RAB1A, PGR, SIN3A, ZNF772, ZNF248, TRAK1, ZNF394, PITX1, ZNF100, RREB1, RAN, YY1, RXRA, MED14, ZNF792, MECOM, ZFP82, RPS14, TGIF2, MYBBP1A, SUPT6H, TMX1, TADA3, ZNF514, TAL1, ZNF226, LHX1, TCF4, BCOR, ZNF398, IKZF1, SUB1, SMAD3, SKI, SMAD2, TFCP2, UBP1, GCFC1, ZNF215, DLX1, RNF4, TRPS1, RNF2, MLX, TCF19, NCOR1, TCF12, RERE, ELF2, NI…	1562	1773	13528	1.13327	31.1133
GOTERM_BP_FAT	GO:0034504~protein localization in nucleus	19	0.920097	0.020657	FYB, XPO1, RAN, IPO11, POLA2, CSE1L, IPO7, TRPS1, NUP205, SPTBN1, SUPT7L, JAK2, KPNA4, RANBP2, KPNA3, TNPO2, FGF2, KPNA1, RERE	1562	94	13528	1.75057	31.7792
GOTERM_MF_FAT	GO:0008276~protein methyltransferase activity	12	0.581114	0.0212799	MLL5, EHMT1, SETD1B, WHSC1L1, SETMAR, PRMT6, SUV39H1, WHSC1, ICMT, SUV420H1, SUV39H2, FBXO11	1464	50	12983	2.12836	29.4595
GOTERM_MF_FAT	GO:0051540~metal cluster binding	12	0.581114	0.0212799	ISCA1, ELP3, ABCE1, CISD2, CISD1, FECH, FXN, IREB2, NDUFS2, NTHL1, RFESD, NDUFS1	1464	50	12983	2.12836	29.4595
GOTERM_MF_FAT	GO:0051536~iron-sulfur cluster binding	12	0.581114	0.0212799	ISCA1, ELP3, ABCE1, CISD2, CISD1, FECH, FXN, IREB2, NDUFS2, NTHL1, RFESD, NDUFS1	1464	50	12983	2.12836	29.4595
GOTERM_BP_FAT	GO:0032869~cellular response to insulin stimulus	15	0.726392	0.0216178	STAR, PTPN2, RXRA, PDE3B, STXBP4, UBE2B, GRB10, EIF4EBP2, CCND2, GAB1, SHC1, PARP1, PIK3R3, PIK3R1, AKT2	1562	68	13528	1.91045	32.9949
GOTERM_MF_FAT	GO:0016866~intramolecular transferase activity	8	0.387409	0.0217723	PGM2, PUS7L, PGM3, MUT, DKC1, PUS1, RPUSD2, PUS7	1464	26	12983	2.72867	30.033
GOTERM_MF_FAT	GO:0008079~translation termination factor activity	4	0.193705	0.0219662	GSPT1, MTRF1, MTRF1L, ETF1	1464	6	12983	5.91211	30.2577
GOTERM_MF_FAT	GO:0003747~translation release factor activity	4	0.193705	0.0219662	GSPT1, MTRF1, MTRF1L, ETF1	1464	6	12983	5.91211	30.2577
GOTERM_BP_FAT	GO:0051170~nuclear import	18	0.871671	0.0222042	FYB, XPO1, RAN, IPO11, POLA2, CSE1L, IPO7, TRPS1, NUP205, SPTBN1, JAK2, KPNA4, RANBP2, KPNA3, TNPO2, FGF2, KPNA1, RERE	1562	88	13528	1.77151	33.7269
GOTERM_BP_FAT	GO:0043489~RNA stabilization	6	0.290557	0.0226295	PAIP1, HNRNPD, ELAVL1, SYNCRIP, IGF2BP1, HNRNPU	1562	15	13528	3.46428	34.253
GOTERM_BP_FAT	GO:0048255~mRNA stabilization	6	0.290557	0.0226295	PAIP1, HNRNPD, ELAVL1, SYNCRIP, IGF2BP1, HNRNPU	1562	15	13528	3.46428	34.253
GOTERM_CC_FAT	GO:0000502~proteasome complex	13	0.62954	0.0226319	PSMB10, UBE3A, IDE, UBE3C, UBR1, UBQLN1, PSMF1, PSMD11, PSMC2, PSMB2, UCHL5, PSME3, PSMD5	1339	61	12782	2.03438	28.6262
GOTERM_MF_FAT	GO:0018024~histone-lysine N-methyltransferase activity	9	0.435835	0.0226524	MLL5, EHMT1, SETD1B, WHSC1L1, SETMAR, SUV39H1, WHSC1, SUV420H1, SUV39H2	1464	32	12983	2.49417	31.0474
GOTERM_MF_FAT	GO:0016278~lysine N-methyltransferase activity	9	0.435835	0.0226524	MLL5, EHMT1, SETD1B, WHSC1L1, SETMAR, SUV39H1, WHSC1, SUV420H1, SUV39H2	1464	32	12983	2.49417	31.0474
GOTERM_MF_FAT	GO:0016279~protein-lysine N-methyltransferase activity	9	0.435835	0.0226524	MLL5, EHMT1, SETD1B, WHSC1L1, SETMAR, SUV39H1, WHSC1, SUV420H1, SUV39H2	1464	32	12983	2.49417	31.0474
GOTERM_MF_FAT	GO:0030145~manganese ion binding	27	1.30751	0.022737	GALNT2, PPP6C, GALNT7, DICER1, PPM1A, PPM1B, EPT1, EXTL2, SLC11A2, GALNT10, PPP2CA, B3GNT1, PDE8A, DYRK2, GALNT12, FEN1, NUDT19, B4GALT2, ACACA, IDH3A, GART, PPM1F, ACVR2A, ACVR2B, ATP2C1, PPP5C, BMPR1A	1464	154	12983	1.55481	31.1442
GOTERM_CC_FAT	GO:0031966~mitochondrial membrane	55	2.66344	0.023373	NDUFAF4, HCCS, COX11, COX10, CDS2, SLC25A21, FAHD1, UQCR11, CISD1, DNAJC11, FXC1, TIMM23B, EXOG, SYNJ2, NDUFS2, NDUFS1, COX15, CRLS1, FECH, OPA1, TIMM23, TIMM8B, TIMM8A, NME4, MFN1, SLC25A32, LETM1, NNT, ATPIF1, AKAP1, PMPCA, MDH2, BID, USP30, HK2, BCL2L2, BCL2L1, PTPMT1, ATP5G3, MRS2, MTCH2, TOMM5, MLXIP, SLC25A40, GPD2, DNM1L, PHB, AK2, SLC25A12, PPIF, TOMM70A, TOMM40L, RHOT1, MTOR, SLC25A17	1339	394	12782	1.33255	29.4194
GOTERM_MF_FAT	GO:0035257~nuclear hormone receptor binding	16	0.774818	0.0235265	RAN, ZBTB9, RXRA, FKBP4, MED24, MED14, KAT5, CCNE1, NCOA1, MED4, NUP62, NCOA3, RNF4, PFDN6, TRIP6, RNF14	1464	77	12983	1.84274	32.0411
GOTERM_BP_FAT	GO:0051248~negative regulation of protein metabolic process	32	1.54964	0.0238824	PSMB10, EIF2C1, IDE, IGF2BP1, IGF2BP2, IGF2BP3, PSMF1, EIF4EBP2, ATG5, TIA1, PPP2CA, PSMB2, RAB23, FBXO5, PSMD5, BUB3, ANAPC1, GTPBP4, NF2, YWHAB, ANKHD1-EIF4EBP3, ANKHD1, CDC27, EIF2B1, EIF2AK1, PSMD11, PSMC2, PSEN2, MGEA5, BUB1B, PSME3, ANAPC7, EIF2C4	1562	187	13528	1.48204	35.7802
GOTERM_BP_FAT	GO:0006417~regulation of translation	25	1.21065	0.0239499	NCBP1, EIF2C1, EIF5, EIF5B, IGF2BP1, IGF2BP2, IGF2BP3, GCN1L1, EIF3B, EIF4EBP2, TIA1, QKI, PUM2, PAIP1, IREB2, ANKHD1-EIF4EBP3, ANKHD1, CDK4, ETF1, EIF2B1, SELT, EIF4G3, EIF2AK1, MTRF1, MTOR, EIF2C4	1562	137	13528	1.58042	35.8614
GOTERM_BP_FAT	GO:0016458~gene silencing	13	0.62954	0.0239565	EIF2C1, XPO5, DICER1, SMAD3, SMAD2, SOX6, LIN28A, LIN28B, CHMP1A, MOV10, DGCR8, SCMH1, EIF2C4	1562	56	13528	2.01052	35.8694
GOTERM_BP_FAT	GO:0043966~histone H3 acetylation	8	0.387409	0.0245145	KAT2A, MEAF6, PHF17, TAF5L, TADA3, PHF15, TADA1, SUPT7L	1562	26	13528	2.66483	36.5379
GOTERM_MF_FAT	GO:0000049~tRNA binding	7	0.338983	0.024774	TRNT1, RPL35A, XPO5, FARSA, FDXACB1, NSUN2, MARS	1464	21	12983	2.95606	33.4362
GOTERM_CC_FAT	GO:0000790~nuclear chromatin	12	0.581114	0.0253353	MORF4L1, TCP1, TIPIN, HIRA, CBX3, CSNK2A1P, SUV39H2, CBX5, CSNK2A1, SIN3A, RNF2, H3F3A, H3F3B, SUDS3	1339	55	12782	2.08275	31.48
GOTERM_BP_FAT	GO:0007006~mitochondrial membrane organization	9	0.435835	0.0257708	PPIF, BID, LETM1, DNM1L, OPA1, FXC1, BCL2L1, TIMM8B, TIMM8A	1562	32	13528	2.43582	38.0186
GOTERM_CC_FAT	GO:0030530~heterogeneous nuclear ribonucleoprotein complex	6	0.290557	0.0264021	HNRPDL, HNRNPH3, HNRNPUL1, HNRNPF, HNRNPD, HNRNPU	1339	17	12782	3.36915	32.5766
GOTERM_CC_FAT	GO:0016592~Srb-mediator complex	8	0.387409	0.0269289	MED4, MED8, MED9, RBM4, MED24, MED14, MED21, RBM14, MED20	1339	29	12782	2.63336	33.1121
GOTERM_CC_FAT	GO:0000932~cytoplasmic mRNA processing body	7	0.338983	0.0275623	PATL1, MOV10, EIF2C1, MEX3A, EDC3, LIN28A, EIF2C4	1339	23	12782	2.90528	33.7507
GOTERM_CC_FAT	GO:0005637~nuclear inner membrane	7	0.338983	0.0275623	LMNB1, LMNB2, ATP11B, SMAD3, CBX3, ITPR1, LRPPRC	1339	23	12782	2.90528	33.7507
GOTERM_CC_FAT	GO:0055037~recycling endosome	7	0.338983	0.0275623	SCAMP1, SLC11A2, UNC13D, SLC9A6, RABEP1, RAB11A, ARF6	1339	23	12782	2.90528	33.7507
GOTERM_BP_FAT	GO:0051726~regulation of cell cycle	51	2.46973	0.0277284	XPO1, NBN, MAEA, STAT5A, INTS3, PTEN, CDT1, CDC42, CDKN2C, CCNA2, FOSL1, DLG1, CDK1, GTPBP4, DDB1, SKP2, ESPL1, CDK6, TACC3, CDK4, GTF2H1, RAD1, PRKCQ, CCND1, CHMP1A, PRDM4, CCND2, BUB1B, CAV2, TIPIN, HCFC1, CHEK1, BCCIP, MYCBP2, BUB1, FBXO5, HECTD3, ATRIP, BUB3, HSPA8, TERF1, CENPF, IGF1, SMAD3, BIRC5, CCNB1, PPP1R9B, MAPK14, KIF20B, PES1, HPGD	1562	331	13528	1.33443	40.2611
GOTERM_BP_FAT	GO:0006650~glycerophospholipid metabolic process	22	1.06538	0.0283262	PIK3CG, CHKA, PLD1, ALDH5A1, PIGW, PIGU, ADNP, PIGS, PTEN, PIGN, SACM1L, PIGK, PLA2G4A, PIGM, PIGG, SYNJ2, PIK3CA, ETNK1, PCYT1A, PAFAH1B1, PIP4K2A, PIK3R1	1562	118	13528	1.61471	40.9305
GOTERM_MF_FAT	GO:0008017~microtubule binding	15	0.726392	0.0284667	KIF5B, BIRC5, VPS41, HOOK3, NDEL1, ATG4C, MACF1, TARDBP, SKA2, PAFAH1B1, CLASP2, DST, LRPPRC, SPAST, TERF1	1464	72	12983	1.84754	37.4097
GOTERM_BP_FAT	GO:0006644~phospholipid metabolic process	32	1.54964	0.0291443	CHKA, SGMS1, EPT1, PTEN, CDS2, PIGK, AGPAT5, PIGM, PIGG, PLA2G12A, ETNK1, SYNJ2, PIK3CA, PCYT1A, PAFAH1B1, AGPAT3, PIK3R1, PIK3CG, PLD1, CRLS1, LPGAT1, ALDH5A1, PIGW, PIGU, ADNP, PIGS, PIGN, SACM1L, PLA2G4A, NAPEPLD, LCLAT1, PIP4K2A	1562	190	13528	1.45864	41.835
GOTERM_CC_FAT	GO:0005769~early endosome	16	0.774818	0.029558	STX6, ALS2, SLC9A6, NF2, RPS6KC1, ARF6, VPS41, SLC11A2, ANKRD27, CHMP1A, RABEP1, PTP4A3, PTP4A1, PTP4A2, SORT1, RAB21	1339	85	12782	1.79688	35.7256
GOTERM_CC_FAT	GO:0005942~phosphoinositide 3-kinase complex	5	0.242131	0.029756	PIK3CG, PIK3CA, MTOR, PIK3R3, PIK3R1	1339	12	12782	3.97747	35.9186
GOTERM_CC_FAT	GO:0030914~STAGA complex	5	0.242131	0.029756	KAT2A, TAF5L, TADA3, TADA1, SUPT7L	1339	12	12782	3.97747	35.9186
GOTERM_BP_FAT	GO:0032870~cellular response to hormone stimulus	24	1.16223	0.0305165	ADCY3, THRA, STAR, ADCY7, PTPN2, STAT5A, RXRA, PDE3B, RPS6KB1, STXBP4, UBE2B, PRKAR2B, GRB10, EIF4EBP2, NUP62, CCND2, GAB1, JAK2, SHC1, PRKACB, PARP1, PIK3R3, PIK3R1, AKT2	1562	133	13528	1.56283	43.3229
GOTERM_CC_FAT	GO:0030904~retromer complex	3	0.145278	0.0305613	DSCR3, VPS26B, VPS26A	1339	3	12782	9.54593	36.6976
GOTERM_BP_FAT	GO:0006612~protein targeting to membrane	9	0.435835	0.0306856	ATG4C, MACF1, FXC1, MGEA5, ICMT, SEC62, TIMM8B, SSR1, TIMM8A	1562	33	13528	2.36201	43.5038
GOTERM_MF_FAT	GO:0008186~RNA-dependent ATPase activity	7	0.338983	0.030908	DDX17, DDX56, DDX18, DDX23, G3BP1, DDX21, DDX20	1464	22	12983	2.82169	39.9133
GOTERM_MF_FAT	GO:0003924~GTPase activity	34	1.64649	0.0319189	SEPT5, RAB7A, GNAI3, HBS1L, ATL3, EIF5, EIF5B, ARF6, RAB1A, CDC42, GFM2, TUBB, GFM1, RAB11A, GUF1, TUBB1, SAR1A, RHOG, RAP2B, RAB2A, ARL1, GTPBP4, DNM1L, OPA1, RAN, RAB7L1, MFN1, RAB31, GNAQ, GSPT1, ARF3, RAB35, RHEB, RIT1	1464	211	12983	1.42899	40.9221
GOTERM_CC_FAT	GO:0031227~intrinsic to endoplasmic reticulum membrane	13	0.62954	0.0319531	DERL1, SLC37A4, PIGU, PIGS, EXTL2, SACM1L, DOLK, PIGK, INSIG2, SLC35D1, ASPH, ELOVL6, SEC61A1	1339	64	12782	1.93902	38.0233
GOTERM_BP_FAT	GO:0006997~nucleus organization	12	0.581114	0.0326264	TXNDC12, FOXL2, TMEM48, NDEL1, DFFA, DFFB, AHCTF1, PAFAH1B1, ZMPSTE24, ACIN1, PES1, TOP2A	1562	52	13528	1.99862	45.5406
GOTERM_BP_FAT	GO:0031145~anaphase-promoting complex-dependent proteasomal ubiquitin-dependent protein catabolic process	14	0.677966	0.0326686	ANAPC1, PSMB10, CDK1, CDC27, CCNB1, PSMF1, PSMD11, PSMC2, PSMB2, BUB1B, PSME3, PSMD5, ANAPC7, BUB3	1562	65	13528	1.86538	45.5842
GOTERM_BP_FAT	GO:0006401~RNA catabolic process	14	0.677966	0.0326686	NCBP1, ABCE1, EIF2C1, EXOSC7, PNPT1, RNH1, LIN28A, LIN28B, GSPT1, PPP1R8, POP1, HNRNPD, FEN1, EIF2C4	1562	65	13528	1.86538	45.5842
GOTERM_BP_FAT	GO:0006333~chromatin assembly or disassembly	23	1.1138	0.0332305	HIST1H4L, HIST4H4, HIST1H4K, CBX3, HIST2H4A, NAP1L4, HIST2H4B, CBX5, CHD9, CHD7, CDYL, H2AFV, HIST1H4A, CENPA, HIST1H4B, HIST2H2AC, HIST1H4E, HIST1H4F, HIST1H4C, HIST1H4D, CHD6, HIST1H4I, ASF1A, HIST1H4J, HIST1H4H, SHPRH, NFE2, SUV39H1, KAT5, SUV39H2, SMARCE1, SMARCA5, SUPT16H, CENPV, H3F3A, H3F3B, HDAC8	1562	127	13528	1.56847	46.1603
GOTERM_CC_FAT	GO:0030496~midbody	6	0.290557	0.033491	KIF23, CDK1, CENPF, BIRC5, SPAST, MYH10	1339	18	12782	3.18198	39.4582
GOTERM_CC_FAT	GO:0005783~endoplasmic reticulum	119	5.76271	0.0335825	SLC9A6, SYNCRIP, PDE3B, DNAJB12, SGMS1, ERLEC1, RAB1A, SSR1, TAPBP, CISD2, ANK1, INSIG2, ANK3, PLOD3, KIFAP3, PHTF1, ELOVL6, ASPH, SAR1A, RAB21, TOR1AIP2, PLD1, SPTLC2, UBE2J1, ERGIC2, ANKRD13C, RNF139, LCLAT1, PTGFRN, UGGT1, FAM172A, ERMP1, TPST2, TMX1, DERL1, NAPG, LRBA, PPT2, EXTL2, IKBIP, EPM2AIP1, KDELC1, MIA3, ZMPSTE24, PCYT1A, ERO1L, SEC23IP, SEC61A1, NPLOC4, GLT25D1, CLCC1, FOXRED2, ICMT,…	1339	960	12782	1.1833	39.5425
GOTERM_CC_FAT	GO:0044431~Golgi apparatus part	42	2.0339	0.0342302	TGOLN2, CAV2, GALNT2, FUT8, AP1G1, SGMS1, CLTC, CBFA2T3, TMF1, TAPBP, HOOK3, SLC11A2, ST3GAL2, PHTF1, B3GNT1, RAB11A, RAB21, SCAMP1, STX6, ARL1, RAB2B, PLD1, ST6GAL1, ADAM10, DNM1L, MAN1A2, FUT11, NSFL1C, CHST2, VPS41, ST6GALNAC1, COG5, COG7, ATP2C1, IGF2R, GOSR2, WASL, GOSR1, CUX1, GGA2, SEC23B, ATP7B	1339	294	12782	1.3637	40.1367
GOTERM_BP_FAT	GO:0016571~histone methylation	7	0.338983	0.0342721	MLL5, EHMT1, WHSC1L1, PRMT6, SUV39H1, SUV420H1, SUV39H2	1562	22	13528	2.75567	47.2132
GOTERM_BP_FAT	GO:0043488~regulation of mRNA stability	7	0.338983	0.0342721	SERBP1, PAIP1, HNRNPD, ELAVL1, SYNCRIP, IGF2BP1, HNRNPU	1562	22	13528	2.75567	47.2132
GOTERM_MF_FAT	GO:0051537~2 iron, 2 sulfur cluster binding	6	0.290557	0.0350859	CISD2, CISD1, FECH, FXN, RFESD, NDUFS1	1464	17	12983	3.12994	43.9809
GOTERM_MF_FAT	GO:0050897~cobalt ion binding	6	0.290557	0.0350859	MUT, METAP2, MAT2A, MMACHC, MTR, BIRC5	1464	17	12983	3.12994	43.9809
GOTERM_MF_FAT	GO:0016149~translation release factor activity, codon specific	3	0.145278	0.0352146	MTRF1, MTRF1L, ETF1	1464	3	12983	8.86817	44.102
GOTERM_BP_FAT	GO:0019751~polyol metabolic process	10	0.484262	0.0354729	GPD2, GPD1L, COQ3, COQ2, PPIP5K2, SYNJ2, GK5, IPPK, PTEN, GDPD1	1562	40	13528	2.16517	48.4029
GOTERM_MF_FAT	GO:0051427~hormone receptor binding	17	0.823245	0.035681	RAN, ZBTB9, RXRA, FKBP4, MED24, MED14, KAT5, CCNE1, NCOA1, MED4, NUP62, NCOA3, RNF4, PFDN6, JAK2, TRIP6, RNF14	1464	88	12983	1.71317	44.5388
GOTERM_BP_FAT	GO:0006626~protein targeting to mitochondrion	9	0.435835	0.0362058	TRNT1, BID, TOMM5, TOMM70A, FXC1, TIMM23B, TIMM23, TIMM8B, TIMM8A	1562	34	13528	2.29254	49.1165
GOTERM_BP_FAT	GO:0070585~protein localization in mitochondrion	9	0.435835	0.0362058	TRNT1, BID, TOMM5, TOMM70A, FXC1, TIMM23B, TIMM23, TIMM8B, TIMM8A	1562	34	13528	2.29254	49.1165
GOTERM_BP_FAT	GO:0046856~phosphoinositide dephosphorylation	3	0.145278	0.0368545	SYNJ2, PTEN, SACM1L	1562	3	13528	8.66069	49.7403
GOTERM_BP_FAT	GO:0030384~phosphoinositide metabolic process	15	0.726392	0.0377829	PIK3CG, PIGW, ADNP, PIGU, PIGS, PTEN, SACM1L, PIGN, PIGK, PIGM, PIGG, SYNJ2, PIK3CA, PIP4K2A, PIK3R1	1562	73	13528	1.77959	50.6205
GOTERM_CC_FAT	GO:0009295~nucleoid	8	0.387409	0.0377888	DDX28, POLDIP2, TFB2M, TFB1M, DNAJA3, LRPPRC, C10ORF2, HSPA9	1339	31	12782	2.46347	43.3053
GOTERM_CC_FAT	GO:0042645~mitochondrial nucleoid	8	0.387409	0.0377888	DDX28, POLDIP2, TFB2M, TFB1M, DNAJA3, LRPPRC, C10ORF2, HSPA9	1339	31	12782	2.46347	43.3053
GOTERM_MF_FAT	GO:0043621~protein self-association	5	0.242131	0.0378594	ACVR2A, CCDC88C, DYRK1A, TRIM32, MDH2	1464	12	12983	3.69507	46.537
GOTERM_MF_FAT	GO:0009982~pseudouridine synthase activity	5	0.242131	0.0378594	PUS7L, DKC1, PUS1, RPUSD2, PUS7	1464	12	12983	3.69507	46.537
GOTERM_CC_FAT	GO:0031965~nuclear membrane	14	0.677966	0.0383509	LMNB1, LMNB2, ATP11B, TRIM27, CBX3, SMAD3, NUP85, ITPR1, NUP62, TOR1A, MRPL19, PAFAH1B1, TMPO, LRPPRC	1339	73	12782	1.83073	43.7913
GOTERM_BP_FAT	GO:0031401~positive regulation of protein modification process	31	1.50121	0.0383835	PSMB10, DLC1, BTRC, PSMF1, PSMB2, FBXO5, PSMD5, FGF2, CUL1, DNAJA3, SYK, ANAPC1, CDK1, IGF1, DOCK7, SKP1, CDC27, UBE2N, CCNB1, HDAC4, ACVR2A, CCND1, CCND2, PLK1, PSMD11, PSMC2, JAK2, PSME3, MTOR, ANAPC7, BMPR1A	1562	187	13528	1.43573	51.1821
GOTERM_MF_FAT	GO:0016455~RNA polymerase II transcription mediator activity	8	0.387409	0.0383867	MED4, MED8, MED9, RBM4, CNOT2, MED24, MED14, RBM14, MED20	1464	29	12983	2.44639	47.0104
GOTERM_MF_FAT	GO:0043028~caspase regulator activity	8	0.387409	0.0383867	TNFRSF10A, FOXL2, MAP3K5, TNFAIP8, PYCARD, BIRC5, BCL2L1, TERF1	1464	29	12983	2.44639	47.0104
GOTERM_MF_FAT	GO:0045182~translation regulator activity	8	0.387409	0.0383867	RPS14, PAIP1, ANKHD1-EIF4EBP3, IGF2BP1, IGF2BP2, ANKHD1, IGF2BP3, MRPL34, MRPL35	1464	29	12983	2.44639	47.0104
GOTERM_MF_FAT	GO:0003724~RNA helicase activity	8	0.387409	0.0383867	DDX17, DDX56, DDX18, DDX23, G3BP1, DHX15, DDX21, DDX20	1464	29	12983	2.44639	47.0104
GOTERM_BP_FAT	GO:0006783~heme biosynthetic process	6	0.290557	0.038396	FECH, FXN, COX10, HMBS, IREB2, COX15	1562	17	13528	3.05671	51.1937
GOTERM_BP_FAT	GO:0043241~protein complex disassembly	6	0.290557	0.038396	MAZ, MTRF1, MTRF1L, STMN1, ETF1, MTERFD3	1562	17	13528	3.05671	51.1937
GOTERM_BP_FAT	GO:0000059~protein import into nucleus, docking	6	0.290557	0.038396	XPO1, CSE1L, IPO7, NUP205, IPO11, TNPO2	1562	17	13528	3.05671	51.1937
GOTERM_BP_FAT	GO:0043624~cellular protein complex disassembly	6	0.290557	0.038396	MAZ, MTRF1, MTRF1L, STMN1, ETF1, MTERFD3	1562	17	13528	3.05671	51.1937
GOTERM_BP_FAT	GO:0051168~nuclear export	13	0.62954	0.0391682	PABPN1, NCBP1, XPO1, NUP160, AGFG1, RAN, XPO5, NUP214, GSK3B, THOC2, THOC3, THOC1, HSPA9	1562	60	13528	1.87648	51.9069
GOTERM_BP_FAT	GO:0007143~female meiosis	5	0.242131	0.0408748	ADCY3, PLK1, FBXO5, TRIP13, CDC25B	1562	12	13528	3.60862	53.448
GOTERM_BP_FAT	GO:0031397~negative regulation of protein ubiquitination	15	0.726392	0.0418423	ANAPC1, PSMB10, GTPBP4, CDC27, PSMF1, ATG5, PSMD11, PSMC2, PSMB2, BUB1B, FBXO5, PSME3, PSMD5, ANAPC7, BUB3	1562	74	13528	1.75555	54.3009
GOTERM_BP_FAT	GO:0009156~ribonucleoside monophosphate biosynthetic process	7	0.338983	0.0419869	ADSS, UMPS, ADAL, AMPD3, IMPDH1, PFAS, GART	1562	23	13528	2.63586	54.427
GOTERM_BP_FAT	GO:0007346~regulation of mitotic cell cycle	26	1.25908	0.042692	CAV2, NBN, MAEA, STAT5A, CDT1, MYCBP2, CDC42, BUB1, FBXO5, HECTD3, CCNA2, BUB3, DLG1, TERF1, CDK1, IGF1, CENPF, SMAD3, ESPL1, BIRC5, PRKCQ, PPP1R9B, CHMP1A, CCND1, KIF20B, BUB1B	1562	152	13528	1.48143	55.0377
GOTERM_CC_FAT	GO:0070822~Sin3-type complex	4	0.193705	0.0428372	MORF4L1, SIN3A, CSNK2A1, CSNK2A1P, SUDS3	1339	8	12782	4.77296	47.5331
GOTERM_CC_FAT	GO:0016580~Sin3 complex	4	0.193705	0.0428372	MORF4L1, SIN3A, CSNK2A1, CSNK2A1P, SUDS3	1339	8	12782	4.77296	47.5331
GOTERM_BP_FAT	GO:0010970~microtubule-based transport	8	0.387409	0.0429144	OPA1, NDEL1, KIF5B, MACF1, RHOT1, PAFAH1B1, DST, LRPPRC	1562	29	13528	2.38916	55.2286
GOTERM_BP_FAT	GO:0032582~negative regulation of gene-specific transcription	11	0.532688	0.0444977	MEF2C, HDAC4, TBL1XR1, IKZF1, RXRA, SMAD3, BCOR, KAT5, TBL1X, RBM15, NCOR1	1562	48	13528	1.98474	56.5663
GOTERM_CC_FAT	GO:0005802~trans-Golgi network	10	0.484262	0.0463398	SCAMP1, SLC11A2, STX6, TGOLN2, ARL1, ATP2C1, CHST2, RAB11A, GGA2, ATP7B	1339	46	12782	2.0752	50.2915
GOTERM_BP_FAT	GO:0009168~purine ribonucleoside monophosphate biosynthetic process	6	0.290557	0.04827	ADSS, ADAL, AMPD3, IMPDH1, PFAS, GART	1562	18	13528	2.8869	59.6027
GOTERM_BP_FAT	GO:0009127~purine nucleoside monophosphate biosynthetic process	6	0.290557	0.04827	ADSS, ADAL, AMPD3, IMPDH1, PFAS, GART	1562	18	13528	2.8869	59.6027
GOTERM_BP_FAT	GO:0006611~protein export from nucleus	6	0.290557	0.04827	XPO1, NUP214, XPO5, RAN, GSK3B, HSPA9	1562	18	13528	2.8869	59.6027
GOTERM_MF_FAT	GO:0016251~general RNA polymerase II transcription factor activity	11	0.532688	0.0495717	TAF4, MED4, GTF2I, MED8, MED9, RBM4, CNOT2, MED24, MED14, RBM14, MED20, GTF2H1	1464	50	12983	1.951	56.1719

## Sheet: S6.3
Supplementary Table S6.3 Pathway enrichment analysis for RES up-regulated genes in human K562 cells.
Category	Term	Count	%	PValue	Genes	List Total	Pop Hits	Pop Total	Fold Enrichment	FDR
KEGG_PATHWAY	hsa04115:p53 signaling pathway	17	1.10318	0.000257733	CHEK1, RRM2B, PMAIP1, SESN2, CCNG2, SESN3, TP53I3, CDKN1A, TNFRSF10B, GADD45G, SERPINE1, MDM2, MDM4, GADD45B, PERP, THBS1, GADD45A	459	68	5085	2.76961	0.317873
KEGG_PATHWAY	hsa04130:SNARE interactions in vesicular transport	12	0.778715	0.000356631	SNAP29, STX6, STX5, STX12, STX7, VAMP5, BET1, BET1L, VAMP4, GOSR2, VAMP1, YKT6	459	38	5085	3.49845	0.439601
KEGG_PATHWAY	hsa05120:Epithelial cell signaling in Helicobacter pylori infection	16	1.03829	0.000830612	CXCL1, ADAM10, IL8, NFKBIA, ATP6V1B2, ATP6V1D, SRC, PTPN11, ATP6V1A, CDC42, MAPK14, JUN, RAC1, HBEGF, MAPK8, PAK1	459	68	5085	2.60669	1.02111
BIOCARTA	h_p38mapkPathway:p38 MAPK Signaling Pathway	12	0.778715	0.000907364	MAP3K7, CDC42, MEF2A, MAPK14, TGFBR1, RAC1, MAPKAPK2, RAPGEF2, STAT1, DDIT3, TGFB1, ATF2	172	33	1437	3.03805	1.1694
BBID	12.IL-6_type_cytok-signal-transduct	9	0.584036	0.00104195	LIF, IL6, SLC6A8, IL6ST, SOCS1, LIFR, STAT1, IL11, PTPN11	57	16	358	3.53289	1.09944
KEGG_PATHWAY	hsa04621:NOD-like receptor signaling pathway	14	0.908501	0.00294526	CXCL1, IL6, CCL2, XIAP, IL8, CXCL2, NFKBIA, NLRP1, MAP3K7, MAPK1, HSP90B1, MAPK14, MAPK8, TNFAIP3	459	62	5085	2.50158	3.57763
KEGG_PATHWAY	hsa04620:Toll-like receptor signaling pathway	19	1.23297	0.00350192	IL6, IL8, TOLLIP, TLR1, NFKBIA, CD40, TLR5, CXCL11, STAT1, CCL4, MAP3K7, TMED7, MAPK1, FOS, MAPK14, JUN, IRF7, RAC1, TICAM2, MAPK8	459	101	5085	2.08406	4.24044
KEGG_PATHWAY	hsa04142:Lysosome	21	1.36275	0.00354444	AGA, CTSL2, PLA2G15, CD164, FUCA1, CTSL1, GNS, LAMP2, CD68, SLC17A5, LAMP3, AP3M2, GNPTAB, IDS, TPP1, GAA, SORT1, NEU1, SCARB2, CLTCL1, GBA	459	117	5085	1.98844	4.29091
KEGG_PATHWAY	hsa00900:Terpenoid backbone biosynthesis	6	0.389358	0.00812677	DHDDS, MVD, HMGCR, HMGCS1, IDI1, PDSS2	459	15	5085	4.43137	9.58751
BIOCARTA	h_agrPathway:Agrin in Postsynaptic Differentiation	9	0.584036	0.0103026	CDC42, MAPK1, JUN, DMD, RAC1, GIT2, MAPK8, PAK1, SRC	172	27	1437	2.78488	12.5579
BIOCARTA	h_41bbPathway:The 4-1BB-dependent immune response	7	0.45425	0.0104603	TNFRSF9, MAPK14, JUN, NFKBIA, MAPK8, TNFSF9, ATF2	172	17	1437	3.44015	12.7383
KEGG_PATHWAY	hsa00100:Steroid biosynthesis	6	0.389358	0.0144058	TM7SF2, CYP51A1, DHCR7, LSS, SC5DL, FDFT1	459	17	5085	3.91003	16.4084
KEGG_PATHWAY	hsa00280:Valine, leucine and isoleucine degradation	10	0.648929	0.014736	BCAT1, ACAA2, DBT, ALDH6A1, ACADSB, EHHADH, BCKDHB, HMGCS1, ALDH2, HMGCL	459	44	5085	2.51783	16.7536
BIOCARTA	h_il1rPathway:Signal transduction through IL1R	9	0.584036	0.0161619	MAP3K7, IRAK2, IL6, TOLLIP, MAPK14, JUN, NFKBIA, MAPK8, TGFB1	172	29	1437	2.59282	19.0336
BIOCARTA	h_Ccr5Pathway:Pertussis toxin-insensitive CCR5 Signaling in Macrophage	6	0.389358	0.0183609	FOS, CCL2, MAPK14, JUN, MAPK8, CCL4	172	14	1437	3.58056	21.3476
BIOCARTA	h_arenrf2Pathway:Oxidative Stress Induced Gene Expression Via Nrf2	7	0.45425	0.0187165	MAFF, MAPK1, FOS, MAPK14, JUN, AKR7A2, MAPK8	172	19	1437	3.07803	21.716
BIOCARTA	h_mapkPathway:MAPKinase Signaling Pathway	17	1.10318	0.0218339	MEF2A, TGFBR1, MKNK2, NFKBIA, MAPKAPK2, STAT1, TGFB1, ATF2, MAP3K7, FOS, MAPK1, MAPK14, JUN, RAC1, MAPK8, PAK1, RAPGEF2	172	80	1437	1.77536	24.8781
KEGG_PATHWAY	hsa04010:MAPK signaling pathway	35	2.27125	0.0226806	DUSP10, MKNK2, HSPA1A, MAPKAPK2, PPM1B, HSPA1B, TGFB1, ATF2, MAP3K7, CDC42, FOS, JMJD7-PLA2G4B, ELK4, RAC1, JUND, PPP3CA, PAK1, RAPGEF2, RASA2, NLK, TGFBR1, NF1, PTPRR, NR4A1, STK4, DDIT3, DUSP5, MAPK1, DUSP3, DUSP1, MAPK14, JUN, JMJD7, GADD45G, MAPK8, GADD45B, GADD45A, PLA2G4B	459	267	5085	1.45223	24.6755
BIOCARTA	h_atmPathway:ATM Signaling Pathway	7	0.45425	0.0241648	CDKN1A, JUN, NFKBIA, MDM2, CHEK1, MAPK8, GADD45A	172	20	1437	2.92413	27.1649
BIOCARTA	h_vitCBPathway:Vitamin C in the Brain	4	0.259572	0.0252243	P4HB, SLC23A2, SLC2A3, SLC2A1	172	6	1437	5.56977	28.183
BIOCARTA	h_At1rPathway:Angiotensin II mediated activation of JNK Pathway via Pyk2 dependent signaling	8	0.519143	0.0334201	MAPK1, MEF2A, JUN, RAC1, MAPK8, PAK1, SRC, ATF2	172	27	1437	2.47545	35.626
KEGG_PATHWAY	hsa05020:Prion diseases	8	0.519143	0.0336113	EGR1, NCAM2, MAPK1, IL6, C5, HSPA1A, HSPA5, HSPA1B, PRNP	459	35	5085	2.53221	34.4454
KEGG_PATHWAY	hsa04630:Jak-STAT signaling pathway	22	1.42764	0.0366745	ZFP91-CNTF, CSF2, IL2RB, IL6, IL5, SOCS2, SOCS3, IL6ST, STAM2, LEPR, IL21R, STAT5B, SOCS1, LIFR, SOCS5, STAT1, IL11, PTPN11, LIF, TSLP, CNTF, IL20RB, SPRED1	459	155	5085	1.57242	36.9662
BBID	114.Genomic_reformatting_Brain_Ischemia	5	0.324465	0.0369753	EGR1, IL6, JUN, HSPA1A, HSPA1B, JUNB	57	9	358	3.48928	32.9374
BIOCARTA	h_tsp1Pathway:TSP-1 Induced Apoptosis in Microvascular Endothelial Cell	4	0.259572	0.040334	FOS, MAPK14, JUN, THBS1	172	7	1437	4.77409	41.344
KEGG_PATHWAY	hsa04520:Adherens junction	13	0.843608	0.0410966	TGFBR1, NLK, BAIAP2, ACTN2, SRC, VCL, MAP3K7, CSNK2A2, MAPK1, CDC42, RAC1, WASL, MLLT4	459	77	5085	1.87038	40.4485

## Sheet: S6.4
Supplementary Table S6.4 Pathway enrichment analysis for RES down-regulated genes in human K562 cells.
Category	Term	Count	%	PValue	Genes	List Total	Pop Hits	Pop Total	Fold Enrichment	FDR
KEGG_PATHWAY	hsa03040:Spliceosome	36	1.74334	5.87223e-08	NCBP1, CRNKL1, NHP2L1, TRA2B, PPIL1, TRA2A, SNRPD1, NAA38, SF3B3, SMNDC1, HNRNPA3, HNRNPM, DDX46, DDX23, CDC40, DHX15, LSM5, MAGOHB, SNRNP70, ACIN1, HNRNPC, RBM25, HSPA8, PRPF40A, DDX42, PRPF31, PRPF4, HNRNPU, SF3A3, AQR, SLU7, THOC2, THOC3, PRPF38B, THOC1, PRPF38A	547	126	5085	2.65605	7.20595e-05
KEGG_PATHWAY	hsa04110:Cell cycle	35	1.69492	1.59918e-07	E2F3, E2F4, E2F5, CDC14B, DBF4, CHEK1, CCNE1, CDKN2C, BUB1, CCNA2, CUL1, BUB3, STAG1, ANAPC1, CDK1, YWHAB, SKP2, SMAD3, CDK6, SMAD2, ESPL1, SKP1, CDK4, CDC27, MCM4, WEE1, CDC25B, MCM6, CCNB1, CCND1, CCND2, PLK1, GSK3B, BUB1B, ANAPC7	547	125	5085	2.60293	0.000196239
KEGG_PATHWAY	hsa04914:Progesterone-mediated oocyte maturation	25	1.21065	6.77257e-06	ADCY3, GNAI3, ADCY7, PDE3B, PRKX, PGR, BUB1, PIK3CA, PRKACB, PIK3R3, CCNA2, PIK3R1, AKT2, PIK3CG, ANAPC1, CDK1, IGF1, CDC27, CDC25B, CCNB1, RPS6KA3, PLK1, MAPK14, MAPK9, ANAPC7	547	86	5085	2.70237	0.00831047
KEGG_PATHWAY	hsa03018:RNA degradation	18	0.871671	5.99046e-05	CNOT8, EXOSC7, PNPT1, CNOT2, EXOSC3, SKIV2L2, CNOT1, NAA38, CNOT6, PATL1, DIS3, WDR61, EDC3, LSM5, RQCD1, XRN1, ZCCHC7, HSPA9	547	57	5085	2.93563	0.0734856
KEGG_PATHWAY	hsa04114:Oocyte meiosis	27	1.30751	6.94669e-05	ADCY3, ADCY7, PPP2R5A, BTRC, AURKA, PRKX, AURKAPS1, PGR, CCNE1, PPP2CA, BUB1, FBXO5, PRKACB, CUL1, ANAPC1, PPP2R1B, CDK1, YWHAB, IGF1, ESPL1, SKP1, CDC27, ITPR1, CCNB1, RPS6KA3, PLK1, PPP2R5E, ANAPC7	547	110	5085	2.28178	0.0852111
KEGG_PATHWAY	hsa04120:Ubiquitin mediated proteolysis	30	1.45278	0.000221167	UBE3A, UBE2G1, BTRC, UBE2G2, UBA6, UBE3C, UBE2R2, CUL3, CUL5, UBE2D2, ITCH, CUL1, ANAPC1, DDB1, UBE4B, UBE2J1, SKP2, UBE2F, SKP1, UBE2L3, CDC27, UBE2B, UBE2N, CUL4A, UBE2K, UBR5, TRIM32, UBE2W, CUL4B, ANAPC7	547	137	5085	2.03566	0.271061
KEGG_PATHWAY	hsa04310:Wnt signaling pathway	31	1.50121	0.000548474	WNT5B, PPP2R5A, BTRC, PRKX, CSNK2A1, PPP2CA, FRAT2, PRKACB, NFATC3, FOSL1, CUL1, NFATC1, PPP2R1B, TBL1XR1, VANGL1, NLK, VANGL2, SMAD3, LEF1, SMAD2, SKP1, CSNK2A1P, FZD5, PRKCB, SENP2, CCND1, CCND2, GSK3B, MAPK9, PPP2R5E, RUVBL1, TBL1X	547	151	5085	1.90848	0.670969
KEGG_PATHWAY	hsa05222:Small cell lung cancer	19	0.920097	0.00292586	PIK3CG, E2F3, COL4A2, RXRA, SKP2, CDK6, BCL2L1, CDK4, PTEN, CCNE1, MAX, CCND1, PIK3CA, IKBKB, PIK3R3, TRAF5, PIK3R1, AKT2, TRAF3	547	84	5085	2.1027	3.53178
KEGG_PATHWAY	hsa05212:Pancreatic cancer	17	0.823245	0.00334757	PIK3CG, E2F3, PLD1, ARHGEF6, SMAD3, CDK6, SMAD2, BCL2L1, CDK4, CDC42, CCND1, PIK3CA, MAPK9, IKBKB, PIK3R3, PIK3R1, AKT2	547	72	5085	2.19493	4.03127
KEGG_PATHWAY	hsa05220:Chronic myeloid leukemia	17	0.823245	0.00513023	PIK3CG, E2F3, STAT5A, SMAD3, CDK6, BCL2L1, MECOM, CDK4, CCND1, SOS1, PIK3CA, SHC1, RUNX1, IKBKB, PIK3R3, PIK3R1, AKT2	547	75	5085	2.10713	6.11658
KEGG_PATHWAY	hsa05214:Glioma	15	0.726392	0.00589399	PIK3CG, E2F3, IGF1, CDK6, CDK4, PTEN, PRKCB, CCND1, SOS1, PIK3CA, SHC1, MTOR, PIK3R3, PIK3R1, AKT2	547	63	5085	2.21337	6.9972
KEGG_PATHWAY	hsa05221:Acute myeloid leukemia	14	0.677966	0.0072696	PIK3CG, STAT5A, LEF1, RPS6KB1, PIM2, CCND1, SOS1, PIK3CA, MTOR, RUNX1, IKBKB, PIK3R3, PIK3R1, AKT2	547	58	5085	2.2439	8.56418
KEGG_PATHWAY	hsa05223:Non-small cell lung cancer	13	0.62954	0.0104376	PIK3CG, E2F3, RXRA, CDK6, CDK4, STK4, PRKCB, CCND1, SOS1, PIK3CA, PIK3R3, PIK3R1, AKT2	547	54	5085	2.23796	12.0811
KEGG_PATHWAY	hsa04150:mTOR signaling pathway	12	0.581114	0.0199428	PIK3CG, RPS6KA3, RHEB, IGF1, PIK3CA, RPS6KB1, MTOR, CAB39, PIK3R3, RPTOR, PIK3R1, AKT2	547	52	5085	2.14527	21.9012
BBID	101.Gprot_coupled_Rec_MAP_Kinase	4	0.193705	0.0204305	CDC42, SOS1, SHC1, BTK	41	6	358	5.82114	18.1016
KEGG_PATHWAY	hsa04722:Neurotrophin signaling pathway	22	1.06538	0.0221978	PIK3CG, PDK1, YWHAB, CDC42, RPS6KA3, MAP3K5, PRDM4, MAPK14, GSK3B, SOS1, GAB1, SH2B3, MAPK9, SORT1, RIPK2, PIK3CA, SHC1, IKBKB, PIK3R3, PIK3R1, ARHGDIA, AKT2	547	124	5085	1.64932	24.078
KEGG_PATHWAY	hsa00240:Pyrimidine metabolism	18	0.871671	0.0229678	DCTD, POLR3H, POLR2E, PNPT1, POLR1A, CTPS2, CAD, POLR3A, POLA2, POLR1B, CMPK2, POLD3, NME4, ITPA, UMPS, POLE2, POLE3, DUT	547	95	5085	1.76138	24.8084
BIOCARTA	h_igf1mtorpathway:Skeletal muscle hypertrophy is regulated via AKT/mTOR pathway	8	0.387409	0.0260844	GSK3B, PPP2CA, IGF1, PIK3CA, RPS6KB1, MTOR, PTEN, PIK3R1	194	23	1437	2.57642	28.4625
KEGG_PATHWAY	hsa04910:Insulin signaling pathway	23	1.1138	0.0292213	PIK3CG, EXOC7, PHKB, HK2, ACACA, PRKAB1, PDE3B, RPS6KB1, RPTOR, PRKX, PRKAR2B, GSK3B, SOS1, RHEB, MAPK9, PIK3CA, SHC1, MTOR, PRKACB, IKBKB, PIK3R3, PIK3R1, AKT2	547	135	5085	1.58379	30.5057
BIOCARTA	h_g1Pathway:Cell Cycle: G1/S Check Point	9	0.435835	0.0317875	CDK1, CCNE1, CCND1, GSK3B, NPAT, SKP2, SMAD3, CDK6, CDK4	194	29	1437	2.29879	33.5935
KEGG_PATHWAY	hsa03030:DNA replication	9	0.435835	0.0337278	POLD3, RFC5, RFC3, POLE2, POLE3, POLA2, MCM4, FEN1, MCM6	547	36	5085	2.32404	34.3625
BIOCARTA	h_cellcyclePathway:Cyclins and Cell Cycle Regulation	8	0.387409	0.040485	CCNB1, CDK1, CCNE1, CCND1, CCND2, CDKN2C, CDK6, CDK4	194	25	1437	2.37031	40.7693
KEGG_PATHWAY	hsa00310:Lysine degradation	10	0.484262	0.0409462	EHMT1, ALDH1B1, SETD1B, PLOD3, WHSC1L1, SETMAR, SUV39H1, WHSC1, SUV420H1, SUV39H2	547	44	5085	2.11276	40.1326
KEGG_PATHWAY	hsa04210:Apoptosis	16	0.774818	0.0422423	BID, PIK3CG, DFFA, DFFB, BCL2L1, PRKX, TNFRSF10A, PRKAR2B, MYD88, EXOG, PIK3CA, PRKACB, IKBKB, PIK3R3, PIK3R1, AKT2	547	87	5085	1.70964	41.1179
KEGG_PATHWAY	hsa00563:Glycosylphosphatidylinositol(GPI)-anchor biosynthesis	7	0.338983	0.0447229	PIGK, PIGM, PIGG, PIGW, PIGU, PIGS, PIGN	547	25	5085	2.60293	42.9622
BIOCARTA	h_akap95Pathway:AKAP95 role in mitosis and chromosome dynamics	5	0.242131	0.0484264	CCNB1, CDK1, PRKAR2B, PPP2CA, AKAP8	194	11	1437	3.36692	46.6903

## Sheet: S6.5
Supplementary Table S6.5 GO enrichment analysis for VF up-regulated genes in human K562 cells.
Category	Term	Count	%	PValue	Genes	List Total	Pop Hits	Pop Total	Fold Enrichment	FDR
GOTERM_BP_FAT	GO:0006414~translational elongation	33	2.34209	9.96539e-14	EEF1B2, RPL13, RPL15, RPL27A, RPS15A, RPLP2, RPL36, RPL37, RPS2, RPS26, RPS28, RPS29, RPL32, RPS3A, RPL31, RPL9, RPL10, RPL4, RPS20, RPS27A, RPS23, RPS24, RPSA, SNORA7A, RPL35A, EEF1A1, SNORA7B, EEF1A2, RPL28, RPS18, RPL41, RPL18A, RPS4Y1, RPL37A, UBA52	939	101	13528	4.70718	1.81111e-10
GOTERM_CC_FAT	GO:0022626~cytosolic ribosome	27	1.91625	1.53365e-11	RPL13, RPL27A, RPLP2, RPL36, RPS15A, RPL37, RPS2, RPL10L, RPS26, RPS28, RPL32, RPS29, RPS3A, RPL31, RPL10, RPL4, RPS20, RPS23, RPS27A, RPS24, RPSA, SNORA7A, SNORA7B, RPL28, RPS18, RPL41, RPL18A, RPS4Y1, UBA52	889	81	12782	4.79265	2.21284e-08
GOTERM_MF_FAT	GO:0003735~structural constituent of ribosome	40	2.83889	1.90075e-11	RPL13, RPL15, RPL27A, RPS15A, RPLP2, RPL36, RPL37, RPS2, MRPL20, RPL10L, RPS26, RPS28, MRPL15, RPS29, RPL32, RPL31, RPS3A, RPL9, RPL10, RPL4, RPS20, RPS27A, RPS23, MRPL35, RPS24, SNORA7A, RPL35A, RPSA, SNORA7B, MRPL4, RPL28, RSL1D1, RPS18, MRPL22, MRPS18C, RPL18A, RPL41, RPS4Y1, RPL37A, MRPL48, MRPL43, UBA52	914	168	12983	3.38205	2.9985e-08
GOTERM_BP_FAT	GO:0006412~translation	59	4.18737	3.92411e-11	RPL13, HBS1L, RPL15, EIF5, RPLP2, RPS6KB2, EIF2A, RPS2, EIF3CL, EIF4EBP2, RPS3A, RPL10, RPS27A, MRPL35, EGFR, RPL35A, SNORA7A, MRPL4, SNORA7B, RSL1D1, EIF4G2, RPS18, MRPS18C, RPL41, EIF4A2, EIF4A1, RPS4Y1, MRPL48, EIF5A2, UBA52, MRPL43, EEF1B2, RPL27A, RPS15A, RPL36, RPL37, MRPL20, RPL10L, EIF3C, RPS26, EIF3A, RPS28, RPL32, RPS29, MRPL15, RPL31, RPL9, EIF3K, RPL4, RPS20, RPS23, RPS24, RPSA, EEF1A…	939	331	13528	2.56798	7.12831e-08
GOTERM_CC_FAT	GO:0005840~ribosome	43	3.05181	7.19451e-10	RPL13, RPL15, RPL27A, RPS6KB2, RPS15A, RPLP2, RPL36, RPL37, RPS2, MRPL20, RPL10L, RPS26, RPS28, MRPL15, RPS29, RPL32, RPL31, RPS3A, RPL9, RPL10, RPL4, RPS20, RPS27A, RPS23, MRPL35, RPS24, MRPL53, SNORA7A, RPL35A, RPSA, SNORA7B, MRPL4, SF1, RPL28, RSL1D1, RPS18, MRPL22, MRPS18C, RPL18A, RPL41, RPS4Y1, RPL37A, MRPL48, MRPL43, UBA52	889	215	12782	2.87559	1.03806e-06
GOTERM_CC_FAT	GO:0033279~ribosomal subunit	31	2.20014	2.38691e-09	RPL27A, RPLP2, RPL36, RPS15A, RPL37, RPS2, MRPL20, RPL10L, RPS26, RPS28, MRPL15, RPS29, RPL32, RPS3A, RPL31, RPL10, RPL4, RPS20, RPS27A, RPS23, RPS24, RPSA, SNORA7A, SNORA7B, RPL28, MRPL22, RPS18, MRPS18C, RPL41, RPL18A, RPS4Y1, UBA52, MRPL43	889	128	12782	3.48216	3.44396e-06
GOTERM_CC_FAT	GO:0044445~cytosolic part	33	2.34209	1.18402e-08	RPL27A, RPLP2, PRDX5, RPL36, RPS15A, RPL37, RPS2, RPL10L, RPS26, RPS28, RPS29, RPL32, RPS3A, RPL31, RPL10, ENO3, PDRG1, HSPA5, RPL4, RPS20, HBB, RPS27A, RPS23, RPS24, RPSA, SNORA7A, SNORA7B, TCP1, RPL28, RPS18, RPL41, RPL18A, AHSP, RPS4Y1, UBA52	889	152	12782	3.12153	1.70837e-05
GOTERM_CC_FAT	GO:0000785~chromatin	36	2.555	3.26057e-07	HIST4H4, HMGN3, HMGN2, ARID4B, CBX4, HIST2H4A, HIST2H4B, CITED2, CBX5, HIST2H2AB, HIST1H2BN, HIST1H2BK, HIST1H2BL, HIST1H2BI, HIST1H2BJ, HIST3H2BB, HIST1H1E, RAN, HIST1H1B, JUNB, JUN, HIST2H2BF, SUDS3, HIST1H2AB, HIST1H4L, HIST1H4K, HIST1H2AA, HIST1H2AG, HIST1H2AD, HIST1H2AE, RCC1, HIST1H4A, HIST1H4B, DNMT3L, CHD2, HIST1H4E, HIST1H4F, HIST1H4C, HIST1H4D, HIST1H4I, HIST1H4J, HIST1H4H, HIST2H3A, HI…	889	200	12782	2.58803	0.000470452
GOTERM_CC_FAT	GO:0030529~ribonucleoprotein complex	68	4.82612	3.91879e-07	RPL13, RBM4, RPL15, CWC15, RPLP2, RPS6KB2, RPS2, SRP19, DGCR14, WDR36, RRP1B, RBM8A, RPS3A, SRRM2, RPL10, ZRSR1, API5, RPS27A, MRPL35, PABPN1, MRPL53, SNORA7A, RPL35A, SNORA7B, MRPL4, SF1, NCL, RSL1D1, RPS18, MRPS18C, RPL41, RPS4Y1, CELF1, SNRPC, MRPL48, SNRPF, UBA52, MRPL43, SNRPG, RPL27A, RPS15A, RPL36, RPL37, PIN4, MRPL20, RPL10L, HNRNPA3, RPS26, RPS28, RPL32, RPS29, MRPL15, RPL31, RPL9, RPL4,…	889	515	12782	1.89845	0.000565424
GOTERM_CC_FAT	GO:0000786~nucleosome	18	1.2775	8.48038e-07	HIST4H4, HIST2H4A, HIST2H4B, HIST2H2AB, HIST1H2BN, HIST1H2BK, HIST1H2BL, HIST1H2BI, HIST1H2BJ, HIST3H2BB, HIST1H1E, HIST1H1B, HIST2H2BF, HIST1H2AB, HIST1H4L, HIST1H2AA, HIST1H4K, HIST1H2AG, HIST1H2AD, HIST1H2AE, HIST1H4A, HIST1H4B, HIST1H4E, HIST1H4F, HIST1H4C, HIST1H4D, HIST1H4I, HIST1H4J, HIST1H4H, HIST2H3A, HIST1H3J, HIST1H2BC, HIST1H2BD, HIST1H2BE, HIST1H2BF, HIST1H2BG, HIST1H2BH, HIST2H3C, H…	889	63	12782	4.10799	0.00122359
GOTERM_CC_FAT	GO:0044427~chromosomal part	54	3.83251	1.30377e-06	HMGN3, HIST4H4, HMGN2, ARID4B, CBX4, HIST2H4A, CBX5, CITED2, HIST2H4B, HIST2H2AB, HIST1H2BN, HIST1H2BK, HIST1H2BL, HIST1H2BI, HIST1H2BJ, TIGD3, HIST3H2BB, SS18L1, HIST1H1E, HIST1H1B, RAN, SGOL1, UBE2I, DCTN3, JUNB, PURB, PURA, APITD1, JUN, HIST2H2BF, SUDS3, HIST1H2AB, HIST1H4L, HIST1H2AA, HIST1H4K, HIST1H2AG, HIST1H2AD, HIST1H2AE, RCC1, SUMO3, NCAPH, CENPBD1, HIST1H4A, HIST1H4B, DNMT3L, HIST1H4E,…	889	386	12782	2.01142	0.00188113
GOTERM_CC_FAT	GO:0022627~cytosolic small ribosomal subunit	14	0.993612	1.66143e-06	RPSA, RPS15A, RPS2, RPS26, RPS18, RPS28, RPS29, RPS3A, RPS4Y1, RPS20, RPS27A, RPS23, UBA52, RPS24	889	40	12782	5.03228	0.00239717
GOTERM_BP_FAT	GO:0065004~protein-DNA complex assembly	21	1.49042	3.14199e-06	HIST4H4, HIST2H4A, HIST2H4B, HIST2H2AB, HIST1H2BN, HIST1H2BK, HIST1H2BL, HIST1H2BI, HIST1H2BJ, HIST3H2BB, HIST1H1E, HIST1H1B, HIST2H2BF, HIST1H2AB, HIST1H4L, HMGB2, HIST1H2AA, HIST1H4K, HIST1H2AG, HIST1H2AD, HIST1H2AE, TSPYL4, HIST1H4A, HIST1H4B, HIST1H4E, HIST1H4F, HIST1H4C, HIST1H4D, HIST1H4I, HIST1H4J, HIST1H4H, HIST2H3A, HIST1H3J, HIST1H2BC, HIST1H2BD, HIST1H2BE, HIST1H2BF, HIST1H2BG, HIST1H2…	939	91	13528	3.32465	0.0057074
GOTERM_BP_FAT	GO:0006334~nucleosome assembly	20	1.41945	3.50937e-06	HIST4H4, HIST2H4A, HIST2H4B, HIST2H2AB, HIST1H2BN, HIST1H2BK, HIST1H2BL, HIST1H2BI, HIST1H2BJ, HIST3H2BB, HIST1H1E, HIST1H1B, HIST2H2BF, HIST1H2AB, HIST1H4L, HMGB2, HIST1H2AA, HIST1H4K, HIST1H2AG, HIST1H2AD, HIST1H2AE, TSPYL4, HIST1H4A, HIST1H4B, HIST1H4E, HIST1H4F, HIST1H4C, HIST1H4D, HIST1H4I, HIST1H4J, HIST1H4H, HIST2H3A, HIST1H3J, HIST1H2BC, HIST1H2BD, HIST1H2BE, HIST1H2BF, HIST1H2BG, HIST1H2…	939	84	13528	3.43019	0.00637472
GOTERM_MF_FAT	GO:0003723~RNA binding	84	5.96167	3.86935e-06	THRA, RPL13, RBM4, SYNJ1, CWC15, RPL15, RPLP2, EIF2A, ZNF638, SRP19, RPS2, LOC81691, ISG20, FUBP1, DGCR8, RPS3A, RBM8A, SRRM2, TARDBP, LOC728554, ZRSR1, PABPN1, RPL35A, RBM42, SF1, NCL, PURB, KHDC1, RSL1D1, SARNP, RPS18, RPL41, TIAL1, EIF4A2, EIF4A1, KHSRP, RPS4Y1, CELF1, SNRPC, TRUB1, SNRPF, THOC3, EIF5A2, MCTS1, MATR3, SNRPG, RBM34, TRA2B, RPL27A, RPS15A, RPL37, UHMK1, STAU2, MRPL20, ZFP36L1, H…	914	718	12983	1.66182	0.00610387
GOTERM_BP_FAT	GO:0034728~nucleosome organization	21	1.49042	4.47971e-06	HIST4H4, HIST2H4A, HIST2H4B, HIST2H2AB, HIST1H2BN, HIST1H2BK, HIST1H2BL, HIST1H2BI, HIST1H2BJ, HIST3H2BB, HIST1H1E, HIST1H1B, SMARCE1, HIST2H2BF, HIST1H2AB, HIST1H4L, HMGB2, HIST1H2AA, HIST1H4K, HIST1H2AG, HIST1H2AD, HIST1H2AE, TSPYL4, HIST1H4A, HIST1H4B, HIST1H4E, HIST1H4F, HIST1H4C, HIST1H4D, HIST1H4I, HIST1H4J, HIST1H4H, HIST2H3A, HIST1H3J, HIST1H2BC, HIST1H2BD, HIST1H2BE, HIST1H2BF, HIST1H2BG…	939	93	13528	3.25315	0.00813725
GOTERM_BP_FAT	GO:0006323~DNA packaging	24	1.70334	4.48084e-06	HIST4H4, HIST2H4A, HIST2H4B, HIST2H2AB, HIST1H2BN, STRA8, HIST1H2BK, HIST1H2BL, HIST1H2BI, HIST1H2BJ, HIST3H2BB, HIST1H1E, AIFM2, HIST1H1B, HIST2H2BF, ASH1L, HIST1H2AB, HIST1H4L, HMGB2, HIST1H2AA, HIST1H4K, HIST1H2AG, HIST1H2AD, HIST1H2AE, TSPYL4, NCAPH, HIST1H4A, HIST1H4B, HIST1H4E, HIST1H4F, HIST1H4C, HIST1H4D, HIST1H4I, HIST1H4J, HIST1H4H, HIST2H3A, HIST1H3J, HIST1H2BC, HIST1H2BD, HIST1H2BE, H…	939	117	13528	2.95524	0.0081393
GOTERM_CC_FAT	GO:0032993~protein-DNA complex	20	1.41945	5.19928e-06	HIST4H4, HIST2H4A, HIST2H4B, HIST2H2AB, HIST1H2BN, HIST1H2BK, HIST1H2BL, HIST1H2BI, HIST1H2BJ, HIST3H2BB, HIST1H1E, HIST1H1B, PURB, PURA, HIST2H2BF, HIST1H2AB, HIST1H4L, HIST1H2AA, HIST1H4K, HIST1H2AG, HIST1H2AD, HIST1H2AE, HIST1H4A, HIST1H4B, HIST1H4E, HIST1H4F, HIST1H4C, HIST1H4D, HIST1H4I, HIST1H4J, HIST1H4H, HIST2H3A, HIST1H3J, HIST1H2BC, HIST1H2BD, HIST1H2BE, HIST1H2BF, HIST1H2BG, HIST1H2BH,…	889	86	12782	3.34371	0.00750155
GOTERM_BP_FAT	GO:0006333~chromatin assembly or disassembly	25	1.77431	5.73665e-06	HIST4H4, ARID4B, CBX4, HIST2H4A, HIST2H4B, CBX5, HIST2H2AB, HIST1H2BN, HIST1H2BK, HIST1H2BL, HIST1H2BI, HIST1H2BJ, HIST3H2BB, HIST1H1E, HIST1H1B, SMARCE1, HIST2H2BF, HIST1H2AB, HMGB2, HIST1H4L, HIST1H4K, HIST1H2AA, HIST1H2AG, HIST1H2AD, HIST1H2AE, TSPYL4, HIST1H4A, HIST1H4B, HIST1H4E, CHD2, HIST1H4F, HIST1H4C, HIST1H4D, HIST1H4I, HIST1H4J, HIST1H4H, HIST2H3A, HIST1H3J, HIST1H2BC, HIST1H2BD, HIST1…	939	127	13528	2.83599	0.0104203
GOTERM_BP_FAT	GO:0031497~chromatin assembly	20	1.41945	6.08636e-06	HIST4H4, HIST2H4A, HIST2H4B, HIST2H2AB, HIST1H2BN, HIST1H2BK, HIST1H2BL, HIST1H2BI, HIST1H2BJ, HIST3H2BB, HIST1H1E, HIST1H1B, HIST2H2BF, HIST1H2AB, HIST1H4L, HMGB2, HIST1H2AA, HIST1H4K, HIST1H2AG, HIST1H2AD, HIST1H2AE, TSPYL4, HIST1H4A, HIST1H4B, HIST1H4E, HIST1H4F, HIST1H4C, HIST1H4D, HIST1H4I, HIST1H4J, HIST1H4H, HIST2H3A, HIST1H3J, HIST1H2BC, HIST1H2BD, HIST1H2BE, HIST1H2BF, HIST1H2BG, HIST1H2…	939	87	13528	3.31191	0.0110555
GOTERM_MF_FAT	GO:0005198~structural molecule activity	75	5.32292	9.43334e-06	PRPH, CLTA, VAPA, AP4E1, RPL13, VAPB, RPL15, RPLP2, RPS2, RPS3A, PLS1, RPL10, TUBB8, ASPH, TUBA1A, RPS27A, MRPL35, SNORA7A, RPL35A, SNORA7B, MRPL4, ACTA1, DCTN3, BICD1, RSL1D1, RPS18, MRPS18C, BGN, EVPL, RPL41, KRT15, RPS4Y1, MRPL48, MATR3, COPE, UBA52, MRPL43, KRT6C, KRT6A, CAV1, KRT6B, RPL27A, RPS15A, RPL36, RPL37, COL2A1, MRPL20, CLDN15, RPL10L, RPS26, EIF3A, KRT28, RPS28, RPL32, RPS29, MRPL15…	914	634	12983	1.68035	0.0148804
GOTERM_CC_FAT	GO:0005829~cytosol	133	9.43932	1.08773e-05	THRA, RPL13, EIF5, RPL15, RPLP2, ACSS2, SLC26A10, EIF3CL, PRKAR2A, NT5C2, SH3BGR, VPS4B, RPL10, PDRG1, FNDC3A, APOM, RPS27A, RPL35A, SNORA7A, SNORA7B, NCF1, RAN, UBR1, CDO1, DCTN3, NUPL2, BCL2L11, RPTOR, RPS18, JUN, AHSP, RAB14, SNRPF, UBA52, SNRPG, LY6G6D, CAV1, LY6G6F, TALDO1, EEF1B2, HMGCS1, RPL10L, EIF3C, RPS26, EIF3A, RPS28, RPS29, RPL9, DNMT3L, RAC1, EIF3K, NDRG2, RPS20, RPL4, BMF, RPS23, R…	889	1330	12782	1.4378	0.0156933
GOTERM_CC_FAT	GO:0005694~chromosome	58	4.11639	1.31231e-05	HMGN3, HIST4H4, HMGN2, ARID4B, CBX4, HIST2H4A, CBX5, HIST2H4B, CITED2, HIST2H2AB, HIST1H2BN, HIST1H2BK, HIST1H2BL, HIST1H2BI, HIST1H2BJ, TIGD3, HIST3H2BB, SS18L1, HIST1H1E, HIST1H1B, RAN, SGOL1, UBE2I, DCTN3, JUNB, PURB, PURA, SMARCE1, APITD1, JUN, HIST2H2BF, SUDS3, HIST1H2AB, HMGB2, HIST1H4L, HIST1H2AA, HIST1H4K, HIST1H2AG, HIST1H2AD, HIST1H2AE, RCC1, SUMO3, NCAPH, CENPBD1, HIST1H4A, HIST1H4B, D…	889	460	12782	1.81287	0.0189331
GOTERM_BP_FAT	GO:0032504~multicellular organism reproduction	60	4.25834	1.75327e-05	SPIN1, FGF7, HMGCR, ZNF296, LEPR, FST, NR6A1, TGFB2, CITED2, TAF7L, AGPAT6, STRA8, MKKS, GDF9, FNDC3A, EGFR, RAN, CDO1, SPA17, JUNB, BCL2L11, VCX3A, NME5, VCX3B, TCFL5, EREG, CCND2, CATSPER3, VEGFA, ZGLP1, CELF1, EIF5A2, WFDC2, ADC, CAV1, HMGB2, OXT, CREM, CETN2, RPL10L, OAZ3, DNMT3L, BCL6, PAFAH1B2, B4GALNT1, BRD2, ABCB9, GNRH1, TGFBR1, MSH4, LMNA, AFF4, MTL5, RACGAP1, PTPN11, RGS2, TUBD1, TSSK2…	939	487	13528	1.77497	0.031844
GOTERM_BP_FAT	GO:0048609~reproductive process in a multicellular organism	60	4.25834	1.75327e-05	SPIN1, FGF7, HMGCR, ZNF296, LEPR, FST, NR6A1, TGFB2, CITED2, TAF7L, AGPAT6, STRA8, MKKS, GDF9, FNDC3A, EGFR, RAN, CDO1, SPA17, JUNB, BCL2L11, VCX3A, NME5, VCX3B, TCFL5, EREG, CCND2, CATSPER3, VEGFA, ZGLP1, CELF1, EIF5A2, WFDC2, ADC, CAV1, HMGB2, OXT, CREM, CETN2, RPL10L, OAZ3, DNMT3L, BCL6, PAFAH1B2, B4GALNT1, BRD2, ABCB9, GNRH1, TGFBR1, MSH4, LMNA, AFF4, MTL5, RACGAP1, PTPN11, RGS2, TUBD1, TSSK2…	939	487	13528	1.77497	0.031844
GOTERM_CC_FAT	GO:0022625~cytosolic large ribosomal subunit	12	0.851668	3.60807e-05	SNORA7A, SNORA7B, RPL27A, RPL36, RPLP2, RPL37, RPL28, RPL10L, RPL41, RPL32, RPL18A, RPL31, RPL10, RPL4	889	38	12782	4.54041	0.0520467
GOTERM_CC_FAT	GO:0015934~large ribosomal subunit	16	1.13556	4.27491e-05	SNORA7A, SNORA7B, RPL27A, RPL36, RPLP2, RPL37, RPL28, MRPL20, RPL10L, MRPL22, MRPL15, RPL41, RPL18A, RPL32, RPL31, RPL10, RPL4, MRPL43	889	67	12782	3.43354	0.0616631
GOTERM_CC_FAT	GO:0043232~intracellular non-membrane-bounded organelle	228	16.1817	5.01459e-05	TGOLN2, S100A4, HMGN3, HMGN2, VAPA, AIF1, RPL13, RPL15, RPLP2, STRN, TAF7L, CITED2, HIST1H2BN, HIST1H2BK, HIST1H2BL, HIST1H2BI, HIST1H2BJ, RPL10, TIGD3, DHX33, MRPL35, OXR1, MRPL53, SNORA7A, SNORA7B, KIF5B, KIAA0284, RAN, MYH3, HKDC1, DCTN3, RPS18, HUWE1, KRT15, JUN, MRPL48, SUDS3, MRPL43, DNAH12, ALDOC, MYBL1, RCC1, PIN4, HNRNPA3, PPAN, RPS26, KRT28, RPS28, RPS29, CENPBD1, DNMT3L, RPS20, RPS23, …	889	2596	12782	1.26278	0.072329
GOTERM_CC_FAT	GO:0043228~non-membrane-bounded organelle	228	16.1817	5.01459e-05	TGOLN2, S100A4, HMGN3, HMGN2, VAPA, AIF1, RPL13, RPL15, RPLP2, STRN, TAF7L, CITED2, HIST1H2BN, HIST1H2BK, HIST1H2BL, HIST1H2BI, HIST1H2BJ, RPL10, TIGD3, DHX33, MRPL35, OXR1, MRPL53, SNORA7A, SNORA7B, KIF5B, KIAA0284, RAN, MYH3, HKDC1, DCTN3, RPS18, HUWE1, KRT15, JUN, MRPL48, SUDS3, MRPL43, DNAH12, ALDOC, MYBL1, RCC1, PIN4, HNRNPA3, PPAN, RPS26, KRT28, RPS28, RPS29, CENPBD1, DNMT3L, RPS20, RPS23, …	889	2596	12782	1.26278	0.072329
GOTERM_CC_FAT	GO:0015935~small ribosomal subunit	15	1.06458	8.3379e-05	RPSA, RPS15A, RPS2, RPS26, RPS18, MRPS18C, RPS28, RPS29, RPS3A, RPS4Y1, RPS20, RPS27A, RPS23, UBA52, RPS24	889	63	12782	3.42332	0.120237
GOTERM_CC_FAT	GO:0012505~endomembrane system	82	5.81973	0.000161201	RTN4, CYP3A5, CLTA, S100A6, SLC9A6, VAPA, AP4E1, HMGCR, VAPB, CUZD1, CSPG5, CBX5, SSR1, EPC1, SLC35D1, GCOM1, PTGES, AAK1, ASPH, SV2A, GLE1, FNDC3A, CYHR1, FRS2, GOLGA3, DHCR24, EGFR, BSG, SPTLC1, RAN, SPTLC3, FUT11, ERLIN2, NUPL2, NUPL1, MAGT1, CHST7, SYCN, NUCB2, RAB14, MDM2, KPNA5, WASL, RAB11FIP1, EIF5A2, MATR3, COPE, COPZ2, FKBP8, CAV1, CYP1B1, DERL1, CYP51A1, TH, PML, FKBP1A, LMAN1, EDEM1, …	889	782	12782	1.50766	0.232338
GOTERM_BP_FAT	GO:0007283~spermatogenesis	40	2.83889	0.000184995	HMGB2, ZNF296, CREM, NR6A1, CETN2, TAF7L, RPL10L, OAZ3, STRA8, DNMT3L, MKKS, BCL6, PAFAH1B2, FNDC3A, B4GALNT1, ABCB9, BRD2, RAN, MSH4, AFF4, LMNA, MTL5, RACGAP1, SPA17, BCL2L11, VCX3A, NME5, VCX3B, TCFL5, RGS2, CCND2, CATSPER3, ZGLP1, TUBD1, TSSK2, TSSK1B, VCX, EIF5A2, ADC, WFDC2	939	308	13528	1.87102	0.335517
GOTERM_BP_FAT	GO:0048232~male gamete generation	40	2.83889	0.000184995	HMGB2, ZNF296, CREM, NR6A1, CETN2, TAF7L, RPL10L, OAZ3, STRA8, DNMT3L, MKKS, BCL6, PAFAH1B2, FNDC3A, B4GALNT1, ABCB9, BRD2, RAN, MSH4, AFF4, LMNA, MTL5, RACGAP1, SPA17, BCL2L11, VCX3A, NME5, VCX3B, TCFL5, RGS2, CCND2, CATSPER3, ZGLP1, TUBD1, TSSK2, TSSK1B, VCX, EIF5A2, ADC, WFDC2	939	308	13528	1.87102	0.335517
GOTERM_BP_FAT	GO:0007276~gamete generation	48	3.40667	0.00019039	HMGB2, SPIN1, HMGCR, ZNF296, CREM, LEPR, FST, NR6A1, CETN2, TAF7L, RPL10L, OAZ3, STRA8, DNMT3L, MKKS, BCL6, GDF9, PAFAH1B2, FNDC3A, B4GALNT1, BRD2, ABCB9, RAN, TGFBR1, MSH4, AFF4, LMNA, MTL5, RACGAP1, SPA17, BCL2L11, VCX3A, NME5, VCX3B, RGS2, EREG, TCFL5, CCND2, CATSPER3, ZGLP1, TUBD1, TSSK2, CELF1, TSSK1B, VCX, EIF5A2, WFDC2, ADC	939	395	13528	1.7507	0.345286
GOTERM_BP_FAT	GO:0034622~cellular macromolecular complex assembly	40	2.83889	0.000357931	HIST4H4, EIF2A, HIST2H4A, HIST2H4B, HIST2H2AB, HIST1H2BN, HIST1H2BK, HIST1H2BL, HIST1H2BI, HIST1H2BJ, TUBB8, HIST3H2BB, COX18, TUBA1A, COX15, HIST1H1E, HIST1H1B, SF1, HIST2H2BF, CELF1, SNRPC, SNRPF, SNRPG, HIST1H2AB, HMGB2, CAV1, HIST1H4L, HIST1H4K, HIST1H2AA, HIST1H2AG, HIST1H2AD, HIST1H2AE, FKBP1A, TSPYL4, EIF3A, HIST1H4A, HIST1H4B, RAC1, HIST1H4E, HIST1H4F, HIST1H4C, HIST1H4D, HIST1H4I, HIST1H…	939	318	13528	1.81218	0.648201
GOTERM_BP_FAT	GO:0016126~sterol biosynthetic process	10	0.709723	0.000486676	APOA1, HMGCR, CYP51A1, DHCR7, HMGCS1, PRKAA1, IDI2, C14ORF1, SC5DL, DHCR24	939	35	13528	4.11623	0.880382
GOTERM_BP_FAT	GO:0034621~cellular macromolecular complex subunit organization	43	3.05181	0.000520322	HIST4H4, EIF2A, HIST2H4A, HIST2H4B, HIST2H2AB, HIST1H2BN, HIST1H2BK, HIST1H2BL, HIST1H2BI, HIST1H2BJ, TUBB8, HIST3H2BB, COX18, TUBA1A, COX15, HIST1H1E, HIST1H1B, SF1, SMARCE1, HIST2H2BF, GHRL, CELF1, WASL, SNRPC, SNRPF, SNRPG, HIST1H2AB, HMGB2, CAV1, HIST1H4L, HIST1H4K, HIST1H2AA, HIST1H2AG, HIST1H2AD, HIST1H2AE, FKBP1A, TSPYL4, EIF3A, HIST1H4A, HIST1H4B, RAC1, HIST1H4E, HIST1H4F, HIST1H4C, HIST1…	939	357	13528	1.73527	0.940976
GOTERM_BP_FAT	GO:0019953~sexual reproduction	52	3.69056	0.000521579	SPIN1, HMGCR, LEPR, ZNF296, FST, NR6A1, TAF7L, STRA8, CD46, MKKS, GDF9, FNDC3A, RAN, ZP3, SPA17, BCL2L11, VCX3A, NME5, VCX3B, TRIM36, EREG, TCFL5, CCND2, CATSPER3, ZGLP1, CELF1, EIF5A2, WFDC2, ADC, HMGB2, CREM, CETN2, RPL10L, OAZ3, DNMT3L, BCL6, PAFAH1B2, B4GALNT1, OVGP1, BRD2, ABCB9, TGFBR1, MSH4, LMNA, AFF4, MTL5, RACGAP1, RGS2, TUBD1, TSSK2, TSSK1B, VCX	939	458	13528	1.63571	0.943238
GOTERM_BP_FAT	GO:0001944~vasculature development	33	2.34209	0.000602289	GNA13, RTN4, ZFAND5, FGF18, CAV1, LEPR, TIPARP, CITED2, TGFB2, ZFP36L1, GPX1, AGGF1, APOE, DHCR7, ITGAV, RHOB, ANGPTL3, CYR61, TGFBR1, NF1, NCL, JUNB, ANXA2, CRKL, BGN, EREG, JMJD6, EPGN, PROK1, JUN, VEGFA, ATPIF1, POFUT1	939	251	13528	1.89412	1.08844
GOTERM_BP_FAT	GO:0065003~macromolecular complex assembly	69	4.89709	0.000737225	TAF7L, APOA1, HIST1H2BN, HIST1H2BK, HIST1H2BL, APOE, HIST1H2BI, MED26, HIST1H2BJ, SH3BGR, APOM, PCBD2, MED16, ATPIF1, CELF1, SNRPC, SNRPF, SNRPG, STK16, HMGB2, CAV1, HIST1H4L, HIST1H4K, ALDOC, APOC1, CD74, EIF3A, HIST1H4A, HIST1H4B, RAC1, HIST1H4E, HIST1H4F, HIST1H4C, HIST1H4D, HIST1H4I, HIST1H4J, HIST1H4H, HIST2H3A, PARD6B, HIST1H3J, HIST2H3C, UQCRHL, HIST2H3D, HIST1H3A, TUBD1, HIST1H3B, H3F3A, …	939	665	13528	1.49484	1.33076
GOTERM_BP_FAT	GO:0043086~negative regulation of catalytic activity	35	2.48403	0.000819431	CAV1, HMGCR, LEPR, APOC1, FKBP1A, GABBR2, LATS1, TGFB2, GPX1, APOA1, HEXIM1, APOE, PSMD2, SPRED3, HSPA5, ANGPTL3, RPS27A, DHCR24, NF1, BIRC5, CDC20, NPR3, UBE2C, CDC27, TP73, DUSP2, PSME1, APITD1, HIPK3, GADD45G, PSME3, ATPIF1, GADD45B, CORT, DUSP8, UBA52	939	277	13528	1.82036	1.4781
GOTERM_BP_FAT	GO:0001568~blood vessel development	32	2.27111	0.000826551	GNA13, RTN4, FGF18, CAV1, LEPR, TIPARP, CITED2, TGFB2, ZFP36L1, GPX1, AGGF1, APOE, DHCR7, ITGAV, RHOB, ANGPTL3, CYR61, TGFBR1, NF1, NCL, JUNB, ANXA2, CRKL, BGN, EREG, JMJD6, EPGN, PROK1, JUN, VEGFA, ATPIF1, POFUT1	939	245	13528	1.88171	1.49086
GOTERM_MF_FAT	GO:0043022~ribosome binding	7	0.496806	0.00105936	RPSA, EIF3K, SPCS1, EIF2A, HSPA5, EIF5A2, SEC61A1	914	18	12983	5.52401	1.65817
GOTERM_CC_FAT	GO:0031090~organelle membrane	103	7.31015	0.00120011	GRPEL2, CYP3A5, SLC9A6, AP4E1, VAPA, HMGCR, VAPB, CSPG5, SSR1, MFF, EPC1, SLC25A25, SLC25A23, VPS4B, ASPH, FNDC3A, EGFR, BSG, SPTLC1, FECH, SPTLC3, FUT11, BCL2L11, SYCN, ATPIF1, COPZ2, CAV1, DERL1, CYP1B1, MCL1, CYP51A1, LETM2, LMAN1, SFXN5, LAPTM5, SEC61A1, SEC11C, SCD, CD63, GUCY2D, UQCRHL, USMG5, ATP2A2, SPCS3, SPCS1, GOSR2, CLTCL1, RTN4, CLTA, PEX6, CUZD1, HLA-DMA, ALAS2, SLC35D1, RHOB, SV2A,…	889	1096	12782	1.35121	1.7177
GOTERM_BP_FAT	GO:0051346~negative regulation of hydrolase activity	11	0.780696	0.00142462	GPX1, APOA1, LEPR, APOC1, BIRC5, FKBP1A, ATPIF1, HSPA5, ANGPTL3, DHCR24, TGFB2	939	48	13528	3.30156	2.55647
GOTERM_BP_FAT	GO:0007565~female pregnancy	18	1.2775	0.00145095	BSG, OVGP1, UCN, INSL4, GNRH1, LEPR, OXT, TGFBR1, ADIPOR2, FCGRT, COL16A1, JUNB, TAC3, CITED2, GRN, CRH, GHRL, HPGD	939	110	13528	2.35748	2.60313
GOTERM_BP_FAT	GO:0010608~posttranscriptional regulation of gene expression	28	1.98722	0.00147342	TNF, EIF5, PEX6, PML, EIF2A, ZFP36L1, SRRT, EIF4EBP2, APOA1, DGCR8, RBM8A, EIF3K, TNRC6A, DHX9, UCN, IREB2, NDUFA13, SARNP, COG3, EIF4G2, EIF4E, EIF4A2, VEGFA, AHSP, CELF1, MDM4, PPP1R15B, EIF5A2	939	211	13528	1.9118	2.64294
GOTERM_BP_FAT	GO:0048514~blood vessel morphogenesis	28	1.98722	0.00147342	GNA13, RTN4, FGF18, CAV1, LEPR, TIPARP, CITED2, TGFB2, ZFP36L1, GPX1, AGGF1, APOE, RHOB, ANGPTL3, CYR61, TGFBR1, NF1, NCL, JUNB, ANXA2, BGN, EREG, EPGN, PROK1, JUN, VEGFA, ATPIF1, POFUT1	939	211	13528	1.9118	2.64294
GOTERM_BP_FAT	GO:0006695~cholesterol biosynthetic process	8	0.567779	0.00154137	APOA1, HMGCR, CYP51A1, DHCR7, HMGCS1, PRKAA1, IDI2, DHCR24	939	26	13528	4.43287	2.76322
GOTERM_BP_FAT	GO:0045787~positive regulation of cell cycle	12	0.851668	0.00162174	EGFR, TNF, ID2, EREG, CCND2, EPGN, MDM2, RPS15A, BIRC5, LTB, CITED2, TGFB2	939	57	13528	3.03301	2.9053
GOTERM_BP_FAT	GO:0043933~macromolecular complex subunit organization	71	5.03903	0.00166268	TAF7L, APOA1, HIST1H2BN, HIST1H2BK, HIST1H2BL, APOE, HIST1H2BI, MED26, HIST1H2BJ, SH3BGR, APOM, PCBD2, SMARCE1, MED16, ATPIF1, CELF1, SNRPC, SNRPF, SNRPG, STK16, HMGB2, CAV1, HIST1H4L, HIST1H4K, ALDOC, APOC1, CD74, EIF3A, HIST1H4A, HIST1H4B, RAC1, HIST1H4E, HIST1H4F, HIST1H4C, HIST1H4D, HIST1H4I, HIST1H4J, HIST1H4H, HIST2H3A, PARD6B, HIST1H3J, HIST2H3C, UQCRHL, HIST2H3D, HIST1H3A, TUBD1, HIST1H3B…	939	710	13528	1.44068	2.9776
GOTERM_CC_FAT	GO:0005730~nucleolus	70	4.96806	0.00170684	S100A4, CCNT2, TGOLN2, FGF18, STOX1, RBM4, ACSS2, RPS2, SRP19, DGCR14, LOC81691, CBX5, TAF7L, FUBP1, DGCR8, RRP1B, RPS3A, TARDBP, DHX33, BRD8, OXR1, PABPN1, NOL9, POLR1D, HKDC1, GABPA, ZFX, SF1, POLR1C, NCL, RBBP6, JUNB, PCGF1, RSL1D1, VCX3A, FOXD4L1, VCX3B, SMARCE1, HUWE1, MDM2, WASL, FOXD4L6, RBM34, HMGB2, PML, RPL36, MYBL1, PIN4, STAU2, HNRNPA3, PPAN, RPL9, THAP2, FOXD4, ZBTB7B, DHX9, CEBPE, P…	889	698	12782	1.44192	2.4347
GOTERM_BP_FAT	GO:0044092~negative regulation of molecular function	39	2.76792	0.00173505	SIVA1, CAV1, THRA, HMGCR, LEPR, APOC1, FKBP1A, GABBR2, LATS1, TGFB2, GPX1, APOA1, HEXIM1, APOE, PSMD2, SPRED3, HSPA5, ANGPTL3, RPS27A, DHCR24, NF1, BIRC5, CDC20, NPR3, UBE2C, CDC27, TP73, DUSP2, PSME1, ID2, APITD1, HIPK3, GADD45G, CALM3, ATPIF1, PSME3, GADD45B, CORT, DUSP8, CALM2, UBA52, CALM1	939	334	13528	1.68223	3.10529
GOTERM_MF_FAT	GO:0003924~GTPase activity	28	1.98722	0.00179863	GNA13, DNAJC25-GNG10, HBS1L, EIF5, NCF1C, RRAD, RRAGC, GNG8, CDC42, RASL10A, RAC1, RHOB, GUF1, TUBB8, TUBA1A, RHOF, EEF1A1, RAN, NCF1, EEF1A2, RABL2A, RAB33A, RABL2B, TUBBP5, GSPT1, REM2, RAB34, DNAJC25, TUBD1, RAB14	914	211	12983	1.88497	2.80002
GOTERM_CC_FAT	GO:0005635~nuclear envelope	27	1.91625	0.00207294	RTN4, S100A6, PML, CBX5, EPC1, GCOM1, PTGES, DHCR7, CACYBP, GLE1, CYHR1, RAN, SCD, LMNA, SCRN1, TREX1, SUN1, NXF1, NUPL2, NUPL1, GUCY2D, TMEM48, NUCB2, NUTF2, KPNA5, EIF5A2, MATR3	889	205	12782	1.89368	2.94968
GOTERM_CC_FAT	GO:0031967~organelle envelope	63	4.47126	0.00225314	RTN4, GRPEL2, S100A6, CBX5, MFF, EPC1, ALAS2, SLC25A25, GCOM1, PTGES, SLC25A23, GLE1, NDUFS3, COX18, CYHR1, COX15, NDUFB11, FECH, AIFM3, AIFM2, RAN, NDUFA13, COX4I1, NUPL2, NUPL1, BCL2L11, ACADVL, UQCRH, NUCB2, KPNA5, ATPIF1, EIF5A2, MATR3, PMPCB, UQCRB, NDUFB3, FKBP8, NDUFB5, MCL1, NDUFB8, NDUFB9, PML, LETM2, ATP5G1, SFXN5, DHCR7, CACYBP, ACSL4, CPT1C, NDUFA4, SCD, SCRN1, LMNA, TREX1, NXF1, SUN1…	889	620	12782	1.46099	3.20223
GOTERM_CC_FAT	GO:0031975~envelope	63	4.47126	0.00246058	RTN4, GRPEL2, S100A6, CBX5, MFF, EPC1, ALAS2, SLC25A25, GCOM1, PTGES, SLC25A23, GLE1, NDUFS3, COX18, CYHR1, COX15, NDUFB11, FECH, AIFM3, AIFM2, RAN, NDUFA13, COX4I1, NUPL2, NUPL1, BCL2L11, ACADVL, UQCRH, NUCB2, KPNA5, ATPIF1, EIF5A2, MATR3, PMPCB, UQCRB, NDUFB3, FKBP8, NDUFB5, MCL1, NDUFB8, NDUFB9, PML, LETM2, ATP5G1, SFXN5, DHCR7, CACYBP, ACSL4, CPT1C, NDUFA4, SCD, SCRN1, LMNA, TREX1, NXF1, SUN1…	889	622	12782	1.45629	3.4922
GOTERM_CC_FAT	GO:0042175~nuclear envelope-endoplasmic reticulum network	34	2.41306	0.00249659	RTN4, CYP3A5, FKBP8, SLC9A6, CYP1B1, DERL1, VAPA, HMGCR, CYP51A1, VAPB, FKBP1A, LMAN1, EDEM1, SSR1, SLC35D1, DHCR7, MPDU1, HSPA5, ASPH, SEC61A1, DHCR24, SPTLC1, SEC11C, SPTLC3, ERLIN2, GUCY2D, ERP44, MAGT1, ATP2A2, NUCB2, SPCS3, RAB14, SPCS1, GOSR2	889	284	12782	1.7213	3.54246
GOTERM_BP_FAT	GO:0043407~negative regulation of MAP kinase activity	9	0.638751	0.00274255	CAV1, DUSP2, HMGCR, APOE, HIPK3, NF1, SPRED3, DUSP8, TP73	939	36	13528	3.6017	4.86639
GOTERM_BP_FAT	GO:0031669~cellular response to nutrient levels	10	0.709723	0.00278567	UCN3, CAV1, ALB, JUN, LEPR, CTSD, HSPA5, USF1, TNRC6A, RPTOR	939	44	13528	3.27428	4.94109
GOTERM_CC_FAT	GO:0005783~endoplasmic reticulum	90	6.38751	0.00278797	PRR18, RTN4, CYP3A5, SLC9A6, VAPA, KIAA0368, VAPB, HMGCR, CSPG5, C14ORF1, CANX, HLA-DMA, SSR1, TRAPPC6A, AGPAT6, APOA1, SLC35D1, IDS, FITM1, INSIG1, TICAM2, RPL10, SEMA3B, ASPH, SV2A, DHCR24, TOR1AIP2, SGK1, AIFM3, SPTLC1, SPTLC3, ERLIN2, TECR, ERGIC3, MAGT1, CATSPER3, NUCB2, RAB14, LCLAT1, CALR3, EIF5A2, SC5DL, PACS2, FKBP8, CAV1, CYP1B1, DERL1, CYP51A1, NDUFB8, TMX3, TH, APOC1, RSAD2, FKBP1A, E…	889	960	12782	1.34793	3.9482
GOTERM_CC_FAT	GO:0070013~intracellular organelle lumen	153	10.8588	0.00313741	S100A4, TGOLN2, MEF2B, FGF18, GRPEL2, DBF4, RBM4, RPS6KB2, INTS2, ZNF638, ACSS2, SRP19, LOC81691, CBX5, ISG20, TAF7L, EPC1, APOA1, RBM8A, SRRM2, MED26, TARDBP, DHX33, SUPT5H, RPS27A, MRPL35, OXR1, PABPN1, FECH, RAN, STRN3, HKDC1, GABPA, RBL1, JUNB, RSL1D1, PCF11, MRPS18C, HUWE1, SMARCE1, MED16, JUN, EDF1, CALR3, SNRPC, SNRPF, UBA52, SUDS3, MRPL43, SNRPG, SIVA1, PACS2, HIST1H4L, HMGB2, HIST1H4K, M…	889	1779	12782	1.23655	4.4327
GOTERM_CC_FAT	GO:0043233~organelle lumen	156	11.0717	0.00314527	S100A4, TGOLN2, MEF2B, FGF18, GRPEL2, DBF4, RBM4, RPS6KB2, INTS2, ZNF638, ACSS2, SRP19, LOC81691, CBX5, ISG20, TAF7L, TGFB2, EPC1, APOA1, RBM8A, SRRM2, TARDBP, MED26, DHX33, SUPT5H, RPS27A, MRPL35, OXR1, PABPN1, FECH, RAN, STRN3, HKDC1, GABPA, RBL1, JUNB, RSL1D1, PCF11, MRPS18C, HUWE1, SMARCE1, MED16, JUN, VEGFA, EDF1, CALR3, SNRPC, SNRPF, UBA52, SUDS3, MRPL43, SNRPG, SIVA1, PACS2, HIST1H4L, HMGB…	889	1820	12782	1.2324	4.44357
GOTERM_MF_FAT	GO:0008135~translation factor activity, nucleic acid binding	16	1.13556	0.00338436	EEF1A1, EEF1B2, EEF1A2, HBS1L, EIF5, EIF2A, EIF3C, EIF3CL, EIF4G2, EIF3A, EIF4E, GSPT1, EIF4A2, EIF4A1, EIF3K, EIF5A2	914	98	12983	2.31912	5.20752
GOTERM_BP_FAT	GO:0008219~cell death	70	4.96806	0.00348365	RTN4, IER3, VAPB, ASAH2, TGFB2, PDCD2, GPX1, BAG4, TPP1, TARDBP, RHOB, LTB, API5, RPS27A, DHCR24, SGK1, AIFM3, AIFM2, LYZ, NDUFA13, STK4, BCL2L11, EIF4G2, ZFYVE26, TIAL1, HIPK3, JUN, GADD45G, LCK, CTSD, PSME3, MDM4, GADD45B, UBA52, SIVA1, PACS2, FKBP8, TNF, MCL1, TNFRSF25, ERBB3, ALDOC, C5, PML, GREM1, FEM1B, RRAGC, AHRR, MOAP1, TRIM69, KRT8, RAC1, AXIN2, BMF, ACTC1, KLK8, LGALS1, TREX1, BIRC5, Y…	939	719	13528	1.40261	6.14248
GOTERM_MF_FAT	GO:0046870~cadmium ion binding	5	0.354862	0.00361947	MT1E, MT1H, MT1G, MT1X, MT1F	914	10	12983	7.1023	5.55969
GOTERM_BP_FAT	GO:0010033~response to organic substance	70	4.96806	0.00369799	DNAJC25-GNG10, THRA, VAPB, LEPR, RBM4, CUZD1, LATS1, TGFB2, GNG8, PRKAR2A, GSTM3, EIF4EBP2, DGCR8, APOE, VPS4B, CHRNA4, SUPT5H, APOM, CYR61, EGFR, BSG, ACTA1, LY96, STRN3, SOCS1, ADIPOR2, CDO1, MMP13, JUNB, UCN3, CAPN10, CCND2, JUN, DNAJC25, GHRL, PTAFR, LY6G6D, LY6G6F, CAV1, HMGB2, CYP1B1, DERL1, TNF, MCL1, ERBB3, OXT, ALDOC, TH, HMGCS1, PML, FKBP1A, C1S, EDEM3, EDEM1, SRRT, ACTC1, UCN, GNRH1, L…	939	721	13528	1.39872	6.50852
GOTERM_CC_FAT	GO:0031974~membrane-enclosed lumen	158	11.2136	0.00381913	S100A4, TGOLN2, MEF2B, FGF18, GRPEL2, DBF4, RBM4, RPS6KB2, INTS2, ZNF638, ACSS2, SRP19, LOC81691, CBX5, ISG20, TAF7L, TGFB2, EPC1, APOA1, RBM8A, SRRM2, TARDBP, MED26, DHX33, SUPT5H, RPS27A, MRPL35, OXR1, PABPN1, FECH, RAN, STRN3, HKDC1, GABPA, RBL1, JUNB, RSL1D1, PCF11, MRPS18C, HUWE1, SMARCE1, MED16, JUN, VEGFA, EDF1, CALR3, SNRPC, SNRPF, UBA52, SUDS3, MRPL43, SNRPG, SIVA1, PACS2, HIST1H4L, HMGB…	889	1856	12782	1.22399	5.37137
GOTERM_BP_FAT	GO:0016125~sterol metabolic process	16	1.13556	0.0039806	HMGCR, CYP51A1, LEPR, APOC1, HMGCS1, C14ORF1, CEL, APOA1, APOE, DHCR7, INSIG1, PRKAA1, IDI2, ANGPTL3, SC5DL, DHCR24	939	101	13528	2.28227	6.98908
GOTERM_CC_FAT	GO:0031981~nuclear lumen	127	9.01348	0.00406519	S100A4, TGOLN2, MEF2B, FGF18, DBF4, RBM4, RPS6KB2, INTS2, ZNF638, ACSS2, SRP19, LOC81691, CBX5, TAF7L, ISG20, EPC1, RBM8A, SRRM2, MED26, TARDBP, DHX33, SUPT5H, RPS27A, OXR1, PABPN1, RAN, STRN3, HKDC1, GABPA, RBL1, JUNB, RSL1D1, PCF11, SMARCE1, HUWE1, MED16, JUN, EDF1, SNRPC, SNRPF, SUDS3, UBA52, SNRPG, SIVA1, HIST1H4L, HMGB2, HIST1H4K, MCL1, MYBL1, PIN4, HNRNPA3, PPAN, HIST1H4A, DDX3X, HIST1H4B, …	889	1450	12782	1.25931	5.70805
GOTERM_BP_FAT	GO:0016265~death	70	4.96806	0.00409494	RTN4, IER3, VAPB, ASAH2, TGFB2, PDCD2, GPX1, BAG4, TPP1, TARDBP, RHOB, LTB, API5, RPS27A, DHCR24, SGK1, AIFM3, AIFM2, LYZ, NDUFA13, STK4, BCL2L11, EIF4G2, ZFYVE26, TIAL1, HIPK3, JUN, GADD45G, LCK, CTSD, PSME3, MDM4, GADD45B, UBA52, SIVA1, PACS2, FKBP8, TNF, MCL1, TNFRSF25, ERBB3, ALDOC, C5, PML, GREM1, FEM1B, RRAGC, AHRR, MOAP1, TRIM69, KRT8, RAC1, AXIN2, BMF, ACTC1, KLK8, LGALS1, TREX1, BIRC5, Y…	939	724	13528	1.39292	7.18286
GOTERM_CC_FAT	GO:0000228~nuclear chromosome	22	1.56139	0.00412148	HMGB2, TCP1, SGOL1, MSH4, PPP1R10, SIRT6, BIRC5, UBE2I, SIRT7, RCC1, PURB, PURA, CBX5, CITED2, TEX12, SMARCE1, JUN, DNMT3L, H3F3A, H3F3B, SMC1A, SUDS3, SS18L1	889	162	12782	1.95256	5.78492
GOTERM_CC_FAT	GO:0000790~nuclear chromatin	11	0.780696	0.00415752	TCP1, JUN, DNMT3L, H3F3A, PPP1R10, SIRT6, H3F3B, SIRT7, RCC1, SUDS3, CITED2, CBX5	889	55	12782	2.87559	5.8341
GOTERM_CC_FAT	GO:0044454~nuclear chromosome part	18	1.2775	0.00450431	TCP1, SGOL1, MSH4, PPP1R10, SIRT6, UBE2I, SIRT7, RCC1, PURB, PURA, CBX5, CITED2, TEX12, JUN, DNMT3L, H3F3A, H3F3B, SUDS3, SS18L1	889	122	12782	2.12134	6.30614
GOTERM_BP_FAT	GO:0006457~protein folding	23	1.63236	0.00549421	GRPEL2, FKBP8, TCP1, PPIL2, FKBP1A, PIN4, LMAN1, HLA-DMA, CANX, DNAJC30, CD74, ST13, ERP44, BAG4, DNAJC16, DNAJB9, AHSP, TBCC, MPDU1, CCT8, MKKS, CALR3, PDRG1	939	177	13528	1.87207	9.52347
GOTERM_BP_FAT	GO:0006091~generation of precursor metabolites and energy	35	2.48403	0.00610664	NDUFB3, LDHC, NDUFB5, NDUFB8, NDUFB9, LEPR, ALDOC, ATP5G1, IDH2, ENO3, NDUFS3, COX15, NDUFA4, TXNL1, NDUFB11, FECH, AIFM3, PHKG1, HKDC1, CS, NDUFA13, COX4I1, IDH3B, DLAT, SOD2, UQCRHL, FRRS1, ACADVL, ATP6V1A, PYGM, UQCRH, GFPT1, ATP6V1E2, ATPIF1, ATP6AP1L, UQCRB	939	313	13528	1.61099	10.5302
GOTERM_CC_FAT	GO:0005789~endoplasmic reticulum membrane	31	2.20014	0.00690979	RTN4, CYP3A5, FKBP8, SLC9A6, CYP1B1, DERL1, VAPA, HMGCR, CYP51A1, VAPB, FKBP1A, LMAN1, EDEM1, SSR1, SLC35D1, DHCR7, MPDU1, HSPA5, ASPH, SEC61A1, DHCR24, SPTLC1, SEC11C, SPTLC3, ERLIN2, ERP44, MAGT1, ATP2A2, SPCS3, GOSR2, SPCS1	889	269	12782	1.65694	9.52028
GOTERM_BP_FAT	GO:0051591~response to cAMP	9	0.638751	0.00740415	BSG, DUSP1, PYGM, CCND2, JUN, OXT, C1S, CDO1, JUNB	939	42	13528	3.08717	12.6284
GOTERM_CC_FAT	GO:0005739~mitochondrion	97	6.88432	0.00771949	GRPEL2, SLC9A6, BPHL, CLYBL, C14ORF2, MFF, SLC25A25, SLC25A23, OXR1, MRPL35, PABPN1, MRPL53, ALDH6A1, BSG, FECH, HKDC1, BCL2L11, MRPS18C, ATPIF1, MRPL48, MRPL43, SIVA1, PACS2, CAV1, MCL1, ALDOC, LETM2, PIN4, SFXN5, C12ORF10, IDH2, KIAA1683, MOBP, IDH3B, DLAT, C3ORF23, MMAB, PTPN11, UQCRHL, GLYCTK, TXNDC12, METTL12, USMG5, ADAP2, GLS, ASAH2B, ALDH2, PDZK1, PRDX5, ASAH2, GPX1, C22ORF32, ALAS2, TPP1…	889	1087	12782	1.28304	10.5789
GOTERM_BP_FAT	GO:0051276~chromosome organization	49	3.47764	0.00784696	HIST4H4, HMGN2, RBM4, ARID4B, CBX4, HIST2H4A, LATS1, CBX5, HIST2H4B, HIST2H2AB, EPC1, HIST1H2BN, STRA8, HIST1H2BK, HIST1H2BL, HIST1H2BI, HIST1H2BJ, HSF4, HIST3H2BB, SUPT5H, KDM5C, BRD8, HIST1H1E, AIFM2, HIST1H1B, RBL1, HUWE1, SMARCE1, HIST2H2BF, ASH1L, SUDS3, HIST1H2AB, HMGB2, HIST1H4L, HIST1H2AA, HIST1H4K, HIST1H2AG, HIST1H2AD, HIST1H2AE, TSPYL4, NCAPH, HIST1H4A, HIST1H4B, CHD2, HIST1H4E, HIST1H…	939	485	13528	1.45553	13.3337
GOTERM_BP_FAT	GO:0006325~chromatin organization	40	2.83889	0.00814994	HIST4H4, HMGN2, RBM4, ARID4B, CBX4, HIST2H4A, HIST2H4B, CBX5, EPC1, HIST2H2AB, HIST1H2BN, HIST1H2BK, HIST1H2BL, HIST1H2BI, HIST1H2BJ, HSF4, HIST3H2BB, SUPT5H, KDM5C, BRD8, HIST1H1E, HIST1H1B, RBL1, SMARCE1, HUWE1, HIST2H2BF, ASH1L, SUDS3, HIST1H2AB, HMGB2, HIST1H4L, HIST1H4K, HIST1H2AA, HIST1H2AG, HIST1H2AD, HIST1H2AE, TSPYL4, HIST1H4A, HIST1H4B, CHD2, HIST1H4E, HIST1H4F, HIST1H4C, RNF168, HIST1H…	939	378	13528	1.52453	13.8132
GOTERM_BP_FAT	GO:0032268~regulation of cellular protein metabolic process	48	3.40667	0.0082354	EIF5, EIF2A, PRKAR2A, EIF4EBP2, APOA1, RBM8A, APOE, PSMD2, APOM, RPS27A, EGFR, SOCS1, NDUFA13, UBE2C, SARNP, EIF4G2, PSME1, CCND2, HIPK3, EIF4A2, JUN, MDM2, PSME3, PPP1R15B, EIF5A2, UBA52, CAV1, TNF, PML, FKBP1A, FEM1B, ZFP36L1, ITGAV, EIF3K, FBXO4, TNRC6A, ZFP91-CNTF, UCN, IL5, TGFBR1, IREB2, CDC20, YWHAE, CDC27, TP73, EIF4E, CNTF, PLK1, MAPK15	939	474	13528	1.45892	13.948
GOTERM_CC_FAT	GO:0042470~melanosome	14	0.993612	0.00824637	GNA13, BSG, RAN, TH, YWHAE, CANX, ANXA2, LAMP1, SERPINF1, TPP1, RAC1, CAPG, CTSD, HSPA5	889	89	12782	2.2617	11.2615
GOTERM_CC_FAT	GO:0048770~pigment granule	14	0.993612	0.00824637	GNA13, BSG, RAN, TH, YWHAE, CANX, ANXA2, LAMP1, SERPINF1, TPP1, RAC1, CAPG, CTSD, HSPA5	889	89	12782	2.2617	11.2615
GOTERM_BP_FAT	GO:0043405~regulation of MAP kinase activity	19	1.34847	0.00868184	EGFR, CAV1, TNF, HMGCR, NF1, C5, TP73, CD74, PTPN11, DUSP2, EPGN, APOE, PROK1, HIPK3, GHRL, SPRED3, PRKAA1, DUSP8, FRS2	939	141	13528	1.94134	14.649
GOTERM_BP_FAT	GO:0043523~regulation of neuron apoptosis	14	0.993612	0.0089184	ZFP91-CNTF, CDK5R1, UCN, TNF, ERBB3, NF1, TP73, SOD2, TGFB2, GPX1, CNTF, JUN, CRH, LTB, DHCR24	939	90	13528	2.24106	15.0182
GOTERM_BP_FAT	GO:0043549~regulation of kinase activity	38	2.69695	0.00916618	CCNT2, CAV1, CDK5R1, TNF, HMGCR, C5, BCCIP, LATS1, CD74, TGFB2, AZU1, CDC42, PRKAR2A, HEXIM1, APOE, RAC1, SPRED3, PRKAA1, FRS2, SERTAD1, EGFR, TGFBR1, NF1, RBL1, TAB1, TP73, PTPN11, DUSP2, LRP1, EREG, CCND2, EPGN, PROK1, HIPK3, GADD45G, GHRL, GADD45B, DUSP8	939	357	13528	1.5335	15.4033
GOTERM_BP_FAT	GO:0006915~apoptosis	58	4.11639	0.00983507	RTN4, IER3, PDCD2, ASAH2, GPX1, BAG4, RHOB, LTB, API5, RPS27A, DHCR24, SGK1, AIFM3, AIFM2, NDUFA13, STK4, BCL2L11, TIAL1, JUN, HIPK3, GADD45G, LCK, PSME3, MDM4, GADD45B, UBA52, SIVA1, PACS2, FKBP8, TNF, MCL1, ERBB3, TNFRSF25, ALDOC, PML, GREM1, FEM1B, RRAGC, AHRR, MOAP1, TRIM69, KRT8, RAC1, BMF, ACTC1, LGALS1, BIRC5, YWHAE, TP73, SOD2, TXNDC12, CASP10, BFAR, GSPT1, JMJD6, ASAH2B, APAF1, CD14	939	602	13528	1.38803	16.4347
GOTERM_CC_FAT	GO:0044432~endoplasmic reticulum part	37	2.62598	0.0102336	RTN4, CYP3A5, PACS2, FKBP8, SLC9A6, CYP1B1, DERL1, VAPA, HMGCR, CYP51A1, VAPB, FKBP1A, EDEM3, LMAN1, EDEM1, HLA-DMA, SSR1, APOA1, SLC35D1, DHCR7, MPDU1, HSPA5, ASPH, SEC61A1, DHCR24, SPTLC1, SEC11C, SPTLC3, ERLIN2, ERP44, TXNDC12, MAGT1, ATP2A2, SPCS3, CALR3, SPCS1, GOSR2	889	347	12782	1.5331	13.7928
GOTERM_BP_FAT	GO:0032570~response to progesterone stimulus	6	0.425834	0.0102369	CAV1, OXT, SOCS1, ALDH2, JUNB, TGFB2	939	20	13528	4.32204	17.0486
GOTERM_BP_FAT	GO:0008406~gonad development	16	1.13556	0.0103664	HMGB2, FGF7, HMGCR, LEPR, FST, MSH4, SF1, ANKRD7, BCL2L11, AMH, STRA8, EREG, CCND2, VEGFA, MKKS, FNDC3A	939	112	13528	2.05812	17.2456
GOTERM_BP_FAT	GO:0019216~regulation of lipid metabolic process	16	1.13556	0.0103664	CAV1, TNF, ABHD5, RBL1, APOC1, SF1, CDC42, NPC2, APOA1, APOE, DHCR7, RAC1, EDF1, PRKAA1, ANGPTL3, APOM	939	112	13528	2.05812	17.2456
GOTERM_BP_FAT	GO:0051338~regulation of transferase activity	39	2.76792	0.0104462	CCNT2, CAV1, CDK5R1, TNF, HMGCR, C5, BCCIP, LATS1, CD74, TGFB2, AZU1, CDC42, PRKAR2A, APOA1, HEXIM1, APOE, RAC1, SPRED3, PRKAA1, FRS2, SERTAD1, EGFR, TGFBR1, NF1, RBL1, TAB1, TP73, PTPN11, DUSP2, LRP1, EREG, CCND2, EPGN, PROK1, HIPK3, GADD45G, GHRL, GADD45B, DUSP8	939	372	13528	1.51039	17.3667
GOTERM_BP_FAT	GO:0008203~cholesterol metabolic process	14	0.993612	0.010673	HMGCR, CYP51A1, LEPR, APOC1, HMGCS1, CEL, APOA1, APOE, DHCR7, INSIG1, PRKAA1, IDI2, ANGPTL3, DHCR24	939	92	13528	2.19234	17.71
GOTERM_BP_FAT	GO:0030308~negative regulation of cell growth	14	0.993612	0.010673	RTN4, ADIPOR2, PML, NDUFA13, GREM1, TP73, TGFB2, RNF6, BTG1, GDF9, BCL6, NDUFS3, APBB2, SERTAD1	939	92	13528	2.19234	17.71
GOTERM_CC_FAT	GO:0000323~lytic vacuole	25	1.77431	0.0115872	USP6, IL4I1, HLA-DMA, CD74, AZU1, CD68, LAPTM5, IDS, TPP1, VPS4B, SCARB2, MAN2B1, VPS39, GBA, AGA, ABCB9, TMEM9, CD63, CD1E, GNS, LAMP1, NPC2, TIAL1, RAB14, CTSD	889	211	12782	1.70355	15.4784
GOTERM_CC_FAT	GO:0005764~lysosome	25	1.77431	0.0115872	USP6, IL4I1, HLA-DMA, CD74, AZU1, CD68, LAPTM5, IDS, TPP1, VPS4B, SCARB2, MAN2B1, VPS39, GBA, AGA, ABCB9, TMEM9, CD63, CD1E, GNS, LAMP1, NPC2, TIAL1, RAB14, CTSD	889	211	12782	1.70355	15.4784
GOTERM_BP_FAT	GO:0030301~cholesterol transport	8	0.567779	0.012407	CEL, CAV1, APOA1, NPC2, APOE, VPS4B, APOC1, APOM	939	37	13528	3.11499	20.291
GOTERM_BP_FAT	GO:0015918~sterol transport	8	0.567779	0.012407	CEL, CAV1, APOA1, NPC2, APOE, VPS4B, APOC1, APOM	939	37	13528	3.11499	20.291
GOTERM_BP_FAT	GO:0045834~positive regulation of lipid metabolic process	9	0.638751	0.012826	CDC42, APOA1, TNF, APOE, ABHD5, RAC1, APOC1, PRKAA1, ANGPTL3	939	46	13528	2.81872	20.903
GOTERM_BP_FAT	GO:0044093~positive regulation of molecular function	56	3.97445	0.0130242	GNA13, DPH3, TGFB2, CDC42, PRKAR2A, APOA1, APOE, PSMD2, FRS2, RPS27A, EGFR, ICAM1, AIFM3, UBE2C, AMH, UCN3, NCOA3, EREG, PSME1, CCND2, PROK1, GADD45G, LCK, EDF1, GHRL, PSME3, GADD45B, UBA52, SIVA1, CAV1, TNF, ABHD5, C5, PML, FKBP1A, CD74, AZU1, MOAP1, P2RY2, RAC1, PRKAA1, IL5, TGFBR1, NF1, CDC20, NPR3, TAB1, CDC27, PTPN11, LRP1, P2RY11, GSPT1, PLK1, EPGN, CALM3, APAF1, CALM2, CALM1	939	586	13528	1.37676	21.1911
GOTERM_BP_FAT	GO:0012501~programmed cell death	58	4.11639	0.0130746	RTN4, IER3, PDCD2, ASAH2, GPX1, BAG4, RHOB, LTB, API5, RPS27A, DHCR24, SGK1, AIFM3, AIFM2, NDUFA13, STK4, BCL2L11, TIAL1, JUN, HIPK3, GADD45G, LCK, PSME3, MDM4, GADD45B, UBA52, SIVA1, PACS2, FKBP8, TNF, MCL1, ERBB3, TNFRSF25, ALDOC, PML, GREM1, FEM1B, RRAGC, AHRR, MOAP1, TRIM69, KRT8, RAC1, BMF, ACTC1, LGALS1, BIRC5, YWHAE, TP73, SOD2, TXNDC12, CASP10, BFAR, GSPT1, JMJD6, ASAH2B, APAF1, CD14	939	611	13528	1.36759	21.2642
GOTERM_BP_FAT	GO:0045940~positive regulation of steroid metabolic process	5	0.354862	0.0131129	APOA1, TNF, APOE, APOC1, PRKAA1	939	14	13528	5.14529	21.3197
GOTERM_BP_FAT	GO:0051462~regulation of cortisol secretion	3	0.212917	0.0137441	CRH, GHRL, PTPN11	939	3	13528	14.4068	22.2288
GOTERM_MF_FAT	GO:0016409~palmitoyltransferase activity	5	0.354862	0.0137607	ZDHHC2, CPT1C, SPTLC1, SPTLC3, YKT6	914	14	12983	5.07307	19.6347
GOTERM_BP_FAT	GO:0048545~response to steroid hormone stimulus	23	1.63236	0.0137928	CAV1, HMGB2, UCN, TNF, ACTA1, GNRH1, STRN3, LEPR, OXT, TGFBR1, TH, SOCS1, CDO1, MMP13, JUNB, TGFB2, UCN3, GSTM3, DUSP1, CCND2, MAPK15, ALDH2, GHRL	939	192	13528	1.72582	22.2985
GOTERM_BP_FAT	GO:0006417~regulation of translation	18	1.2775	0.0137986	UCN, TNF, EIF5, IREB2, PML, NDUFA13, EIF2A, ZFP36L1, SARNP, EIF4G2, EIF4E, EIF4EBP2, RBM8A, EIF4A2, EIF3K, PPP1R15B, EIF5A2, TNRC6A	939	137	13528	1.89287	22.3067
GOTERM_BP_FAT	GO:0006694~steroid biosynthetic process	13	0.92264	0.0139422	CYP51A1, HMGCR, HMGCS1, C14ORF1, TECR, APOA1, DHCR7, CRH, PRKAA1, IDI2, SCP2, SC5DL, DHCR24	939	85	13528	2.2034	22.5121
GOTERM_MF_FAT	GO:0030492~hemoglobin binding	3	0.212917	0.0141273	AHSP, HP, HBB	914	3	12983	14.2046	20.1047
GOTERM_MF_FAT	GO:0004556~alpha-amylase activity	3	0.212917	0.0141273	AMY2B, AMY1C, AMY2A, AMY1B, AMY1A	914	3	12983	14.2046	20.1047
GOTERM_MF_FAT	GO:0016160~amylase activity	3	0.212917	0.0141273	AMY2B, AMY1C, AMY2A, AMY1B, AMY1A	914	3	12983	14.2046	20.1047
GOTERM_CC_FAT	GO:0005770~late endosome	10	0.709723	0.0143313	LAMP1, KIAA0368, APOE, TMEM9, VPS4B, RAB14, CD63, HLA-DMA, CD74, CD1E	889	56	12782	2.56749	18.8017
GOTERM_BP_FAT	GO:0045137~development of primary sexual characteristics	17	1.20653	0.0144921	HMGB2, FGF7, HMGCR, LEPR, FST, MSH4, SF1, ANKRD7, BCL2L11, AMH, STRA8, EREG, CCND2, VEGFA, MKKS, FNDC3A, DHCR24	939	127	13528	1.92847	23.2932
GOTERM_BP_FAT	GO:0051302~regulation of cell division	9	0.638751	0.0145453	S100A6, FGF7, EREG, PROK1, VEGFA, CALM3, CETN2, CALM2, MACC1, CALM1, TGFB2	939	47	13528	2.75875	23.3684
GOTERM_CC_FAT	GO:0030176~integral to endoplasmic reticulum membrane	9	0.638751	0.0146939	RTN4, FKBP8, DERL1, SLC35D1, SPCS1, ASPH, HSPA5, EDEM1, SEC61A1	889	47	12782	2.75322	19.2317
GOTERM_BP_FAT	GO:0052547~regulation of peptidase activity	13	0.92264	0.0152154	SIVA1, CAV1, AIFM3, TNF, PML, BIRC5, GPX1, MOAP1, GSPT1, LCK, HSPA5, APAF1, DHCR24	939	86	13528	2.17777	24.3096
GOTERM_BP_FAT	GO:0051605~protein maturation by peptide bond cleavage	13	0.92264	0.0152154	SEC11C, MASP2, C5, C1R, CUZD1, C1S, FCN3, CD46, PRSS3, SPCS3, SCG5, SPCS1, DHCR24	939	86	13528	2.17777	24.3096
GOTERM_BP_FAT	GO:0043525~positive regulation of neuron apoptosis	6	0.425834	0.0154997	CDK5R1, TNF, JUN, NF1, LTB, TGFB2	939	22	13528	3.92913	24.7054
GOTERM_BP_FAT	GO:0009611~response to wounding	51	3.61959	0.0157004	GNA13, FGF7, ELF3, AIF1, TOLLIP, MASP2, PRDX5, TGFB2, CXCL10, GPX1, CD46, TICAM2, LY96, LYZ, CCL4L1, CCL4L2, CDO1, NCR3, ALOX15, EREG, CX3CR1, KIAA1715, PTAFR, AOC3, TNF, ERBB3, C5, MST1, C1R, C1S, LMAN1, CCL4, F13B, AZU1, IL17C, FCN3, IL17F, RAC1, SERPINC1, ENO3, KLF6, KLK8, UCN, IL5, NF1, AGER, TP73, SOD2, CD59, CRH, HBEGF, CD14	939	530	13528	1.38632	24.9838
GOTERM_BP_FAT	GO:0006916~anti-apoptosis	24	1.70334	0.0159807	IER3, TNF, MCL1, GNRH1, EEF1A2, TGFBR1, CBX4, BIRC5, SOD2, CITED2, AZU1, BFAR, GPX1, NME5, BAG4, APOE, HIPK3, VEGFA, GHRL, HSPA5, UBA52, API5, RPS27A, DHCR24	939	206	13528	1.67846	25.371
GOTERM_BP_FAT	GO:0008361~regulation of cell size	24	1.70334	0.0159807	RTN4, PML, GREM1, TGFB2, RRAGC, PRSS2, GDF9, BCL6, NDUFS3, SERTAD1, ZFP91-CNTF, UCN, ACTA1, TGFBR1, ADIPOR2, NDUFA13, DDX5, TP73, RPTOR, LEFTY1, RNF6, CNTF, BTG1, HBEGF, APBB2	939	206	13528	1.67846	25.371
GOTERM_BP_FAT	GO:0006469~negative regulation of protein kinase activity	13	0.92264	0.0165748	CAV1, HMGCR, NF1, LATS1, TP73, DUSP2, APOE, HEXIM1, HIPK3, GADD45G, SPRED3, GADD45B, DUSP8	939	87	13528	2.15274	26.1852
GOTERM_BP_FAT	GO:0070482~response to oxygen levels	18	1.2775	0.0179458	CAV1, ALDOC, TGFBR1, NF1, TH, PML, MMP13, USF1, SOD2, TGFB2, CITED2, UCN3, ALAS2, PYGM, VEGFA, ALDH2, CHRNA4, PRKAA1	939	141	13528	1.83917	28.0322
GOTERM_BP_FAT	GO:0048661~positive regulation of smooth muscle cell proliferation	7	0.496806	0.0180475	EGFR, TNF, EREG, JUN, VEGFA, HBEGF, AGER	939	31	13528	3.25315	28.1675
GOTERM_MF_FAT	GO:0008083~growth factor activity	20	1.41945	0.0181176	ZFP91-CNTF, FGF18, FGF7, IL5, CSPG5, MACC1, LEFTY1, TGFB2, GMFB, AMH, CNTF, EREG, EPGN, GMFG, CDNF, PROK1, GRN, VEGFA, HBEGF, GDF9, ANGPTL3	914	161	12983	1.76455	25.0563
GOTERM_BP_FAT	GO:0051174~regulation of phosphorus metabolic process	47	3.3357	0.0185083	CCNT2, CDK5R1, CAV1, TNF, HMGCR, C5, BCCIP, FKBP1A, LATS1, CD74, TGFB2, AZU1, CDC42, PRKAR2A, APOA1, HEXIM1, APOE, RAC1, SPRED3, PRKAA1, FRS2, SERTAD1, ZFP91-CNTF, EGFR, IL5, TGFBR1, NF1, RBL1, SOCS1, SMG7, TAB1, YWHAE, TP73, PTPN11, DUSP2, CNTF, LRP1, EREG, CCND2, EPGN, PROK1, JUN, HIPK3, MAPK15, GADD45G, GHRL, GADD45B, DUSP8	939	485	13528	1.39612	28.7775
GOTERM_BP_FAT	GO:0019220~regulation of phosphate metabolic process	47	3.3357	0.0185083	CCNT2, CDK5R1, CAV1, TNF, HMGCR, C5, BCCIP, FKBP1A, LATS1, CD74, TGFB2, AZU1, CDC42, PRKAR2A, APOA1, HEXIM1, APOE, RAC1, SPRED3, PRKAA1, FRS2, SERTAD1, ZFP91-CNTF, EGFR, IL5, TGFBR1, NF1, RBL1, SOCS1, SMG7, TAB1, YWHAE, TP73, PTPN11, DUSP2, CNTF, LRP1, EREG, CCND2, EPGN, PROK1, JUN, HIPK3, MAPK15, GADD45G, GHRL, GADD45B, DUSP8	939	485	13528	1.39612	28.7775
GOTERM_BP_FAT	GO:0045792~negative regulation of cell size	14	0.993612	0.0189914	RTN4, ADIPOR2, PML, NDUFA13, GREM1, TP73, TGFB2, RNF6, BTG1, GDF9, BCL6, NDUFS3, APBB2, SERTAD1	939	99	13528	2.03733	29.4115
GOTERM_BP_FAT	GO:0043281~regulation of caspase activity	12	0.851668	0.0199275	SIVA1, GPX1, MOAP1, TNF, AIFM3, GSPT1, LCK, PML, BIRC5, APAF1, HSPA5, DHCR24	939	79	13528	2.18838	30.6252
GOTERM_CC_FAT	GO:0016281~eukaryotic translation initiation factor 4F complex	4	0.283889	0.0204489	EIF4G2, EIF4E, EIF4A2, EIF4A1	889	9	12782	6.3902	25.7778
GOTERM_BP_FAT	GO:0006403~RNA localization	14	0.993612	0.0204947	PABPN1, RAN, SMG7, NXF1, NUPL2, NUPL1, HNRNPA1, BICD1, TMEM48, RBM8A, LOC728554, KHSRP, GLE1, THOC3, EIF5A2	939	100	13528	2.01695	31.3509
GOTERM_BP_FAT	GO:0040008~regulation of growth	35	2.48403	0.0207136	RTN4, PML, CSPG5, GREM1, DDR2, TGFB2, EPC1, AGPAT6, STRA8, APOE, PRSS2, GDF9, BCL6, NDUFS3, RPS27A, SERTAD1, BRD8, CYR61, ZFP91-CNTF, UCN, TGFBR1, SOCS1, ADIPOR2, NDUFA13, TP73, BCL2L11, PTPN11, RNF6, CNTF, BTG1, GHRL, HBEGF, CACNA1C, APBB2, MCTS1, UBA52	939	341	13528	1.47871	31.629
GOTERM_BP_FAT	GO:0001936~regulation of endothelial cell proliferation	7	0.496806	0.0209474	CAV1, AGGF1, APOE, NF1, VEGFA, GHRL, ATPIF1	939	32	13528	3.15149	31.925
GOTERM_MF_FAT	GO:0051721~protein phosphatase 2A binding	4	0.283889	0.0211265	STRN3, SMG7, STRN, CACNA1C	914	9	12983	6.31315	28.5984
GOTERM_BP_FAT	GO:0033673~negative regulation of kinase activity	13	0.92264	0.0212035	CAV1, HMGCR, NF1, LATS1, TP73, DUSP2, APOE, HEXIM1, HIPK3, GADD45G, SPRED3, GADD45B, DUSP8	939	90	13528	2.08098	32.2477
GOTERM_BP_FAT	GO:0022612~gland morphogenesis	5	0.354862	0.021346	EGFR, CAV1, ELF3, ERBB3, TGFB2	939	16	13528	4.50213	32.4267
GOTERM_BP_FAT	GO:0051604~protein maturation	16	1.13556	0.0214795	AGA, SEC11C, MASP2, C5, PPP2R5C, FKBP1A, C1R, CUZD1, C1S, FCN3, CD46, PRSS3, SPCS3, SPCS1, SCG5, DHCR24	939	122	13528	1.88942	32.5939
GOTERM_BP_FAT	GO:0015980~energy derivation by oxidation of organic compounds	18	1.2775	0.0216411	NDUFB3, NDUFA4, NDUFB5, NDUFB8, PHKG1, NDUFB9, LEPR, CS, IDH3B, SOD2, UQCRHL, ACADVL, PYGM, UQCRH, GFPT1, IDH2, NDUFS3, COX15, UQCRB	939	144	13528	1.80085	32.7959
GOTERM_BP_FAT	GO:0032870~cellular response to hormone stimulus	17	1.20653	0.0216423	DNAJC25-GNG10, THRA, ERBB3, ADIPOR2, CUZD1, USF1, LATS1, JUNB, PTPN11, GNG8, PRKAR2A, EIF4EBP2, CAPN10, DUSP1, CCND2, DNAJC25, ALDH2, GHRL	939	133	13528	1.84147	32.7973
GOTERM_BP_FAT	GO:0009725~response to hormone stimulus	37	2.62598	0.0219868	HMGB2, DNAJC25-GNG10, CAV1, THRA, TNF, ERBB3, LEPR, OXT, RBM4, TH, CUZD1, LATS1, TGFB2, GNG8, PRKAR2A, GSTM3, EIF4EBP2, BSG, UCN, GNRH1, ACTA1, STRN3, TGFBR1, SOCS1, ADIPOR2, CDO1, MMP13, USF1, JUNB, PTPN11, UCN3, CAPN10, DUSP1, CCND2, MAPK15, DNAJC25, ALDH2, GHRL, RBM14	939	367	13528	1.45246	33.2259
GOTERM_BP_FAT	GO:0051726~regulation of cell cycle	34	2.41306	0.0220055	CCNT2, CDK5R1, TNF, PML, RPS15A, BCCIP, RCC1, LATS1, CITED2, TGFB2, CDC42, STRA8, HEXIM1, RHOB, BCL6, LTB, SERTAD1, EGFR, BIRC5, UBE2C, JUNB, PTPN11, PLK4, EREG, ID2, CCND2, EPGN, JUN, GADD45G, MDM2, SMC1A, GADD45B, APBB2, HPGD	939	331	13528	1.47985	33.249
GOTERM_BP_FAT	GO:0030433~ER-associated protein catabolic process	6	0.425834	0.0223117	DERL1, KIAA0368, ERLIN2, EDEM1, UBA52, RPS27A	939	24	13528	3.6017	33.6276
GOTERM_BP_FAT	GO:0042325~regulation of phosphorylation	45	3.19375	0.0223835	CCNT2, CAV1, CDK5R1, TNF, HMGCR, C5, BCCIP, FKBP1A, LATS1, CD74, TGFB2, AZU1, CDC42, PRKAR2A, APOA1, HEXIM1, APOE, RAC1, SPRED3, PRKAA1, FRS2, SERTAD1, ZFP91-CNTF, EGFR, IL5, TGFBR1, NF1, RBL1, SOCS1, TAB1, TP73, PTPN11, DUSP2, CNTF, LRP1, EREG, CCND2, EPGN, PROK1, JUN, HIPK3, MAPK15, GADD45G, GHRL, GADD45B, DUSP8	939	466	13528	1.39122	33.7161
GOTERM_BP_FAT	GO:0007586~digestion	13	0.92264	0.022941	UCN, OXT, IREB2, CEL, BAAT, PRSS2, PRSS3, GHRL, MEP1B, PYY, AMY2B, AMY1C, AMY1B, AMY1A, CTRL	939	91	13528	2.05812	34.3995
GOTERM_BP_FAT	GO:0001666~response to hypoxia	17	1.20653	0.0230564	CAV1, ALDOC, TGFBR1, NF1, TH, PML, USF1, MMP13, SOD2, TGFB2, CITED2, UCN3, ALAS2, PYGM, VEGFA, CHRNA4, PRKAA1	939	134	13528	1.82773	34.5401
GOTERM_BP_FAT	GO:0010498~proteasomal protein catabolic process	14	0.993612	0.023766	DERL1, KIAA0368, PPP2R5C, ERLIN2, CDC20, EDEM3, UBE2C, EDEM1, CDC27, PSME1, PSMD2, PSME3, RPS27A, UBA52	939	102	13528	1.97741	35.3984
GOTERM_BP_FAT	GO:0043161~proteasomal ubiquitin-dependent protein catabolic process	14	0.993612	0.023766	DERL1, KIAA0368, PPP2R5C, ERLIN2, CDC20, EDEM3, UBE2C, EDEM1, CDC27, PSME1, PSMD2, PSME3, RPS27A, UBA52	939	102	13528	1.97741	35.3984
GOTERM_BP_FAT	GO:0045859~regulation of protein kinase activity	35	2.48403	0.0239922	CCNT2, CAV1, CDK5R1, TNF, HMGCR, C5, BCCIP, LATS1, CD74, TGFB2, AZU1, PRKAR2A, HEXIM1, APOE, SPRED3, PRKAA1, FRS2, SERTAD1, EGFR, TGFBR1, NF1, TAB1, TP73, PTPN11, DUSP2, LRP1, EREG, CCND2, EPGN, PROK1, HIPK3, GADD45G, GHRL, GADD45B, DUSP8	939	345	13528	1.46156	35.6698
GOTERM_BP_FAT	GO:0003006~reproductive developmental process	28	1.98722	0.0250939	HMGB2, FGF7, HMGCR, LEPR, FST, ANKRD7, CITED2, TGFB2, STRA8, MKKS, GDF9, FNDC3A, DHCR24, BSG, RAN, MSH4, SF1, AFF4, BCL2L11, JUNB, AMH, NME5, EREG, CCND2, ZGLP1, VEGFA, GHRL, CELF1	939	262	13528	1.53966	36.9761
GOTERM_BP_FAT	GO:0040012~regulation of locomotion	22	1.56139	0.0253205	EGFR, RTN4, GNA13, PARD6B, ICAM1, ENPP2, NF1, SCAI, GREM1, AGER, CXCL10, TGFB2, CITED2, AZU1, APOE, PTP4A1, VEGFA, RAC1, MKKS, HBEGF, GHRL, ANGPTL3	939	192	13528	1.65078	37.2418
GOTERM_BP_FAT	GO:0052548~regulation of endopeptidase activity	12	0.851668	0.0256197	SIVA1, GPX1, MOAP1, TNF, AIFM3, GSPT1, LCK, PML, BIRC5, APAF1, HSPA5, DHCR24	939	82	13528	2.10831	37.5908
GOTERM_BP_FAT	GO:0009755~hormone-mediated signaling	9	0.638751	0.0257146	GNG8, DNAJC25-GNG10, PRKAR2A, THRA, DNAJC25, ADIPOR2, GHRL, CUZD1, LATS1, PTPN11	939	52	13528	2.49349	37.7011
GOTERM_MF_FAT	GO:0019887~protein kinase regulator activity	12	0.851668	0.0258529	CDK5R1, LY6G5B, ERBB3, SOCS1, CSNK2B, SPA17, ROPN1L, CXCL10, GMFB, PRKAR2A, HEXIM1, GMFG, GHRL	914	81	12983	2.10438	33.8473
GOTERM_MF_FAT	GO:0003743~translation initiation factor activity	10	0.709723	0.0258749	EIF3C, EIF3CL, EIF4G2, EIF3A, EIF4E, EIF4A2, EIF5, EIF4A1, EIF3K, EIF2A	914	61	12983	2.32862	33.8708
GOTERM_BP_FAT	GO:0022900~electron transport chain	15	1.06458	0.0259672	TXNL1, NDUFA4, NDUFB3, NDUFB11, NDUFB5, AIFM3, NDUFB8, NDUFB9, NDUFA13, SOD2, UQCRHL, FRRS1, UQCRH, NDUFS3, COX15, UQCRB	939	114	13528	1.89563	37.9939
GOTERM_BP_FAT	GO:0051798~positive regulation of hair follicle development	3	0.212917	0.0262277	TNF, FST, TGFB2	939	4	13528	10.8051	38.2944
GOTERM_BP_FAT	GO:0042981~regulation of apoptosis	71	5.03903	0.026778	RTN4, IER3, CBX4, PRDX5, TGFB2, CITED2, GPX1, BAG4, APOE, RPS3A, NDUFS3, LTB, API5, RPS27A, DHCR24, EGFR, AIFM3, AIFM2, NDUFA13, STK4, BCL2L11, NME5, CAPN10, BTG1, TIAL1, HIPK3, JUN, LCK, VEGFA, GHRL, PSME3, UBA52, SIVA1, CDK5R1, TNF, MCL1, ERBB3, TNFRSF25, PML, COL2A1, RRM2B, FEM1B, CD74, AZU1, AHRR, MOAP1, ALB, RAC1, BCL6, HSPA5, PTCRA, BMF, ZFP91-CNTF, UCN, GNRH1, EEF1A2, LGALS1, TGFBR1, NF1, …	939	804	13528	1.27224	38.9247
GOTERM_BP_FAT	GO:0006641~triglyceride metabolic process	8	0.567779	0.0271358	CEL, GPX1, CAV1, AGPAT6, APOE, ABHD5, APOC1, PTPN11	939	43	13528	2.68034	39.3313
GOTERM_BP_FAT	GO:0001525~angiogenesis	18	1.2775	0.0274361	RTN4, GNA13, FGF18, LEPR, NCL, ANXA2, TGFB2, GPX1, AGGF1, EREG, EPGN, PROK1, JUN, VEGFA, RHOB, ATPIF1, POFUT1, CYR61	939	148	13528	1.75218	39.6706
GOTERM_BP_FAT	GO:0030325~adrenal gland development	4	0.283889	0.0275908	APOA1, NF1, CRH, CITED2	939	10	13528	5.76273	39.8448
GOTERM_MF_FAT	GO:0005160~transforming growth factor beta receptor binding	5	0.354862	0.0276595	AMH, TGFBR1, FKBP1A, LEFTY1, TGFB2	914	17	12983	4.17782	35.7564
GOTERM_BP_FAT	GO:0048608~reproductive structure development	16	1.13556	0.0278396	HMGB2, FGF7, HMGCR, LEPR, FST, MSH4, SF1, ANKRD7, BCL2L11, AMH, STRA8, EREG, CCND2, VEGFA, MKKS, FNDC3A	939	126	13528	1.82944	40.1238
GOTERM_BP_FAT	GO:0001558~regulation of cell growth	22	1.56139	0.0279929	ZFP91-CNTF, RTN4, UCN, TGFBR1, ADIPOR2, PML, NDUFA13, GREM1, DDR2, TP73, TGFB2, RNF6, CNTF, APOE, BTG1, PRSS2, HBEGF, BCL6, GDF9, NDUFS3, APBB2, SERTAD1, CYR61	939	194	13528	1.63376	40.295
GOTERM_BP_FAT	GO:0045765~regulation of angiogenesis	10	0.709723	0.0288497	SERPINF1, AGGF1, BTG1, PROK1, NF1, IL17F, PML, RHOB, GHRL, ANGPTL3	939	63	13528	2.2868	41.2438
GOTERM_BP_FAT	GO:0045454~cell redox homeostasis	10	0.709723	0.0288497	TXNL1, SEPW1, ERP44, GPX1, TXNDC12, DNAJC16, AIFM3, TMX3, PRDX5, SH3BGRL3	939	63	13528	2.2868	41.2438
GOTERM_MF_FAT	GO:0019207~kinase regulator activity	13	0.92264	0.0293783	CDK5R1, LY6G5B, ERBB3, SOCS1, CSNK2B, TAB1, SPA17, ROPN1L, CXCL10, GMFB, PRKAR2A, GMFG, HEXIM1, GHRL	914	93	12983	1.98559	37.5247
GOTERM_MF_FAT	GO:0043021~ribonucleoprotein binding	7	0.496806	0.0293839	RPSA, EIF3K, SPCS1, EIF2A, HSPA5, EIF5A2, SEC61A1	914	34	12983	2.92448	37.5304
GOTERM_BP_FAT	GO:0031398~positive regulation of protein ubiquitination	12	0.851668	0.0300162	PSME1, PLK1, MAPK15, PSMD2, FBXO4, FKBP1A, CDC20, PSME3, UBE2C, CDC27, UBA52, RPS27A	939	84	13528	2.05812	42.5127
GOTERM_BP_FAT	GO:0000165~MAPKKK cascade	21	1.49042	0.0302605	EGFR, CAV1, TNF, TGFBR1, NF1, C5, TAB1, CD74, SHANK3, PTPN11, CRKL, DUSP2, EPGN, PROK1, GADD45G, GHRL, SPRED3, PRKAA1, GADD45B, DUSP8, FRS2	939	184	13528	1.64426	42.7752
GOTERM_BP_FAT	GO:0031668~cellular response to extracellular stimulus	10	0.709723	0.0315857	UCN3, CAV1, ALB, JUN, LEPR, CTSD, HSPA5, USF1, TNRC6A, RPTOR	939	64	13528	2.25106	44.1792
GOTERM_BP_FAT	GO:0022904~respiratory electron transport chain	10	0.709723	0.0315857	NDUFB3, NDUFA4, NDUFB5, UQCRH, NDUFB8, NDUFB9, NDUFS3, UQCRB, COX15, SOD2, UQCRHL	939	64	13528	2.25106	44.1792
GOTERM_CC_FAT	GO:0005746~mitochondrial respiratory chain	10	0.709723	0.0319087	NDUFB3, NDUFA4, NDUFB5, UQCRH, NDUFB8, NDUFB9, NDUFA13, NDUFS3, UQCRB, COX15, UQCRHL	889	64	12782	2.24656	37.3685
GOTERM_BP_FAT	GO:0019915~lipid storage	5	0.354862	0.0321531	CAV1, APOA1, TNF, ANGPTL3, B4GALNT1	939	18	13528	4.00189	44.7703
GOTERM_BP_FAT	GO:0001937~negative regulation of endothelial cell proliferation	5	0.354862	0.0321531	CAV1, APOE, NF1, GHRL, ATPIF1	939	18	13528	4.00189	44.7703
GOTERM_BP_FAT	GO:0006516~glycoprotein catabolic process	5	0.354862	0.0321531	AGA, FKBP1A, EDEM3, MAN2B1, DHCR24	939	18	13528	4.00189	44.7703
GOTERM_BP_FAT	GO:0043067~regulation of programmed cell death	71	5.03903	0.0326293	RTN4, IER3, CBX4, PRDX5, TGFB2, CITED2, GPX1, BAG4, APOE, RPS3A, NDUFS3, LTB, API5, RPS27A, DHCR24, EGFR, AIFM3, AIFM2, NDUFA13, STK4, BCL2L11, NME5, CAPN10, BTG1, TIAL1, HIPK3, JUN, LCK, VEGFA, GHRL, PSME3, UBA52, SIVA1, CDK5R1, TNF, MCL1, ERBB3, TNFRSF25, PML, COL2A1, RRM2B, FEM1B, CD74, AZU1, AHRR, MOAP1, ALB, RAC1, BCL6, HSPA5, PTCRA, BMF, ZFP91-CNTF, UCN, GNRH1, EEF1A2, LGALS1, TGFBR1, NF1, …	939	812	13528	1.25971	45.2619
GOTERM_BP_FAT	GO:0051348~negative regulation of transferase activity	13	0.92264	0.0332309	CAV1, HMGCR, NF1, LATS1, TP73, DUSP2, APOE, HEXIM1, HIPK3, GADD45G, SPRED3, GADD45B, DUSP8	939	96	13528	1.95092	45.8769
GOTERM_BP_FAT	GO:0043066~negative regulation of apoptosis	35	2.48403	0.033257	IER3, TNF, MCL1, ERBB3, CBX4, PRDX5, COL2A1, CD74, CITED2, AZU1, BAG4, GPX1, ALB, APOE, BCL6, HSPA5, PTCRA, API5, RPS27A, DHCR24, ZFP91-CNTF, EGFR, GNRH1, EEF1A2, TGFBR1, BIRC5, TP73, SOD2, BFAR, NME5, CNTF, HIPK3, VEGFA, GHRL, APBB2, UBA52	939	354	13528	1.4244	45.9034
GOTERM_CC_FAT	GO:0070469~respiratory chain	11	0.780696	0.0340047	NDUFB3, NDUFA4, NDUFB5, NDUFB11, UQCRH, NDUFB8, NDUFB9, NDUFA13, NDUFS3, UQCRB, COX15, UQCRHL	889	75	12782	2.10877	39.2969
GOTERM_BP_FAT	GO:0009719~response to endogenous stimulus	39	2.76792	0.0344976	HMGB2, DNAJC25-GNG10, CAV1, THRA, TNF, ERBB3, LEPR, ALDOC, OXT, RBM4, TH, HMGCS1, CUZD1, LATS1, TGFB2, GNG8, PRKAR2A, GSTM3, EIF4EBP2, BSG, UCN, GNRH1, ACTA1, STRN3, TGFBR1, SOCS1, ADIPOR2, CDO1, MMP13, USF1, JUNB, PTPN11, UCN3, CAPN10, DUSP1, CCND2, MAPK15, DNAJC25, ALDH2, GHRL, RBM14	939	405	13528	1.38732	47.1507
GOTERM_BP_FAT	GO:0010941~regulation of cell death	71	5.03903	0.0352958	RTN4, IER3, CBX4, PRDX5, TGFB2, CITED2, GPX1, BAG4, APOE, RPS3A, NDUFS3, LTB, API5, RPS27A, DHCR24, EGFR, AIFM3, AIFM2, NDUFA13, STK4, BCL2L11, NME5, CAPN10, BTG1, TIAL1, HIPK3, JUN, LCK, VEGFA, GHRL, PSME3, UBA52, SIVA1, CDK5R1, TNF, MCL1, ERBB3, TNFRSF25, PML, COL2A1, RRM2B, FEM1B, CD74, AZU1, AHRR, MOAP1, ALB, RAC1, BCL6, HSPA5, PTCRA, BMF, ZFP91-CNTF, UCN, GNRH1, EEF1A2, LGALS1, TGFBR1, NF1, …	939	815	13528	1.25507	47.9388
GOTERM_BP_FAT	GO:0051236~establishment of RNA localization	13	0.92264	0.0356303	PABPN1, RAN, SMG7, NXF1, NUPL2, NUPL1, HNRNPA1, TMEM48, RBM8A, LOC728554, KHSRP, GLE1, THOC3, EIF5A2	939	97	13528	1.93081	48.2657
GOTERM_BP_FAT	GO:0045333~cellular respiration	13	0.92264	0.0356303	NDUFA4, NDUFB3, NDUFB5, NDUFB8, NDUFB9, CS, IDH3B, UQCRHL, SOD2, UQCRH, IDH2, NDUFS3, COX15, UQCRB	939	97	13528	1.93081	48.2657
GOTERM_BP_FAT	GO:0050658~RNA transport	13	0.92264	0.0356303	PABPN1, RAN, SMG7, NXF1, NUPL2, NUPL1, HNRNPA1, TMEM48, RBM8A, LOC728554, KHSRP, GLE1, THOC3, EIF5A2	939	97	13528	1.93081	48.2657
GOTERM_BP_FAT	GO:0050657~nucleic acid transport	13	0.92264	0.0356303	PABPN1, RAN, SMG7, NXF1, NUPL2, NUPL1, HNRNPA1, TMEM48, RBM8A, LOC728554, KHSRP, GLE1, THOC3, EIF5A2	939	97	13528	1.93081	48.2657
GOTERM_BP_FAT	GO:0019218~regulation of steroid metabolic process	7	0.496806	0.0356506	APOA1, TNF, APOE, DHCR7, SF1, APOC1, PRKAA1	939	36	13528	2.80133	48.2855
GOTERM_BP_FAT	GO:0007589~body fluid secretion	6	0.425834	0.0357272	GUCA1B, CEL, UCN, RAB14, TP73, ANXA2	939	27	13528	3.20151	48.3601
GOTERM_BP_FAT	GO:0045428~regulation of nitric oxide biosynthetic process	6	0.425834	0.0357272	EGFR, ICAM1, CAV1, TNF, HBB, SOD2	939	27	13528	3.20151	48.3601
GOTERM_BP_FAT	GO:0043085~positive regulation of catalytic activity	48	3.40667	0.0365331	SIVA1, GNA13, CAV1, TNF, ABHD5, C5, PML, CD74, TGFB2, AZU1, CDC42, PRKAR2A, MOAP1, APOA1, APOE, P2RY2, RAC1, PSMD2, PRKAA1, FRS2, RPS27A, EGFR, AIFM3, TGFBR1, NF1, CDC20, NPR3, TAB1, UBE2C, CDC27, PTPN11, UCN3, P2RY11, LRP1, PSME1, GSPT1, EREG, CCND2, EPGN, PLK1, PROK1, GADD45G, LCK, GHRL, PSME3, APAF1, GADD45B, UBA52	939	520	13528	1.32986	49.1385
GOTERM_BP_FAT	GO:0051028~mRNA transport	12	0.851668	0.037583	PABPN1, SMG7, NXF1, NUPL2, HNRNPA1, NUPL1, TMEM48, RBM8A, LOC728554, KHSRP, GLE1, THOC3, EIF5A2	939	87	13528	1.98715	50.136
GOTERM_BP_FAT	GO:0008380~RNA splicing	29	2.0582	0.0376123	TRA2B, CWC15, RBM4, ZNF638, DGCR14, RRAGC, HNRNPA3, PPAN, RBM8A, LOC728554, SRRM2, TARDBP, ARL6IP4, PABPN1, DHX9, PPAN-P2RY11, SF1, DDX5, HNRNPA1, PCF11, HNRNPH3, PAPOLA, JMJD6, KHSRP, CELF1, SNRPC, SMC1A, SNRPF, RBM14, THOC3, SNRPG	939	284	13528	1.47112	50.1635
GOTERM_BP_FAT	GO:0048660~regulation of smooth muscle cell proliferation	8	0.567779	0.0377239	EGFR, TNF, EREG, JUN, VEGFA, SF1, HBEGF, AGER	939	46	13528	2.50553	50.2684
GOTERM_BP_FAT	GO:0006119~oxidative phosphorylation	13	0.92264	0.0381499	NDUFA4, NDUFB3, NDUFB5, NDUFB8, NDUFB9, ATP5G1, UQCRHL, ATP6V1A, UQCRH, ATP6V1E2, ATP6AP1L, NDUFS3, COX15, UQCRB	939	98	13528	1.91111	50.6668
GOTERM_BP_FAT	GO:0042773~ATP synthesis coupled electron transport	9	0.638751	0.0381506	NDUFB3, NDUFA4, NDUFB5, UQCRH, NDUFB8, NDUFB9, NDUFS3, UQCRB, COX15, UQCRHL	939	56	13528	2.31538	50.6674
GOTERM_BP_FAT	GO:0009612~response to mechanical stimulus	9	0.638751	0.0381506	CAV1, TNF, ACTA1, JUN, MKKS, MMP13, LTB, CHRNA10, JUNB	939	56	13528	2.31538	50.6674
GOTERM_BP_FAT	GO:0042775~mitochondrial ATP synthesis coupled electron transport	9	0.638751	0.0381506	NDUFB3, NDUFA4, NDUFB5, UQCRH, NDUFB8, NDUFB9, NDUFS3, UQCRB, COX15, UQCRHL	939	56	13528	2.31538	50.6674
GOTERM_BP_FAT	GO:0033344~cholesterol efflux	5	0.354862	0.0385583	CAV1, APOA1, APOE, APOC1, APOM	939	19	13528	3.79127	51.0459
GOTERM_BP_FAT	GO:0043069~negative regulation of programmed cell death	35	2.48403	0.039433	IER3, TNF, MCL1, ERBB3, CBX4, PRDX5, COL2A1, CD74, CITED2, AZU1, BAG4, GPX1, ALB, APOE, BCL6, HSPA5, PTCRA, API5, RPS27A, DHCR24, ZFP91-CNTF, EGFR, GNRH1, EEF1A2, TGFBR1, BIRC5, TP73, SOD2, BFAR, NME5, CNTF, HIPK3, VEGFA, GHRL, APBB2, UBA52	939	359	13528	1.40456	51.8487
GOTERM_BP_FAT	GO:0060548~negative regulation of cell death	35	2.48403	0.0400005	IER3, TNF, MCL1, ERBB3, CBX4, PRDX5, COL2A1, CD74, CITED2, AZU1, BAG4, GPX1, ALB, APOE, BCL6, HSPA5, PTCRA, API5, RPS27A, DHCR24, ZFP91-CNTF, EGFR, GNRH1, EEF1A2, TGFBR1, BIRC5, TP73, SOD2, BFAR, NME5, CNTF, HIPK3, VEGFA, GHRL, APBB2, UBA52	939	360	13528	1.40066	52.3629
GOTERM_BP_FAT	GO:0045926~negative regulation of growth	14	0.993612	0.0407737	RTN4, ADIPOR2, PML, NDUFA13, GREM1, TP73, TGFB2, RNF6, BTG1, GDF9, BCL6, NDUFS3, APBB2, SERTAD1	939	110	13528	1.83359	53.055
GOTERM_BP_FAT	GO:0008202~steroid metabolic process	22	1.56139	0.0408542	CYP3A5, CYP1B1, HMGCR, CYP51A1, LEPR, HMGCS1, APOC1, C14ORF1, TECR, CEL, APOA1, BAAT, APOE, DHCR7, INSIG1, CRH, PRKAA1, IDI2, ANGPTL3, SCP2, SC5DL, DHCR24	939	202	13528	1.56906	53.1265
GOTERM_BP_FAT	GO:0042698~ovulation cycle	10	0.709723	0.040862	EGFR, FGF7, STRA8, EREG, GNRH1, CCND2, LEPR, MSH4, VEGFA, TGFB2	939	67	13528	2.15027	53.1334
GOTERM_BP_FAT	GO:0050821~protein stabilization	6	0.425834	0.041099	COG3, APOA1, AHSP, PML, PEX6, MDM4	939	28	13528	3.08717	53.3433
GOTERM_BP_FAT	GO:0016973~poly(A)+ mRNA export from nucleus	3	0.212917	0.0417204	PABPN1, GLE1, NXF1	939	5	13528	8.64409	53.8896
GOTERM_BP_FAT	GO:0060056~mammary gland involution	3	0.212917	0.0417204	CAV1, ELF3, ERBB3	939	5	13528	8.64409	53.8896
GOTERM_BP_FAT	GO:0034380~high-density lipoprotein particle assembly	3	0.212917	0.0417204	APOA1, APOE, APOM	939	5	13528	8.64409	53.8896
GOTERM_BP_FAT	GO:0000185~activation of MAPKKK activity	3	0.212917	0.0417204	GADD45G, TAB1, GADD45B	939	5	13528	8.64409	53.8896
GOTERM_CC_FAT	GO:0005853~eukaryotic translation elongation factor 1 complex	3	0.212917	0.0418697	EEF1A1, EEF1B2, EEF1A2	889	5	12782	8.62677	46.051
GOTERM_MF_FAT	GO:0060228~phosphatidylcholine-sterol O-acyltransferase activator activity	3	0.212917	0.0428262	APOA1, APOE, APOC1	914	5	12983	8.52276	49.8672
GOTERM_BP_FAT	GO:0006952~defense response	55	3.90348	0.042838	ELF3, AIF1, MASP2, TOLLIP, PRDX5, HP, CXCL10, PAGE1, HIST1H2BK, PGLYRP4, HIST1H2BI, CD46, HIST1H2BJ, TICAM2, APOM, NCF1, LY96, PRG2, LYZ, CCL4L1, CCL4L2, CDO1, NCR3, GAGE1, ALOX15, TIAL1, CX3CR1, PTAFR, AOC3, LY6G6D, LY6G6F, TNF, C5, NCF1C, RSAD2, C1R, C1S, CCL4, LEAP2, CD74, IL17C, AZU1, FCN3, IL17F, RAC1, DHX58, UCN, HIST1H2BC, IL5, HIST1H2BE, CEBPE, DEFB133, LY6G5B, HIST1H2BF, HIST1H2BG, CSNK2…	939	615	13528	1.28841	54.8567
GOTERM_BP_FAT	GO:0031396~regulation of protein ubiquitination	13	0.92264	0.0435604	CDC20, FKBP1A, UBE2C, FEM1B, CDC27, PSME1, PLK1, MAPK15, PSMD2, PSME3, FBXO4, RPS27A, UBA52	939	100	13528	1.87289	55.4716
GOTERM_BP_FAT	GO:0006954~inflammatory response	32	2.27111	0.0440329	TNF, ELF3, AIF1, MASP2, TOLLIP, C5, PRDX5, C1R, C1S, CCL4, CXCL10, IL17C, AZU1, FCN3, CD46, IL17F, RAC1, TICAM2, UCN, IL5, LY96, LYZ, CCL4L1, CCL4L2, CDO1, AGER, TP73, NCR3, ALOX15, CRH, CD14, PTAFR, AOC3	939	325	13528	1.41852	55.8695
GOTERM_BP_FAT	GO:0016310~phosphorylation	69	4.89709	0.0446264	TOLLIP, STK35, RPS6KB2, EIF2A, FES, LATS1, DDR2, TGFB2, PAK6, AAK1, CLK4, NDUFS3, IP6K1, ANKK1, CDK15, FRS2, COX15, EGFR, TWF1, SGK1, BCR, PHKG1, CDKL3, STK4, ATP6V1A, SGK196, UQCRH, RIOK3, PROK1, HIPK3, GADD45G, LCK, GHRL, TXK, GADD45B, UQCRB, NDUFB3, STK16, CDK5R1, NDUFB5, TNF, ERBB3, NDUFB8, NDUFB9, C5, PML, ATP5G1, UHMK1, CD74, EPHB2, PRKAA1, NDUFA4, TGFBR1, GUCY2D, PTPN11, UQCRHL, GLYCTK, GM…	939	800	13528	1.24259	56.3646
GOTERM_BP_FAT	GO:0034377~plasma lipoprotein particle assembly	4	0.283889	0.0456131	APOA1, APOE, APOC1, APOM	939	12	13528	4.80227	57.176
GOTERM_BP_FAT	GO:0065005~protein-lipid complex assembly	4	0.283889	0.0456131	APOA1, APOE, APOC1, APOM	939	12	13528	4.80227	57.176
GOTERM_BP_FAT	GO:0006779~porphyrin biosynthetic process	5	0.354862	0.0456387	ALAS2, FECH, IREB2, MMAB, COX15	939	20	13528	3.6017	57.1968
GOTERM_BP_FAT	GO:0033014~tetrapyrrole biosynthetic process	5	0.354862	0.0456387	ALAS2, FECH, IREB2, MMAB, COX15	939	20	13528	3.6017	57.1968
GOTERM_BP_FAT	GO:0003018~vascular process in circulatory system	9	0.638751	0.0456622	AZU1, GPX1, CAV1, ACTC1, NTS, APOE, VEGFA, HBB, SOD2	939	58	13528	2.23554	57.216
GOTERM_BP_FAT	GO:0016485~protein processing	14	0.993612	0.0461043	SEC11C, MASP2, C5, PPP2R5C, C1R, CUZD1, C1S, FCN3, CD46, PRSS3, SPCS3, SCG5, SPCS1, DHCR24	939	112	13528	1.80085	57.5746
GOTERM_BP_FAT	GO:0051270~regulation of cell motion	21	1.49042	0.0464108	EGFR, RTN4, GNA13, PARD6B, ICAM1, ENPP2, TGFBR1, NF1, SCAI, GREM1, TGFB2, CITED2, CXCL10, APOE, PTP4A1, VEGFA, RAC1, MKKS, HBEGF, BCL6, ANGPTL3	939	193	13528	1.56758	57.8215
GOTERM_BP_FAT	GO:0048732~gland development	16	1.13556	0.0470777	EGFR, CAV1, ELF3, ERBB3, TGFBR1, NF1, CDO1, BCL2L11, TGFB2, OTP, CITED2, HES1, AGPAT6, CRKL, APOA1, CRH	939	135	13528	1.70747	58.3542
GOTERM_CC_FAT	GO:0030660~Golgi-associated vesicle membrane	6	0.425834	0.0472526	COPZ2, CLTA, AP4E1, CSPG5, CLTCL1, COPE	889	29	12782	2.97475	50.263
GOTERM_CC_FAT	GO:0005768~endosome	31	2.20014	0.049102	SLC9A6, TNF, KIAA0368, SNX1, ZFYVE20, HLA-DMA, CD74, CD68, APOE, PIKFYVE, RABGEF1, VPS4B, RHOB, FRS2, RNF32, VPS39, SH3GL3, EGFR, TMEM9, CD63, CD1E, ANXA2, LAMP1, LRP1, PTP4A1, RAB34, RAB14, BET1L, CLCN6, YKT6, RAB11FIP1	889	315	12782	1.41497	51.638
GOTERM_MF_FAT	GO:0043028~caspase regulator activity	6	0.425834	0.0493693	SIVA1, AIFM3, PRDX5, BIRC5, APAF1, HSPA5	914	29	12983	2.93888	55.0088

## Sheet: S6.6
Supplementary Table S6.6 GO enrichment analysis for VF down-regulated genes in human K562 cells.
Category	Term	Count	%	PValue	Genes	List Total	Pop Hits	Pop Total	Fold Enrichment	FDR
GOTERM_CC_FAT	GO:0031981~nuclear lumen	251	13.4081	7.9437e-25	MEF2C, NAA15, NAA16, INTS2, MED23, MED22, CDC16, MED21, CD2AP, MED20, CTNNB1, INTS9, G2E3, GTF2H2D, GTF2H2C, MAK16, BRPF3, INTS7, INTS6, GIT2, OGT, CCNA2, LUC7L3, CUL1, KRR1, GTPBP4, LIG3, HMG20A, MED14, ISG20L2, MED13, GTF2H2B, MAPK1, MAPK8, ANAPC7, NEK4, LMNB1, NEK2, NHP2L1, NFKBIE, MRE11A, NOC3L, AHCTF1, IGF2BP1, CHEK1, COIL, NOM1, FBXO5, LEO1, NAT10, DNMT3B, NKRF, MLL, MKI67, CREBBP, MAML2, C…	1186	1450	12782	1.86561	1.16186e-21
GOTERM_CC_FAT	GO:0070013~intracellular organelle lumen	288	15.3846	5.58949e-24	MEF2C, MRPL42, NAA15, NAA16, INTS2, MED23, CDC16, MED22, MED21, CD2AP, MED20, ERLEC1, CTNNB1, INTS9, G2E3, GTF2H2D, GTF2H2C, MAK16, BRPF3, INTS7, INTS6, GIT2, MRPL36, OGT, MRPL39, CCNA2, LUC7L3, CUL1, MRPL35, KRR1, GTPBP4, LIG3, HMG20A, MED14, ISG20L2, MED13, GTF2H2B, MAPK1, DLD, MAPK8, ANAPC7, NEK4, LMNB1, NEK2, NFKBIE, NHP2L1, FDX1, MRE11A, FARS2, NOC3L, AHCTF1, IGF2BP1, CHEK1, COIL, CALU, NOM1…	1186	1779	12782	1.74474	8.17527e-21
GOTERM_CC_FAT	GO:0031974~membrane-enclosed lumen	297	15.8654	5.59937e-24	MEF2C, MRPL42, NAA15, NAA16, INTS2, MED23, CDC16, MED22, MED21, CD2AP, MED20, ERLEC1, CTNNB1, INTS9, G2E3, GTF2H2D, GTF2H2C, MAK16, BRPF3, INTS7, INTS6, GIT2, MRPL36, OGT, MRPL39, CCNA2, LUC7L3, CUL1, MRPL35, KRR1, GTPBP4, OPA1, LIG3, HMG20A, MED14, ISG20L2, MED13, GTF2H2B, MAPK1, DLD, MAPK8, ANAPC7, NEK4, LMNB1, NEK2, NFKBIE, NHP2L1, FDX1, MRE11A, FARS2, NOC3L, AHCTF1, IGF2BP1, CHEK1, COIL, CALU…	1186	1856	12782	1.72462	8.18971e-21
GOTERM_CC_FAT	GO:0043233~organelle lumen	289	15.438	9.95568e-23	MEF2C, MRPL42, NAA15, NAA16, INTS2, MED23, CDC16, MED22, MED21, CD2AP, MED20, ERLEC1, CTNNB1, INTS9, G2E3, GTF2H2D, GTF2H2C, MAK16, BRPF3, INTS7, INTS6, GIT2, MRPL36, OGT, MRPL39, CCNA2, LUC7L3, CUL1, MRPL35, KRR1, GTPBP4, LIG3, HMG20A, MED14, ISG20L2, MED13, GTF2H2B, MAPK1, DLD, MAPK8, ANAPC7, NEK4, LMNB1, NEK2, NFKBIE, NHP2L1, FDX1, MRE11A, FARS2, NOC3L, AHCTF1, IGF2BP1, CHEK1, COIL, CALU, NOM1…	1186	1820	12782	1.71136	1.45613e-19
GOTERM_CC_FAT	GO:0005654~nucleoplasm	160	8.54701	1.57733e-17	MEF2C, MORF4L1, LMO4, NAA15, NAA16, FOXO1, INTS2, MED23, MED22, CDC16, CNOT7, MED21, MCM10, MED20, CBX5, CTNNB1, ESF1, INTS9, GTF2E2, GTF2H2D, MLL5, CSNK2A1, GTF2H2C, BRPF3, OIP5, INTS7, INTS6, GIT2, OGT, CCNA2, CUL1, LUC7L3, MYO6, DFFA, DFFB, FMR1, HNRNPA2B1, LIG3, MED14, MED13, HNRNPR, ELL2, GTF2H2B, MAPK1, HIF1A, MAPK8, ANAPC7, LRPPRC, EP400, DSCC1, MEAF6, MCL1, BLM, MRE11A, NOC3L, C14ORF169, …	1186	882	12782	1.95508	2.30702e-14
GOTERM_BP_FAT	GO:0007049~cell cycle	151	8.06624	2.62845e-17	CEP72, DBF4B, BTRC, CDC16, CD2AP, CTNNB1, CUL3, CUL5, MLL5, OIP5, NUP37, CCNA2, ASPM, CUL1, ESCO1, LIG3, MND1, ESCO2, NCAPD3, HHEX, MAPK1, MAD2L1, MAPK6, CLIP1, BIN3, ANAPC7, NEK4, DST, NUP43, NEK6, DSCC1, BLM, NEK3, NEK2, ANAPC13, NEK1, MRE11A, CHEK1, ANLN, ITGB1, CCNG2, KIAA1009, NIPBL, MACF1, MNS1, FBXO5, CLASP1, CLASP2, HELLS, CREBL2, CKAP2, MLL, CCPG1, MKI67, MAP2K1, CKAP5, CDC23, BRCA2, CDC…	1320	776	13528	1.99423	4.82583e-14
GOTERM_MF_FAT	GO:0017076~purine nucleotide binding	286	15.2778	6.24536e-16	DYNC1LI1, DYNC1LI2, FASTKD2, ADCY7, MAP3K7, ATP2B1, MAP3K5, DDX17, ATP2B4, MAP3K4, DDX18, AGPS, CLK2, DHX36, DHX35, DDX10, DHX32, GTPBP2, GTPBP4, GTPBP3, OPA1, MAGI1, KIF5B, MYLK3, AARS, LIG3, MARK3, MAPK1, GLUL, EIF2AK1, MAPK6, ATP2C1, ASCC3, DLD, MAPK9, MAPK8, ARL8B, NEK4, NEK6, NEK7, DNAH11, ADSS, CHKA, CLCN3, GNAI3, NEK3, NEK2, DNAH14, NEK1, FARS2, ADRBK2, CHEK1, ARF6, MST4, EPHB4, C10ORF88, …	1246	1918	12983	1.55373	1.06581e-12
GOTERM_MF_FAT	GO:0030554~adenyl nucleotide binding	246	13.141	6.67674e-16	DYNC1LI1, DYNC1LI2, FASTKD2, ADCY7, MAP3K7, ATP2B1, MAP3K5, DDX17, ATP2B4, DDX18, MAP3K4, AGPS, CLK2, DHX36, DDX10, DHX35, DHX32, KIF5B, MAGI1, MYLK3, AARS, LIG3, MARK3, MAPK1, GLUL, EIF2AK1, MAPK6, ASCC3, ATP2C1, DLD, MAPK9, MAPK8, NEK4, NEK6, NEK7, DNAH11, CHKA, CLCN3, NEK3, NEK2, DNAH14, NEK1, FARS2, ADRBK2, CHEK1, EPHB4, MST4, C10ORF88, NPHP3, NAT10, KIF3A, MAP2K1, MKI67, FOXRED2, MAP2K4, CNK…	1246	1577	12983	1.6254	1.06581e-12
GOTERM_MF_FAT	GO:0005524~ATP binding	234	12.5	6.90068e-16	DYNC1LI1, DYNC1LI2, FASTKD2, ADCY7, MAP3K7, ATP2B1, MAP3K5, DDX17, ATP2B4, DDX18, MAP3K4, CLK2, DHX36, DDX10, DHX35, DHX32, KIF5B, MAGI1, MYLK3, AARS, LIG3, MARK3, MAPK1, GLUL, EIF2AK1, MAPK6, ASCC3, ATP2C1, MAPK9, MAPK8, NEK4, NEK6, NEK7, DNAH11, CHKA, CLCN3, NEK3, NEK2, DNAH14, NEK1, FARS2, ADRBK2, CHEK1, EPHB4, MST4, C10ORF88, NAT10, KIF3A, MKI67, MAP2K1, MAP2K4, CNKSR3, ATP11B, ATP11A, AARSD1…	1246	1477	12983	1.65079	1.06581e-12
GOTERM_MF_FAT	GO:0000166~nucleotide binding	323	17.2543	7.64769e-16	DYNC1LI1, DYNC1LI2, FASTKD2, ADCY7, LEMD3, HIBADH, MAP3K7, ATP2B1, MAP3K5, DDX17, ATP2B4, MAP3K4, DDX18, AGPS, CLK2, DHX36, DHX35, MRPL39, DDX10, CRY1, DHX32, GTPBP2, GTPBP4, GTPBP3, OPA1, MAGI1, KIF5B, MYLK3, AARS, LIG3, MARK3, MAPK1, GLUL, EIF2AK1, MAPK6, ATP2C1, ASCC3, DLD, MAPK9, MAPK8, ARL8B, NEK4, NEK6, NEK7, DNAH11, ADSS, CHKA, CLCN3, GNAI3, NEK3, NEK2, DNAH14, NEK1, FARS2, IGF2BP1, ADRBK2…	1246	2245	12983	1.49914	1.24345e-12
GOTERM_MF_FAT	GO:0001883~purine nucleoside binding	248	13.2479	1.2408e-15	DYNC1LI1, DYNC1LI2, FASTKD2, ADCY7, MAP3K7, ATP2B1, MAP3K5, DDX17, ATP2B4, DDX18, MAP3K4, AGPS, CLK2, DHX36, DHX35, DDX10, DHX32, KIF5B, MAGI1, MYLK3, AARS, LIG3, MARK3, MAPK1, GLUL, EIF2AK1, MAPK6, ASCC3, ATP2C1, DLD, MAPK9, MAPK8, ARL8B, NEK4, NEK6, NEK7, DNAH11, CHKA, CLCN3, NEK3, NEK2, DNAH14, NEK1, FARS2, ADRBK2, CHEK1, EPHB4, MST4, C10ORF88, NPHP3, KRAS, NAT10, KIF3A, MAP2K1, MKI67, FOXRED2…	1246	1601	12983	1.61405	1.95399e-12
GOTERM_MF_FAT	GO:0032553~ribonucleotide binding	275	14.6902	1.63733e-15	DYNC1LI1, DYNC1LI2, FASTKD2, ADCY7, MAP3K7, ATP2B1, MAP3K5, DDX17, ATP2B4, MAP3K4, DDX18, CLK2, DHX36, DHX35, DDX10, DHX32, GTPBP2, GTPBP4, GTPBP3, OPA1, MAGI1, KIF5B, MYLK3, AARS, LIG3, MARK3, MAPK1, GLUL, EIF2AK1, MAPK6, ASCC3, ATP2C1, MAPK9, MAPK8, ARL8B, NEK4, NEK6, NEK7, DNAH11, ADSS, CHKA, CLCN3, GNAI3, NEK3, NEK2, DNAH14, NEK1, FARS2, ADRBK2, CHEK1, ARF6, EPHB4, MST4, C10ORF88, KRAS, NAT10…	1246	1836	12983	1.56069	2.65343e-12
GOTERM_MF_FAT	GO:0032555~purine ribonucleotide binding	275	14.6902	1.63733e-15	DYNC1LI1, DYNC1LI2, FASTKD2, ADCY7, MAP3K7, ATP2B1, MAP3K5, DDX17, ATP2B4, MAP3K4, DDX18, CLK2, DHX36, DHX35, DDX10, DHX32, GTPBP2, GTPBP4, GTPBP3, OPA1, MAGI1, KIF5B, MYLK3, AARS, LIG3, MARK3, MAPK1, GLUL, EIF2AK1, MAPK6, ASCC3, ATP2C1, MAPK9, MAPK8, ARL8B, NEK4, NEK6, NEK7, DNAH11, ADSS, CHKA, CLCN3, GNAI3, NEK3, NEK2, DNAH14, NEK1, FARS2, ADRBK2, CHEK1, ARF6, EPHB4, MST4, C10ORF88, KRAS, NAT10…	1246	1836	12983	1.56069	2.65343e-12
GOTERM_MF_FAT	GO:0032559~adenyl ribonucleotide binding	235	12.5534	1.77865e-15	DYNC1LI1, DYNC1LI2, FASTKD2, ADCY7, MAP3K7, ATP2B1, MAP3K5, DDX17, ATP2B4, DDX18, MAP3K4, CLK2, DHX36, DDX10, DHX35, DHX32, KIF5B, MAGI1, MYLK3, AARS, LIG3, MARK3, MAPK1, GLUL, EIF2AK1, MAPK6, ASCC3, ATP2C1, MAPK9, MAPK8, NEK4, NEK6, NEK7, DNAH11, CHKA, CLCN3, NEK3, NEK2, DNAH14, NEK1, FARS2, ADRBK2, CHEK1, EPHB4, MST4, C10ORF88, NAT10, KIF3A, MKI67, MAP2K1, MAP2K4, CNKSR3, ATP11B, ATP11A, AARSD1…	1246	1497	12983	1.6357	2.83107e-12
GOTERM_MF_FAT	GO:0001882~nucleoside binding	248	13.2479	2.86672e-15	DYNC1LI1, DYNC1LI2, FASTKD2, ADCY7, MAP3K7, ATP2B1, MAP3K5, DDX17, ATP2B4, DDX18, MAP3K4, AGPS, CLK2, DHX36, DHX35, DDX10, DHX32, KIF5B, MAGI1, MYLK3, AARS, LIG3, MARK3, MAPK1, GLUL, EIF2AK1, MAPK6, ASCC3, ATP2C1, DLD, MAPK9, MAPK8, ARL8B, NEK4, NEK6, NEK7, DNAH11, CHKA, CLCN3, NEK3, NEK2, DNAH14, NEK1, FARS2, ADRBK2, CHEK1, EPHB4, MST4, C10ORF88, NPHP3, KRAS, NAT10, KIF3A, MAP2K1, MKI67, FOXRED2…	1246	1612	12983	1.60304	4.60743e-12
GOTERM_CC_FAT	GO:0043232~intracellular non-membrane-bounded organelle	349	18.6432	3.72771e-15	ALS2, DYNC1LI1, MRPL42, DYNC1LI2, CDC16, HMGN4, CD2AP, HOOK3, CTNNB1, G2E3, MAK16, KIFAP3, INTS6, MRPL36, CEP290, NUP37, MRPL39, MRPL35, KRR1, GTPBP4, MRPL50, KIF5B, MPDZ, HMG20A, DCTN5, ISG20L2, CEP152, DCTN4, NCAPD3, CHRAC1, MAPK1, MAD2L1, BAZ1A, CEP350, LCA5, BIN3, ARL8B, NEK4, ADD3, NUP43, DNAH11, LMNB1, NEK2, NFKBIE, NHP2L1, DNAH14, MRE11A, NOC3L, IGF2BP1, AHCTF1, IGF2BP2, CHEK1, AKAP11, COI…	1186	2596	12782	1.44889	5.51781e-12
GOTERM_CC_FAT	GO:0043228~non-membrane-bounded organelle	349	18.6432	3.72771e-15	ALS2, DYNC1LI1, MRPL42, DYNC1LI2, CDC16, HMGN4, CD2AP, HOOK3, CTNNB1, G2E3, MAK16, KIFAP3, INTS6, MRPL36, CEP290, NUP37, MRPL39, MRPL35, KRR1, GTPBP4, MRPL50, KIF5B, MPDZ, HMG20A, DCTN5, ISG20L2, CEP152, DCTN4, NCAPD3, CHRAC1, MAPK1, MAD2L1, BAZ1A, CEP350, LCA5, BIN3, ARL8B, NEK4, ADD3, NUP43, DNAH11, LMNB1, NEK2, NFKBIE, NHP2L1, DNAH14, MRE11A, NOC3L, IGF2BP1, AHCTF1, IGF2BP2, CHEK1, AKAP11, COI…	1186	2596	12782	1.44889	5.51781e-12
GOTERM_BP_FAT	GO:0022403~cell cycle phase	93	4.96795	1.78881e-14	NBN, E2F6, CDC16, LATS1, CD2AP, LATS2, CUL3, FAM83D, KIF2C, CCNE1, CUL5, OIP5, NUP37, CCNA2, ASPM, CUL1, CDC7, CDC6, CDK1, DSN1, KIF15, CCNF, LIG3, NUSAP1, MND1, CDK6, NCAPD3, EML4, CHMP1A, CCND1, MAD2L1, EREG, CCND2, NSL1, BUB1B, CLIP1, ADAM17, MDM2, ANAPC7, NEK4, NUP43, NEK6, DSCC1, ACVR1, HAUS6, CEP120, NEK3, BLM, ANAPC13, NEK2, NEK1, MRE11A, HAUS2, ANLN, CHEK1, CEP55, CCNG2, ITGB1, AURKAPS1, …	1320	414	13528	2.3022	3.28182e-11
GOTERM_BP_FAT	GO:0051301~cell division	74	3.95299	3.34881e-14	CCNT2, CDK19, CDC14A, CDC14B, CDC16, LATS1, CD2AP, LATS2, CCNE2, FAM83D, CCNE1, EVI5, OIP5, NUP37, CCNA2, ASPM, CDK13, CDC7, CDC6, CDK1, DSN1, CCNF, LIG3, NUSAP1, CDK6, CDK7, NCAPD3, CHMP1A, CCND1, MAD2L1, CHMP1B, CCND3, CCND2, NSL1, BUB1B, CDCA7L, BIN3, ANAPC7, NEK4, NUP43, NEK6, HAUS6, NEK3, ANAPC13, NEK2, NEK1, HAUS2, AHCTF1, ANLN, CEP55, KIT, CCNG2, NR2C2, KIAA1009, NCAPH, NCAPG, CDC40, FBXO5…	1320	295	13528	2.57081	6.15619e-11
GOTERM_BP_FAT	GO:0022402~cell cycle process	113	6.03632	1.04629e-13	CEP72, BTRC, CDC16, CD2AP, CTNNB1, CUL3, MLL5, CUL5, OIP5, NUP37, CCNA2, ASPM, CUL1, LIG3, MND1, NCAPD3, MAD2L1, CLIP1, ANAPC7, NEK4, NUP43, DST, NEK6, DSCC1, BLM, NEK3, ANAPC13, NEK2, NEK1, MRE11A, CHEK1, ANLN, CCNG2, ITGB1, KIAA1009, NIPBL, MACF1, FBXO5, MNS1, CLASP1, CLASP2, HELLS, MAP2K1, MKI67, CKAP5, CDC23, BRCA2, CDC27, BRCA1, CDKN1C, NEDD1, ABL1, NCOR1, NBN, E2F6, LATS1, LATS2, FAM83D, CC…	1320	565	13528	2.0497	1.92013e-10
GOTERM_BP_FAT	GO:0048285~organelle fission	62	3.31197	1.37238e-13	COX10, CDC16, CD2AP, LATS1, LATS2, FAM83D, KIF2C, OIP5, NUP37, CCNA2, ASPM, CDK1, CDC6, OPA1, DSN1, CCNF, KIF15, NUSAP1, NCAPD3, EML4, CHMP1A, MAD2L1, NSL1, BUB1B, CLIP1, ANAPC7, NEK4, NUP43, NEK6, DSCC1, HAUS6, NEK3, ANAPC13, NEK2, HAUS2, NEK1, ANLN, CEP55, CCNG2, AURKAPS1, KIAA1009, NCAPH, NIPBL, NCAPG, FBXO5, CLASP1, CLASP2, BUB3, HELLS, BOD1, DNM1L, MAP2K1, CKAP5, KIF18A, CENPF, CDC23, CENPE,…	1320	229	13528	2.7747	2.51943e-10
GOTERM_CC_FAT	GO:0015630~microtubule cytoskeleton	106	5.66239	2.52296e-13	ALS2, DYNC1LI1, CEP72, DYNC1LI2, CEP78, CBX3, CDC16, CEP70, HOOK3, CTNNB1, KIFAP3, CEP290, ASPM, KIF5B, FAM82A1, FAM82A2, DCTN4, CEP152, MAD2L1, NDEL1, CEP350, LCA5, CLIP1, ARL8B, MAP7D1, DST, DNAH11, DNAH14, NEK2, CHEK1, AKAP11, KIAA1009, NPHP3, MACF1, CEP170, FBXO5, CLASP1, CLASP2, CKAP2, KIF3A, NIN, MAP2K1, CKAP5, BRCA2, CDC27, BRCA1, DVL1, CSPP1, NEDD1, NUP62, MCPH1, NCOR1, CDC14A, LATS1, LAT…	1186	549	12782	2.08088	3.68938e-10
GOTERM_BP_FAT	GO:0000278~mitotic cell cycle	83	4.43376	5.82175e-13	E2F6, BTRC, CDC16, LATS1, CD2AP, LATS2, FAM83D, CUL3, KIF2C, CCNE1, CUL5, OIP5, NUP37, CCNA2, ASPM, CUL1, CDC7, CDC6, CDK1, DSN1, KIF15, CCNF, NUSAP1, CDK6, NCAPD3, EML4, CHMP1A, CCND1, MAD2L1, CCND2, NSL1, BUB1B, CLIP1, ADAM17, MDM2, ANAPC7, NEK4, NUP43, NEK6, DSCC1, ACVR1, HAUS6, NEK3, BLM, ANAPC13, NEK2, NEK1, HAUS2, ANLN, CHEK1, CEP55, CCNG2, ITGB1, AURKAPS1, KIAA1009, NCAPH, NIPBL, CENPA, NC…	1320	370	13528	2.29898	1.06892e-09
GOTERM_BP_FAT	GO:0000087~M phase of mitotic cell cycle	60	3.20513	5.86961e-13	CDC16, CD2AP, LATS1, LATS2, FAM83D, KIF2C, OIP5, NUP37, CCNA2, ASPM, CDK1, CDC6, DSN1, CCNF, KIF15, NUSAP1, NCAPD3, EML4, CHMP1A, MAD2L1, NSL1, BUB1B, CLIP1, ANAPC7, NEK4, NUP43, NEK6, DSCC1, HAUS6, NEK3, ANAPC13, NEK2, HAUS2, NEK1, ANLN, CEP55, CCNG2, AURKAPS1, KIAA1009, NCAPH, NIPBL, NCAPG, FBXO5, CLASP1, CLASP2, BUB3, HELLS, BOD1, MAP2K1, CKAP5, KIF18A, CENPF, CDC23, CENPE, CDC25C, CDC27, NEDD…	1320	224	13528	2.74513	1.07768e-09
GOTERM_BP_FAT	GO:0007067~mitosis	59	3.15171	8.86177e-13	CDC16, CD2AP, LATS1, LATS2, FAM83D, KIF2C, OIP5, NUP37, CCNA2, ASPM, CDK1, CDC6, DSN1, CCNF, KIF15, NUSAP1, NCAPD3, EML4, CHMP1A, MAD2L1, NSL1, BUB1B, CLIP1, ANAPC7, NEK4, NUP43, NEK6, DSCC1, HAUS6, NEK3, ANAPC13, NEK2, HAUS2, NEK1, ANLN, CEP55, CCNG2, AURKAPS1, KIAA1009, NCAPH, NIPBL, NCAPG, FBXO5, CLASP1, CLASP2, BUB3, HELLS, BOD1, MAP2K1, CKAP5, KIF18A, CENPF, CDC23, CENPE, CDC25C, CDC27, NEDD…	1320	220	13528	2.74846	1.62702e-09
GOTERM_BP_FAT	GO:0000280~nuclear division	59	3.15171	8.86177e-13	CDC16, CD2AP, LATS1, LATS2, FAM83D, KIF2C, OIP5, NUP37, CCNA2, ASPM, CDK1, CDC6, DSN1, CCNF, KIF15, NUSAP1, NCAPD3, EML4, CHMP1A, MAD2L1, NSL1, BUB1B, CLIP1, ANAPC7, NEK4, NUP43, NEK6, DSCC1, HAUS6, NEK3, ANAPC13, NEK2, HAUS2, NEK1, ANLN, CEP55, CCNG2, AURKAPS1, KIAA1009, NCAPH, NIPBL, NCAPG, FBXO5, CLASP1, CLASP2, BUB3, HELLS, BOD1, MAP2K1, CKAP5, KIF18A, CENPF, CDC23, CENPE, CDC25C, CDC27, NEDD…	1320	220	13528	2.74846	1.62702e-09
GOTERM_CC_FAT	GO:0005794~Golgi apparatus	145	7.74573	1.5548e-12	AP4E1, B3GALT6, AP1G1, GBGT1, HS2ST1, HOOK3, CUL3, ACBD3, G2E3, GOLGA8B, ANK3, COL4A3BP, B3GALNT1, B3GALNT2, FNDC3A, GOLGA8A, MYO6, GOLT1B, BICD2, GCC2, GCC1, MGAT2, GLUL, ATP2C1, ARRB1, CPD, GLG1, CAV2, CLCN3, AFTPH, ARFGAP3, GNAI3, NAPG, AGFG1, NFKBIE, CCDC91, ARF6, ATP6V1B2, LMAN1, OCRL, ARFGEF2, MST4, CALU, ECE2, B3GNT5, LPCAT1, GOLPH3L, MANEA, CLASP1, CLASP2, ENTPD4, FGD6, B4GALT4, B4GALT5, …	1186	872	12782	1.79211	2.274e-09
GOTERM_CC_FAT	GO:0005813~centrosome	57	3.04487	2.84356e-12	ALS2, CEP72, CDC14A, CEP78, CDC16, LATS1, LATS2, CEP70, CTNNB1, OFD1, CCNE1, EVI5, ACTR1A, CEP290, KIF2A, KIF15, MCM3, CEP152, DCTN4, NDEL1, CEP350, HIPK1, LCA5, HIPK2, BUB1B, HAUS6, CEP120, EXOC7, NEK2, HAUS2, AKAP9, CHEK1, CEP55, AKAP11, AURKAPS1, KIAA1009, CEP57, CEP170, NUDT21, CLASP1, CLASP2, BOD1, NIN, CEP135, CKAP5, CEP192, KIF18A, BRCA2, CDC27, CENPJ, CSPP1, NEDD1, NUP62, CEP68, MCPH1, KI…	1186	224	12782	2.74246	4.15895e-09
GOTERM_CC_FAT	GO:0005815~microtubule organizing center	61	3.25855	5.29029e-12	ALS2, CEP72, CDC14A, CEP78, CDC16, LATS1, LATS2, CEP70, CTNNB1, OFD1, CCNE1, EVI5, ACTR1A, CEP290, KIF2A, IFT80, KIF15, MCM3, CEP152, DCTN4, CHMP1A, NDEL1, MAD2L1, CEP350, HIPK1, LCA5, HIPK2, BUB1B, HAUS6, CEP120, EXOC7, NEK2, HAUS2, AKAP9, CHEK1, CEP55, AKAP11, AURKAPS1, KIAA1009, CEP57, CEP170, NUDT21, CLASP1, CLASP2, BOD1, NIN, CEP135, CKAP5, CEP192, KIF18A, BRCA2, CDC27, CENPJ, BRCA1, CSPP1, …	1186	253	12782	2.5985	7.7377e-09
GOTERM_BP_FAT	GO:0000279~M phase	73	3.89957	2.93317e-11	NBN, CDC16, CD2AP, LATS1, LATS2, FAM83D, KIF2C, OIP5, NUP37, CCNA2, ASPM, CDC6, CDK1, DSN1, CCNF, KIF15, LIG3, NUSAP1, MND1, NCAPD3, EML4, CHMP1A, MAD2L1, EREG, NSL1, BUB1B, CLIP1, ANAPC7, NEK4, NUP43, NEK6, DSCC1, HAUS6, CEP120, NEK3, ANAPC13, NEK2, NEK1, MRE11A, HAUS2, ANLN, CHEK1, CEP55, CCNG2, AURKAPS1, KIAA1009, NCAPH, NIPBL, NCAPG, FBXO5, MNS1, CLASP1, CLASP2, HELLS, BUB3, EXO1, MSH6, BOD1,…	1320	329	13528	2.27398	5.38531e-08
GOTERM_MF_FAT	GO:0004674~protein serine/threonine kinase activity	86	4.59402	5.31135e-11	CDK19, CDK17, LTBP1, DSTYK, LATS1, LATS2, CAMKK2, CSNK2A2, MAP3K7, MAP3K5, GTF2H2D, MAP3K4, ADCK2, CSNK2A1, GTF2H2C, CLK2, EEF2K, CDK12, MASTL, CHUK, AKT2, CDK13, CDC7, CDK1, CSNK1G1, CCNH, MYLK3, CDK8, CDK6, CDK7, MARK3, GTF2H2, GAK, DAPK1, GTF2H1, GTF2H2B, MAP4K3, MAPK1, MAP4K4, MAP4K5, ACVR2B, EIF2AK1, HIPK1, CCND3, MAPK6, HIPK2, BMP2K, BUB1B, MAPK9, MAPK8, CSNK1G3, NEK4, NEK6, MELK, NEK7, ACV…	1246	430	12983	2.08395	8.47902e-08
GOTERM_MF_FAT	GO:0031072~heat shock protein binding	29	1.54915	5.86075e-11	DNAJC25-GNG10, FKBP4, DNAJC10, DNAJB14, DNAJB12, DNAJC17, DNAJC18, DNAJC16, DNAJC13, DNAJC14, DNAJC9, DNAJA1, DNAJC6, DNAJC5, DNAJC3, BCOR, DNAJC19, DNAJA3, DNAJC1, DNAJA2, CDK1, DNAJC21, GAK, DNAJB9, HIF1A, GNG10, DNAJC24, DNAJC25, DNAJB1, DNAJB4, DNAJB6	1246	74	12983	4.08341	9.35609e-08
GOTERM_CC_FAT	GO:0044451~nucleoplasm part	100	5.34188	8.65098e-11	MORF4L1, MEF2C, LMO4, NAA15, NAA16, MED23, INTS2, MED22, MED21, CNOT7, MED20, CTNNB1, CBX5, INTS9, GTF2H2D, MLL5, GTF2E2, GTF2H2C, CSNK2A1, BRPF3, OIP5, INTS7, INTS6, OGT, LUC7L3, MYO6, MED14, MED13, ELL2, GTF2H2B, HIF1A, EP400, MEAF6, BLM, NOC3L, COIL, ATF1, CORO2A, DDX46, DDX3X, METTL3, LEO1, MLL, EPAS1, MAML2, CREBBP, INTS12, CASC3, MED13L, CTR9, HDAC4, GTF2F2, DYRK1A, HDAC8, NCOR1, E2F3, ARID…	1186	555	12782	1.94187	1.2653e-07
GOTERM_CC_FAT	GO:0005819~spindle	41	2.19017	2.47559e-10	HAUS6, CDC14A, NEK2, HAUS2, CBX3, CDC16, LATS1, LATS2, KIAA1009, AURKAPS1, FAM83D, EVI5, CEP170, FBXO5, CLASP1, CLASP2, MYC, ASPM, CKAP2, CDC6, CDK1, FAM82A1, FAM82A2, KIF15, KIF18A, CENPF, NUSAP1, CENPE, CDC27, CSPP1, NEDD1, NDEL1, MAD2L1, CEP350, MAPK14, KIF20B, CALM3, BUB1B, ARL8B, MAP7D1, NCOR1, CALM2, CALM1	1186	147	12782	3.00594	3.62083e-07
GOTERM_MF_FAT	GO:0004672~protein kinase activity	107	5.71581	4.39126e-10	FASTKD2, LTBP1, DSTYK, CSNK2A2, MAP3K7, MAP3K5, GTF2H2D, MAP3K4, GTF2H2C, CSNK2A1, CLK2, COL4A3BP, MLKL, CSNK1G1, MYLK3, MARK3, GTF2H2B, MAP4K3, MAPK1, MAP4K4, MAP4K5, EIF2AK1, MAPK6, BMP2K, MAPK9, MAPK8, CSNK1G3, NEK4, NEK6, NEK7, CAV2, FGFR3, NEK3, NEK2, NEK1, MAPKAPK5, ADRBK2, CHEK1, MAPKAPK2, MST4, EPHB4, DYRK3, DYRK2, NIN, MAP2K1, MAP2K4, CASS4, NUP62, NTRK1, DYRK1A, GRK6, CDC42BPA, MTOR, IK…	1246	606	12983	1.83979	7.01019e-07
GOTERM_CC_FAT	GO:0005730~nucleolus	115	6.14316	8.18777e-10	MORF4L2, CD2AP, CBX5, ESF1, GATA2, G2E3, MAK16, INTS6, DDX21, KRR1, GTPBP4, HNRNPA2B1, FMR1, HMG20A, ARID1A, ISG20L2, ARID1B, MAPK1, KDM2B, HIF1A, LRP12, NEK4, EP400, ME1, MEAF6, BLM, NHP2L1, NFKBIE, NEK2, MRE11A, NOC3L, C14ORF169, IGF2BP1, ELK3, COIL, NR2C2, MEIS2, NOM1, HNRNPF, NAT10, DNMT3B, NKRF, CSTF2, NFE2, MKI67, HEATR1, DDX5, FOXP1, C16ORF88, FXR1, CDKN1C, KCTD10, DNAJB9, NUP62, NOP16, DD…	1186	698	12782	1.77565	1.19755e-06
GOTERM_BP_FAT	GO:0033554~cellular response to stress	102	5.44872	9.78559e-10	MORF4L1, MRPS35, MORF4L2, FOXO3, GTF2H2D, MAP3K5, EPC2, MAP3K4, GTF2H2C, INSIG2, ATG5, COL4A3BP, INSIG1, GAB1, FOXO3B, CRY1, CCNA2, ESCO1, MYO6, DTL, C11ORF30, AARS, LIG3, ESCO2, GTF2H2B, MAP4K3, DCLRE1C, MAPK1, MAP4K5, HIF1A, MAPK9, MAPK8, NFE2L2, DERL1, BLM, ADORA2B, MRE11A, NEK1, CHEK1, ARNT, DYRK2, ERO1L, ASF1A, EPAS1, MAP2K4, BRCA2, BRIP1, BRCA1, DNA2, NEDD4, ABL1, CHAF1A, CLSPN, NBN, APLF, …	1320	566	13528	1.8469	1.79663e-06
GOTERM_BP_FAT	GO:0051276~chromosome organization	91	4.86111	1.12422e-09	BMI1, MORF4L1, NBN, KDM6A, ARID4A, HP1BP3, EZH1, MORF4L2, ARID4B, CBX3, CBX2, LATS1, NAP1L4, CBX5, EPC2, MLL5, DKC1, BRPF3, EED, MLL3, KDM5A, KDM5B, BRD8, C11ORF30, DFFB, HMG20A, NUSAP1, ARID1A, ARID1B, NCAPD3, DCLRE1C, EYA3, CHRAC1, CHMP1A, KDM2B, MAD2L1, BPTF, ASH1L, JMJD1C, EP400, DSCC1, MEAF6, BLM, NEK2, MRE11A, C14ORF169, CDC73, NR3C1, ARID2, CHD9, NCAPH, CDYL, CHD7, NIPBL, CENPA, NCAPG, CHD…	1320	485	13528	1.92291	2.06407e-06
GOTERM_BP_FAT	GO:0010604~positive regulation of macromolecule metabolic process	139	7.42521	1.13129e-09	MEF2C, IL6ST, BTRC, MORF4L2, NAA15, NAA16, FOXO1, CDC16, FOXO3, CNOT7, MED21, CBFB, CTNNB1, GATA2, MLL5, ITCH, FOXO3B, CCNA2, CUL1, ADAM9, BCL10, IRS2, MYO6, MED14, ARID1A, ARID1B, MED13, MECOM, HHEX, MAPK1, HIF1A, MAPK9, NFE2L2, ANAPC7, GCLC, BLM, ONECUT2, ARNT, MEIS2, FBXO5, DYRK2, ASF1A, DNMT3B, DNAJA3, DVL3, MLL, NFE2, EPAS1, MAP2K1, CREBBP, MAML2, NR4A2, NDFIP1, CDC23, NDFIP2, DOCK7, DDX5, C…	1320	857	13528	1.66224	2.07704e-06
GOTERM_CC_FAT	GO:0005635~nuclear envelope	48	2.5641	3.53297e-09	NUP62CL, LEMD3, CBX3, ANKLE2, CBX5, GCOM1, NUP37, NUP35, LBR, NUP133, MYO6, NUP88, NUPL1, NPC1, MAD2L1, NDEL1, BNIP2, IPO7, NUP205, IGF2R, HIPK2, KPNA6, KPNA4, KCNH2, KPNA3, NUP43, EIF5A2, KPNA1, LRPPRC, MTDH, AGFG1, NUP160, LMNB1, AHCTF1, ANXA7, NUP214, DDX19A, MRPL19, FAM156A, MNS1, FAM156B, MTMR6, NUP153, IPO11, ATP11B, CENPF, ITPR1, GMCL1, NUP62	1186	205	12782	2.52349	5.16737e-06
GOTERM_CC_FAT	GO:0005829~cytosol	186	9.9359	3.61415e-09	ALS2, CEP72, CHMP5, AP1G1, BTRC, CEP78, IDE, EIF5, FOXO1, CDC16, FOXO3, ITSN1, CTNNB1, CEP70, MAP3K7, CUL5, BRPF3, EIF1AX, COL4A3BP, GAB1, CEP290, OGT, FOXO3B, FNDC3A, CUL1, NET1, BCL10, C2CD2, MYO6, DARS, DFFA, DFFB, CEP152, MAPK1, GLUL, MAD2L1, GAPVD1, ARRB1, MAPK8, ANAPC7, NFE2L2, ME1, CAV2, AFTPH, ARFGAP3, GCLC, NEK2, GNE, BCL2L2, ATP6V1B2, MAPKAPK2, ARFGEF2, GCLM, MST4, ATF2, CHMP2B, HNRNPD,…	1186	1330	12782	1.50722	5.28611e-06
GOTERM_BP_FAT	GO:0016192~vesicle-mediated transport	101	5.3953	5.3926e-09	ALS2, AP4E1, AP1G1, CHMP5, CHMP7, ITSN2, ITSN1, HOOK3, CTNNB1, GATA2, GTF2H2D, DAB2, ANK1, GTF2H2C, DNAJC6, MYO6, GOLT1B, GTF2H2B, NPC1, GAPVD1, FNBP1L, ARRB1, LRP12, CAV2, ARFGAP3, GNAI3, NAPG, ARF6, NOSTRIN, ARFGEF2, LMAN1, ARFGEF1, MIA3, KRAS, ITGAV, LIN7C, CORO1C, FNBP1, CDC42SE2, NEDD4, ARF3, ARF4, GOSR2, GOSR1, CLCN5, ATL2, LDLR, HIP1R, EPS15L1, CLTC, BLZF1, AP1S2, ACTR1A, GOPC, NECAP2, GOL…	1320	576	13528	1.79704	9.90081e-06
GOTERM_MF_FAT	GO:0000287~magnesium ion binding	83	4.43376	8.31908e-09	IMPAD1, IMPA1, ADCY7, FIGNL1, DICER1, FOXK2, EPT1, FDXACB1, CNOT6, LATS1, LATS2, NT5DC1, ATP2B1, MAP3K7, FAHD1, MTHFD2, MAP3K5, MAP3K4, AASDHPPT, ATP2B4, B3GALNT1, ATP8B2, ENOPH1, NANP, CDC7, NUDT19, OPA1, NUDT4, NUDT12, GEN1, MYLK3, NUDT15, LIG3, DCLRE1C, EYA3, ACVR2B, ATP2C1, NUDT4P1, NEK4, NEK6, NEK7, ACVR1, ADSS, GCLC, MMGT1, NEK3, NEK2, NEK1, FARS2, DCK, ERI1, MST4, MTHFS, CEPT1, MRS2, GPHN,…	1246	452	12983	1.91336	1.32805e-05
GOTERM_BP_FAT	GO:0006366~transcription from RNA polymerase II promoter	53	2.8312	9.74332e-09	CCNT2, COPS2, E2F3, ARID4A, LMO4, NFKB1, MED23, CBFB, FUBP1, MAX, GTF2E2, GTF2H2D, GTF2H2C, HSF2, MED27, NFIL3, KDM5A, FOSL1, MYC, NFX1, CCNH, MED14, MED13, CDK7, GTF2B, GTF2H2, ELL2, GTF2H2B, GTF2H1, MED7, MED4, HIF1A, GTF2I, ASH1L, NCOA6, MNT, NFE2L2, NFE2L3, NFYA, NR3C1, ARNT, ECD, NFAT5, ETV1, ERCC3, NFATC3, NFATC1, CEBPB, MLL, EPAS1, NFRKB, AFF4, IRF9, MNAT1, GTF2F2, NCOR1	1320	234	13528	2.32124	1.78887e-05
GOTERM_MF_FAT	GO:0019899~enzyme binding	91	4.86111	2.18538e-08	ALS2, DENND5A, CBX3, FOXO3, FER, LATS1, CRADD, CBX5, CTNNB1, CUL3, ARHGAP6, CUL5, MLL5, ANK1, DMXL2, LONP2, GOLGA5, FOXO3B, CASP2, DOCK11, CUL1, ADAM9, DLG1, AP3B1, IBTK, BCL10, IRS2, CCDC88A, ADAM10, LYN, DFFB, ECT2, NLRP1, NRIP1, MAPK1, CCND1, HIF1A, CCND3, CCND2, IPO7, IGF2R, MDM2, AKAP1, ADD3, CAV2, NEK2, DIAPH3, ABI2, CHEK1, AKAP11, DAAM1, GCLM, NR2C1, AURKAPS1, ARG2, DMD, MAP3K1, NUDT21, CH…	1246	523	12983	1.813	3.48872e-05
GOTERM_CC_FAT	GO:0012505~endomembrane system	120	6.41026	2.43603e-08	AP4E1, AP1G1, HMGCR, NUP62CL, LEMD3, CBX3, ITSN1, ANKLE2, CBX5, DAB2, INSIG2, GCOM1, COL4A3BP, NUP37, ELOVL6, ASPH, NUP35, FNDC3A, NUP133, MYO6, NUPL1, NPC1, NDEL1, MAD2L1, ATP2C1, ARRB1, LRP12, KDSR, NUP43, LRPPRC, GLG1, CAV2, CLCN3, AFTPH, DERL1, LMNB1, AGFG1, DSCR3, AHCTF1, ARFGEF2, LMAN1, EXTL2, MIA3, CEPT1, ECE2, MNS1, ENTPD4, ERO1L, GAD1, ACER3, DOCK9, ATP11B, ARFIP1, EPS15, LAMP2, ATP2A2, …	1186	782	12782	1.65382	3.56296e-05
GOTERM_BP_FAT	GO:0010628~positive regulation of gene expression	99	5.28846	3.44708e-08	MEF2C, MORF4L2, NAA15, FOXO1, NAA16, FOXO3, MED21, CNOT7, CBFB, CTNNB1, GATA2, MLL5, FOXO3B, CCNA2, BCL10, MYO6, MED14, ARID1A, MED13, ARID1B, MECOM, MAPK1, HHEX, HIF1A, MAPK9, NFE2L2, BLM, ONECUT2, ARNT, MEIS2, DNMT3B, ASF1A, DVL3, NFE2, MLL, EPAS1, MAML2, CREBBP, NR4A2, DDX5, BRCA1, HDAC4, NOTCH1, NUP62, CSRNP2, GTF2F2, HOXB9, E2F3, CHURC1, ELF1, NIF3L1, ELF4, MITF, NFKB1, CAMKK2, CCNE1, MKL2, …	1320	581	13528	1.7463	6.32883e-05
GOTERM_CC_FAT	GO:0005856~cytoskeleton	187	9.98932	3.79609e-08	ALS2, CEP72, DYNC1LI1, DYNC1LI2, CAPZA2, CEP78, IQGAP2, CBX3, CDC16, CD2AP, KLHL2, CTNNB1, HOOK3, CEP70, KLHL5, ANK1, ANK3, KIFAP3, INTS6, CEP290, ASPM, MYO6, FAM82A1, KIF5B, MPDZ, FAM82A2, ENC1, DCTN5, CEP152, DCTN4, BICD2, ARPC1A, CCDC6, MAPK1, NDEL1, MAD2L1, CEP350, LCA5, FNBP1L, CLIP1, BIN3, ARL8B, MAP7D1, DST, ADD3, LRPPRC, DNAH11, LMNB1, NEK2, GNE, DNAH14, NOSTRIN, IGF2BP2, CHEK1, ANLN, AKA…	1186	1381	12782	1.45936	5.55221e-05
GOTERM_BP_FAT	GO:0006351~transcription, DNA-dependent	60	3.20513	4.07791e-08	CCNT2, COPS2, E2F3, ARID4A, LMO4, NFKB1, MKI67IP, MED23, CBFB, FUBP1, MAX, GTF2E2, GTF2H2D, GTF2H2C, HSF2, MED27, NFIL3, KDM5A, MTERFD3, FOSL1, MYC, NFX1, CCNH, MED14, MED13, CDK7, GTF2B, GTF2H2, ELL2, GTF2H1, GTF2H2B, MED7, MED4, HIF1A, EREG, GTF2I, ASH1L, NCOA6, MNT, NFE2L2, NFE2L3, MYNN, NR3C1, NFYA, IVNS1ABP, ARNT, ECD, NFAT5, ETV1, GTF3C2, ERCC3, NFATC3, NFATC1, CEBPB, MLL, EPAS1, NFRKB, CRE…	1320	292	13528	2.10585	7.48703e-05
GOTERM_MF_FAT	GO:0016887~ATPase activity	65	3.47222	4.64765e-08	ATP6V0E1, ATP1B3, DICER1, IDE, ATP2B1, DDX17, GTF2H2D, DDX18, LONP2, ATP2B4, GTF2H2C, ATP8B2, DHX36, DDX21, DHX35, DDX10, LONRF1, MDN1, LONRF2, CCNH, G3BP1, CDK7, ATP6V1D, GTF2H2, GTF2H1, GTF2H2B, ATP6V1C1, KIF1B, BPTF, ASCC3, ATP2C1, ABCA8, DNAH11, BLM, ATP6V1B2, C10ORF88, DDX46, DDX3X, DDX19A, ABCD3, CHD1, CHD6, ERCC3, HSPA8, MSH6, ATP11B, BRIP1, ATP11A, ATAD2, ATP11C, ATP13A3, DDX5, KIAA0564, …	1246	334	12983	2.02779	7.41948e-05
GOTERM_CC_FAT	GO:0000793~condensed chromosome	34	1.81624	4.75444e-08	BLM, NEK2, AHCTF1, CBX3, CHEK1, MKI67IP, KIF2C, NCAPH, CENPA, NCAPG, CENPC1, CLASP1, NUP37, CLASP2, NUP133, CENPN, BOD1, MKI67, DSN1, CREBBP, CENPF, CASC5, CENPE, CENPK, BRCA1, NCAPD3, CHMP1A, MAD2L1, NDEL1, NSL1, BUB1B, ADD3, NUP43, LRPPRC	1186	129	12782	2.84056	6.9539e-05
GOTERM_CC_FAT	GO:0000776~kinetochore	25	1.33547	5.73117e-08	NUP160, AHCTF1, CBX5, KIF2C, CENPA, CENPC1, NUP37, CLASP1, CLASP2, BUB3, CENPN, BOD1, NUP133, DSN1, CREBBP, CASC5, CENPF, CENPE, CENPK, MAD2L1, NDEL1, NSL1, CLIP1, BUB1B, NUP43	1186	77	12782	3.49916	8.38248e-05
GOTERM_BP_FAT	GO:0045941~positive regulation of transcription	96	5.12821	6.04037e-08	MEF2C, MORF4L2, NAA15, NAA16, FOXO1, FOXO3, MED21, CNOT7, CBFB, CTNNB1, GATA2, MLL5, FOXO3B, CCNA2, BCL10, MYO6, ARID1A, MED14, ARID1B, MED13, MECOM, HHEX, MAPK1, HIF1A, NFE2L2, BLM, ONECUT2, ARNT, MEIS2, ASF1A, DVL3, MLL, NFE2, EPAS1, MAML2, CREBBP, NR4A2, DDX5, BRCA1, HDAC4, NOTCH1, NUP62, CSRNP2, GTF2F2, HOXB9, ELF1, CHURC1, E2F3, NIF3L1, ELF4, MITF, NFKB1, CAMKK2, CCNE1, MKL2, KDM5A, NR2F2, F…	1320	564	13528	1.74442	0.000110901
GOTERM_MF_FAT	GO:0030528~transcription regulator activity	206	11.0043	6.24163e-08	MEF2C, MEF2A, MED23, MED22, MED21, MXI1, MED20, CTNNB1, GTF2H2D, GTF2H2C, MED27, CREB3L2, CEP290, FOXO3B, HMG20A, MED14, MED13, MECOM, GTF2H2B, MLLT10, MNT, LYL1, LHX1, LHX6, BCOR, DNMT3B, NKRF, AEBP2, MLL, KLF9, MAML2, CREBBP, DDX5, GCFC1, NOTCH1, NUP62, DMTF1, CSRNP2, MLX, NCOR1, KLF3, BACH1, COPS2, ELF1, ELF2, ELF4, FOXA3, MITF, NFKB1, CCNE1, BLZF1, HSF2, NR2F6, NR2F2, GATAD1, MYB, MYC, BRD8, …	1246	1512	12983	1.41962	9.9641e-05
GOTERM_MF_FAT	GO:0042623~ATPase activity, coupled	56	2.99145	6.44962e-08	ATP6V0E1, ATP1B3, DICER1, ATP2B1, DDX17, GTF2H2D, ATP2B4, LONP2, DDX18, GTF2H2C, ATP8B2, DDX21, DHX36, DHX35, DDX10, LONRF1, LONRF2, CCNH, G3BP1, CDK7, ATP6V1D, GTF2H2, GTF2H2B, GTF2H1, ATP6V1C1, BPTF, ASCC3, ATP2C1, ABCA8, BLM, ATP6V1B2, DDX46, DDX3X, DDX19A, ABCD3, CHD1, CHD6, ERCC3, HSPA8, ATP11B, BRIP1, ATP11A, ATP11C, DDX5, ATP13A3, MNAT1, DNA2, CRBN, ATP2A2, GTF2F2, DDX59, DDX50, ABCC4, ABC…	1246	272	12983	2.14524	0.000102961
GOTERM_BP_FAT	GO:0032774~RNA biosynthetic process	60	3.20513	6.76205e-08	CCNT2, COPS2, E2F3, ARID4A, LMO4, NFKB1, MKI67IP, MED23, CBFB, FUBP1, MAX, GTF2E2, GTF2H2D, GTF2H2C, HSF2, MED27, NFIL3, KDM5A, MTERFD3, FOSL1, MYC, NFX1, CCNH, MED14, MED13, CDK7, GTF2B, GTF2H2, ELL2, GTF2H1, GTF2H2B, MED7, MED4, HIF1A, EREG, GTF2I, ASH1L, NCOA6, MNT, NFE2L2, NFE2L3, MYNN, NR3C1, NFYA, IVNS1ABP, ARNT, ECD, NFAT5, ETV1, GTF3C2, ERCC3, NFATC3, NFATC1, CEBPB, MLL, EPAS1, NFRKB, CRE…	1320	296	13528	2.0774	0.000124151
GOTERM_BP_FAT	GO:0006259~DNA metabolic process	88	4.70085	8.65876e-08	MORF4L1, CLSPN, NBN, APLF, MORF4L2, MCM10, CCNE2, FANCL, ANKRD17, MCM9, EPC2, MLL5, MCM8, CASP3, GTF2H2D, GTF2H2C, DKC1, FANCE, FANCF, CRY1, MYC, CDC7, ESCO1, C5ORF51, CDC6, CCDC88A, DFFA, C11ORF30, CCNH, DTL, GEN1, DFFB, LIG3, APTX, MND1, MBD4, CDK7, MCM3, MCM4, ESCO2, GTF2H2, JMY, GTF2H1, GTF2H2B, DCLRE1C, EYA3, NCOA6, NHEJ1, DSCC1, BLM, DNAH14, LIN9, MRE11A, BCCIP, CHEK1, GIN1, ERCC3, DNMT3B, …	1320	506	13528	1.78235	0.000158975
GOTERM_BP_FAT	GO:0045935~positive regulation of nucleobase, nucleoside, nucleotide and nucleic acid metabolic process	103	5.50214	9.20744e-08	MEF2C, MORF4L2, NAA15, FOXO1, NAA16, FOXO3, MED21, CNOT7, CBFB, CTNNB1, GATA2, MLL5, FOXO3B, CCNA2, BCL10, MYO6, MED14, ARID1A, MED13, ARID1B, MECOM, MAPK1, HHEX, HIF1A, NFE2L2, BLM, ADORA2B, ONECUT2, ARNT, MEIS2, ASF1A, DVL3, MLL, NFE2, MAP2K1, EPAS1, MAML2, CREBBP, NR4A2, DDX5, BRCA1, DNA2, HDAC4, NOTCH1, NUP62, CSRNP2, GTF2F2, HOXB9, E2F3, CHURC1, ELF1, NIF3L1, ELF4, MITF, NFKB1, HNRPLL, CAMKK…	1320	624	13528	1.69166	0.000169048
GOTERM_CC_FAT	GO:0000777~condensed chromosome kinetochore	21	1.12179	1.11982e-07	NUP133, CENPN, BOD1, DSN1, CREBBP, CENPF, AHCTF1, CASC5, CENPE, CENPK, KIF2C, MAD2L1, NDEL1, CENPA, CENPC1, NSL1, BUB1B, CLASP1, NUP37, CLASP2, NUP43	1186	58	12782	3.90216	0.000163787
GOTERM_BP_FAT	GO:0044265~cellular macromolecule catabolic process	115	6.14316	1.29148e-07	EIF2C1, BTRC, IDE, CDC16, CD2AP, ERLEC1, CUL3, G2E3, GTF2H2D, CUL5, GTF2H2C, FBXO28, ITCH, FBXO21, FBXO22, CUL1, ADAM9, DFFA, DTL, DFFB, ENC1, BRAP, GTF2H2B, MIB1, DCUN1D1, KDM2B, MAD2L1, FBXO16, FBXL4, ASB3, ANAPC7, FBXL3, EIF2C4, FBXO11, DERL1, ANAPC13, LIN28B, ARIH1, FBXW7, HNRNPD, FBXO5, FBXW2, FBXO3, FBXO9, FBXO8, FBXO45, HECTD1, FOXRED2, CDC23, HACE1, CASC3, CDC27, BRCA1, FBXO38, DNA2, DCP2…	1320	725	13528	1.62562	0.000237115
GOTERM_BP_FAT	GO:0051254~positive regulation of RNA metabolic process	84	4.48718	1.47424e-07	MEF2C, E2F3, ELF1, NIF3L1, ELF4, MORF4L2, MITF, NAA15, FOXO1, NAA16, NFKB1, FOXO3, CNOT7, MED21, HNRPLL, CBFB, CTNNB1, GATA2, CCNE1, MLL5, MKL2, NR2F2, FOXO3B, FGF2, MYC, FOSL1, EGR1, BCL10, MYO6, CCNH, LEF1, MED14, ARID1A, MED13, ARID1B, CDK7, MECOM, GTF2H1, NRIP1, MED6, HHEX, NCOA1, HIF1A, BPTF, NCOA3, HIPK2, NCOA6, CAND1, NFE2L2, ONECUT2, FHL2, NFYB, NFYA, ARNT, MEIS2, C11ORF9, MAP3K1, NFAT5, …	1320	481	13528	1.78976	0.000270671
GOTERM_BP_FAT	GO:0006357~regulation of transcription from RNA polymerase II promoter	115	6.14316	1.52063e-07	MEF2C, MORF4L2, CNOT2, FOXO1, MED23, CBX2, MED22, FOXO3, MED21, CNOT7, MED20, CBFB, CTNNB1, GATA2, MED27, FOXO3B, MYO6, MED14, MED13, MECOM, HHEX, HIF1A, ONECUT2, ARNT, NR2C1, MEIS2, BCOR, NFE2, MLL, EHMT1, EPAS1, MAP2K1, KLF9, MAML2, CREBBP, NR4A2, BRIP1, MED13L, BRCA1, FOXP1, CDKN1C, HOXB4, HDAC4, NOTCH1, CSRNP2, NEDD4, GTF2F2, HOXB9, ABL1, HDAC8, NCOR1, ELF1, ELF2, ELF4, E2F6, FOXK2, MITF, DEK…	1320	727	13528	1.62115	0.000279187
GOTERM_CC_FAT	GO:0000775~chromosome, centromeric region	32	1.7094	2.11339e-07	NUP160, AHCTF1, CBX3, CBX5, KIF2C, CENPA, OIP5, CENPC1, CLASP1, NUP37, CLASP2, HELLS, BUB3, NUP133, CENPN, BOD1, MKI67, DSN1, CENPQ, CREBBP, JRKL, CENPF, CASC5, CENPE, CENPK, MAD2L1, NDEL1, NSL1, BUB1B, CLIP1, NUP43, DSCC1	1186	124	12782	2.78127	0.000309106
GOTERM_BP_FAT	GO:0051173~positive regulation of nitrogen compound metabolic process	104	5.55556	2.36787e-07	MEF2C, MORF4L2, NAA15, FOXO1, NAA16, FOXO3, MED21, CNOT7, CBFB, CTNNB1, GATA2, MLL5, FOXO3B, CCNA2, BCL10, MYO6, MED14, ARID1A, MED13, ARID1B, MECOM, MAPK1, HHEX, HIF1A, NFE2L2, BLM, ADORA2B, ONECUT2, ARNT, MEIS2, ASF1A, DVL3, MLL, NFE2, EPAS1, MAP2K1, MAML2, CREBBP, NR4A2, DDX5, BRCA1, DNA2, HDAC4, NOTCH1, NUP62, CSRNP2, GTF2F2, HOXB9, E2F3, CHURC1, ELF1, NIF3L1, ELF4, MITF, NFKB1, HNRPLL, CAMKK…	1320	644	13528	1.65503	0.000434739
GOTERM_CC_FAT	GO:0000779~condensed chromosome, centromeric region	22	1.17521	2.59853e-07	NUP133, CENPN, BOD1, DSN1, CREBBP, CENPF, AHCTF1, CBX3, CASC5, CENPE, CENPK, KIF2C, MAD2L1, NDEL1, CENPA, CENPC1, NSL1, BUB1B, CLASP1, NUP37, CLASP2, NUP43	1186	66	12782	3.59247	0.000380064
GOTERM_BP_FAT	GO:0016568~chromatin modification	55	2.93803	3.5493e-07	BMI1, MORF4L1, KDM6A, EZH1, MORF4L2, CBX3, CBX2, EPC2, MLL5, BRPF3, EED, MLL3, KDM5A, KDM5B, BRD8, C11ORF30, HMG20A, ARID1A, ARID1B, CHRAC1, EYA3, KDM2B, BPTF, ASH1L, JMJD1C, EP400, MEAF6, C14ORF169, CDC73, NR3C1, ARID2, CHD9, CHD7, LEO1, CHD1, KDM3A, KDM3B, BCOR, CHD6, ASF1A, DNMT3B, MYSM1, HELLS, AEBP2, CSRP2BP, EHMT1, MLL, KAT2B, CREBBP, CTR9, HDAC4, ATXN7, KDM4C, NCOR1, HDAC8	1320	274	13528	2.05718	0.00065165
GOTERM_BP_FAT	GO:0009057~macromolecule catabolic process	120	6.41026	3.83353e-07	EIF2C1, BTRC, IDE, CDC16, CD2AP, ERLEC1, CUL3, G2E3, GTF2H2D, CUL5, GTF2H2C, FBXO28, ITCH, FBXO21, FBXO22, CUL1, ADAM9, DTL, DFFA, DFFB, ENC1, BRAP, GTF2H2B, GNS, MIB1, DCUN1D1, KDM2B, MAD2L1, FBXO16, FBXL4, ASB3, ANAPC7, FBXL3, EIF2C4, FBXO11, DERL1, ANAPC13, LIN28B, ARIH1, FBXW7, HNRNPD, FBXO5, FBXW2, FBXO3, FBXO9, FBXO45, FBXO8, HECTD1, FOXRED2, CDC23, HACE1, CASC3, CDC27, BRCA1, FBXO38, DNA2,…	1320	781	13528	1.57467	0.000703832
GOTERM_BP_FAT	GO:0045893~positive regulation of transcription, DNA-dependent	82	4.38034	4.16465e-07	MEF2C, E2F3, ELF1, NIF3L1, ELF4, MORF4L2, MITF, NAA15, FOXO1, NAA16, NFKB1, FOXO3, CNOT7, MED21, CBFB, CTNNB1, GATA2, CCNE1, MLL5, MKL2, NR2F2, FOXO3B, FGF2, MYC, FOSL1, EGR1, BCL10, MYO6, CCNH, LEF1, MED14, ARID1A, MED13, ARID1B, CDK7, MECOM, GTF2H1, NRIP1, MED6, HHEX, NCOA1, HIF1A, BPTF, NCOA3, HIPK2, NCOA6, CAND1, NFE2L2, ONECUT2, FHL2, NFYB, NFYA, ARNT, MEIS2, C11ORF9, MAP3K1, NFAT5, ERCC3, N…	1320	477	13528	1.76179	0.000764627
GOTERM_CC_FAT	GO:0005643~nuclear pore	24	1.28205	4.29269e-07	NUP133, NUP153, AGFG1, NUP160, NUP88, IPO11, NUP62CL, AHCTF1, NUPL1, NUP214, MAD2L1, NUP62, DDX19A, IPO7, NUP205, KPNA6, NUP37, KPNA4, KPNA3, NUP35, EIF5A2, NUP43, LBR, KPNA1	1186	79	12782	3.27415	0.000627853
GOTERM_BP_FAT	GO:0010557~positive regulation of macromolecule biosynthetic process	104	5.55556	5.04091e-07	MEF2C, MORF4L2, NAA15, FOXO1, NAA16, FOXO3, MED21, CNOT7, CBFB, CTNNB1, GATA2, MLL5, FOXO3B, CCNA2, BCL10, IRS2, MYO6, MED14, ARID1A, MED13, ARID1B, MECOM, MAPK1, HHEX, HIF1A, NFE2L2, BLM, ONECUT2, ARNT, MEIS2, DYRK2, ASF1A, DVL3, MLL, NFE2, EPAS1, MAML2, CREBBP, NR4A2, DDX5, BRCA1, DNA2, HDAC4, NOTCH1, NUP62, CSRNP2, GTF2F2, HOXB9, MTOR, E2F3, CHURC1, ELF1, NIF3L1, ELF4, MITF, NFKB1, CAMKK2, CCN…	1320	654	13528	1.62973	0.000925506
GOTERM_MF_FAT	GO:0016563~transcription activator activity	72	3.84615	5.43951e-07	CHURC1, E2F3, ELF1, ELF2, ELF4, MITF, FOXO1, MED23, FOXO3, MED21, CNOT7, CBFB, CTNNB1, MAX, CCNE1, MLL5, HSF2, MED27, CEP290, MKL2, FOXO3B, KDM5A, MYB, FOSL1, EGR1, BCL10, LEF1, ARID1A, MED14, MED13, ARID1B, CDK7, JMY, NRIP1, MED6, MED7, MED4, NCOA1, NCOA3, NCOA6, MNT, CAND1, NFE2L2, NFE2L3, GLIS2, FHL2, NFYA, NR2C2, ATF2, ARNT, ECD, NPAT, HNRNPD, NFATC2, ING1, MYSM1, NFATC1, NFE2, CEBPB, KAT2B, …	1246	410	12983	1.82981	0.000868358
GOTERM_BP_FAT	GO:0006974~response to DNA damage stimulus	68	3.63248	5.44631e-07	MORF4L1, CLSPN, MRPS35, NBN, APLF, MORF4L2, FOXO3, FANCL, ANKRD17, EPC2, CASP3, GTF2H2D, GTF2H2C, FANCE, FANCF, CRY1, FOXO3B, CCNA2, ESCO1, CDK1, MYO6, LYN, DTL, C11ORF30, CCNH, GEN1, LIG3, APTX, MBD4, CDK7, ESCO2, GTF2H2, JMY, GTF2H1, GTF2H2B, EYA3, DCLRE1C, MAPK1, CCND1, HIPK1, HIPK2, NCOA6, NHEJ1, BLM, MRE11A, NEK1, BCCIP, CHEK1, DYRK2, ERCC3, ERCC4, ASF1A, FEN1, EXO1, MSH6, MSH3, BRIP1, BRCA2…	1320	373	13528	1.86836	0.000999937
GOTERM_BP_FAT	GO:0031328~positive regulation of cellular biosynthetic process	107	5.71581	8.13261e-07	MEF2C, MORF4L2, NAA15, FOXO1, NAA16, FOXO3, MED21, CNOT7, CBFB, CTNNB1, GATA2, MLL5, FOXO3B, CCNA2, BCL10, IRS2, MYO6, MED14, ARID1A, MED13, ARID1B, MECOM, MAPK1, HHEX, HIF1A, NFE2L2, BLM, ADORA2B, ONECUT2, ARNT, MEIS2, DYRK2, ASF1A, DVL3, MLL, NFE2, EPAS1, MAML2, CREBBP, NR4A2, ARPP19, DDX5, BRCA1, DNA2, HDAC4, NOTCH1, NUP62, CSRNP2, GTF2F2, HOXB9, MTOR, E2F3, CHURC1, ELF1, NIF3L1, ELF4, MITF, N…	1320	685	13528	1.60086	0.00149314
GOTERM_BP_FAT	GO:0045449~regulation of transcription	322	17.2009	8.19935e-07	MEF2C, MEF2A, EIF2C1, BBX, NAA15, ASCC1, NAA16, MED23, MED22, MXI1, MED21, MED20, CTNNB1, EPC2, GTF2H2D, CDCA7, GTF2H2C, MED28, MED27, CREB3L2, FOXO3B, CRY1, CCNA2, MTERFD3, C11ORF30, HMG20A, MED14, MED13, MECOM, C14ORF43, GTF2H2B, MAPK1, BAZ1A, ASCC3, MNT, CDCA7L, CRTC3, GPBP1L1, KRAS, LHX1, LYL1, DMD, LEO1, LHX6, BCOR, DNMT3B, NKRF, ASXL2, DVL3, AEBP2, NRBF2, MLL, KLF9, MAP2K1, ASXL1, CREBBP, M…	1320	2601	13528	1.26875	0.00150539
GOTERM_MF_FAT	GO:0003682~chromatin binding	35	1.86966	1.4743e-06	MORF4L1, ARID4A, EZH1, MITF, ARID4B, CBX3, CBX2, CBX5, CTNNB1, CHD9, CDYL, CHD7, CENPA, CHD1, CHD6, ASF1A, NFATC3, HELLS, MSH6, CDC6, MLL, ADNP, CENPF, LEF1, APTX, MBD2, ATRX, NOTCH1, NCOA1, NUP62, ATXN7, NCOA6, CHAF1A, CUX1, MPHOSPH8	1246	150	12983	2.43127	0.00235353
GOTERM_CC_FAT	GO:0005694~chromosome	75	4.00641	1.5592e-06	MORF4L1, CLSPN, NBN, ARID4A, HP1BP3, ARID4B, CBX3, CBX2, MKI67IP, HMGN4, CBX5, KIF2C, CSNK2A1, OIP5, NUP37, NUP133, DSN1, APTX, MBD4, MCM3, MBD2, NCAPD3, CHRAC1, CHMP1A, BAZ1A, NDEL1, MAD2L1, NSL1, BUB1B, CLIP1, LIN54, NUP43, ADD3, LRPPRC, DSCC1, NUP160, BLM, NEK2, AHCTF1, CHEK1, CHD9, NCAPH, CDYL, CHD7, CENPA, NCAPG, CENPC1, HNRNPD, CHD1, CLASP1, CLASP2, CHD6, DNMT3B, ERCC4, HELLS, BUB3, MSH6, B…	1186	460	12782	1.75719	0.00228048
GOTERM_BP_FAT	GO:0009891~positive regulation of biosynthetic process	107	5.71581	1.63521e-06	MEF2C, MORF4L2, NAA15, FOXO1, NAA16, FOXO3, MED21, CNOT7, CBFB, CTNNB1, GATA2, MLL5, FOXO3B, CCNA2, BCL10, IRS2, MYO6, MED14, ARID1A, MED13, ARID1B, MECOM, MAPK1, HHEX, HIF1A, NFE2L2, BLM, ADORA2B, ONECUT2, ARNT, MEIS2, DYRK2, ASF1A, DVL3, MLL, NFE2, EPAS1, MAML2, CREBBP, NR4A2, ARPP19, DDX5, BRCA1, DNA2, HDAC4, NOTCH1, NUP62, CSRNP2, GTF2F2, HOXB9, MTOR, E2F3, CHURC1, ELF1, NIF3L1, ELF4, MITF, N…	1320	695	13528	1.57782	0.0030022
GOTERM_BP_FAT	GO:0000079~regulation of cyclin-dependent protein kinase activity	19	1.01496	1.79443e-06	CCNT2, CDC6, GTPBP4, BLM, BCCIP, CHEK1, CDK7, CDC25C, LATS1, LATS2, GTF2H1, CCNE2, CDKN1C, MNAT1, CCND1, CASP3, CCND3, CCND2, ADAM17	1320	54	13528	3.60595	0.00329453
GOTERM_BP_FAT	GO:0016310~phosphorylation	119	6.35684	2.28325e-06	DSTYK, CSNK2A2, MAP3K7, MAP3K5, MAP3K4, CSNK2A1, CLK2, COL4A3BP, GAB1, MLKL, ADAM9, CSNK1G1, MYLK3, MARK3, MAP4K3, MAP4K4, MAPK1, MAP4K5, EIF2AK1, MAPK6, DLD, BMP2K, MAPK9, MAPK8, CSNK1G3, NEK4, NEK6, NEK7, CAV2, FGFR3, NEK3, ADORA2B, NEK2, NEK1, MAPKAPK5, ADRBK2, CHEK1, ATP6V1B2, MAPKAPK2, MST4, EPHB4, DYRK3, DYRK2, NIN, MAP2K1, MAP2K4, AK3, NDUFV3, NTRK1, DYRK1A, GRK6, CDC42BPA, MTOR, IKBKB, AB…	1320	800	13528	1.52446	0.00419196
GOTERM_BP_FAT	GO:0006468~protein amino acid phosphorylation	103	5.50214	2.28413e-06	DSTYK, CSNK2A2, MAP3K7, MAP3K5, MAP3K4, CSNK2A1, CLK2, COL4A3BP, GAB1, MLKL, ADAM9, CSNK1G1, MYLK3, MARK3, MAP4K3, MAPK1, MAP4K4, MAP4K5, EIF2AK1, MAPK6, BMP2K, MAPK9, MAPK8, CSNK1G3, NEK4, NEK6, NEK7, CAV2, FGFR3, NEK3, ADORA2B, NEK2, MAPKAPK5, NEK1, ADRBK2, CHEK1, MAPKAPK2, MST4, EPHB4, DYRK3, DYRK2, NIN, MAP2K1, MAP2K4, NTRK1, DYRK1A, GRK6, CDC42BPA, MTOR, IKBKB, ABL1, ABL2, FPGT, CDK19, CDK17…	1320	667	13528	1.5826	0.00419359
GOTERM_MF_FAT	GO:0003723~RNA binding	107	5.71581	3.38478e-06	NAF1, EIF2C1, LSM6, ASCC1, CNOT6, DDX17, DDX18, EIF1AX, LSM5, DDX21, DDX10, LUC7L3, KRR1, HNRNPA2B1, AARS, FMR1, CSTF2T, HNRNPR, HNRNPU, EARS2, KDM2B, CELF2, CELF1, AKAP1, LRPPRC, EIF2C4, MRPS17, AGFG1, NHP2L1, FARS2, IGF2BP1, IGF2BP2, IGF2BP3, DUSP11, LIN28B, NAA38, DDX46, DDX3X, METTL3, HNRNPF, HNRNPD, NKRF, CSTF2, EIF1AD, IREB2, MTHFSD, CASC3, DDX5, LARP4B, FXR1, EIF4E, DCP2, DDX59, DDX50, CST…	1246	718	12983	1.5528	0.00540331
GOTERM_BP_FAT	GO:0006325~chromatin organization	66	3.52564	3.76199e-06	BMI1, MORF4L1, KDM6A, ARID4A, HP1BP3, EZH1, MORF4L2, ARID4B, CBX3, CBX2, NAP1L4, CBX5, EPC2, MLL5, BRPF3, EED, MLL3, KDM5A, KDM5B, BRD8, C11ORF30, HMG20A, ARID1A, ARID1B, CHRAC1, EYA3, KDM2B, BPTF, ASH1L, JMJD1C, EP400, MEAF6, C14ORF169, CDC73, NR3C1, ARID2, CHD9, CDYL, CHD7, CENPA, LEO1, CHD1, KDM3A, KDM3B, BCOR, CHD6, DNMT3B, ASF1A, HELLS, MYSM1, AEBP2, CSRP2BP, NFE2, KAT2B, EHMT1, MLL, CREBBP,…	1320	378	13528	1.78942	0.00690678
GOTERM_BP_FAT	GO:0051329~interphase of mitotic cell cycle	27	1.44231	4.19343e-06	BLM, E2F6, CHEK1, LATS1, ITGB1, LATS2, CUL3, CCNE1, CUL5, NPAT, CUL1, NFATC1, CDC7, CDC6, CDC23, CENPF, CDK6, CDC25C, CDKN1C, MNAT1, CCND1, CUL4A, CCND2, ADAM17, MDM2, ABL1, ACVR1	1320	103	13528	2.6865	0.00769886
GOTERM_BP_FAT	GO:0006793~phosphorus metabolic process	138	7.37179	4.38418e-06	DSTYK, CSNK2A2, MAP3K7, MAP3K5, CSNK2A1, MAP3K4, CLK2, COL4A3BP, GAB1, MLKL, ADAM9, CSNK1G1, MYLK3, MARK3, MAP4K3, MAP4K4, MAPK1, MAP4K5, EIF2AK1, MAPK6, DLD, BMP2K, MAPK9, MAPK8, CSNK1G3, NEK4, NEK6, NEK7, CAV2, FGFR3, ADORA2B, NEK3, NEK2, NEK1, MAPKAPK5, ADRBK2, CHEK1, DUSP11, ATP6V1B2, MAPKAPK2, MST4, EPHB4, GPD1L, DYRK3, DYRK2, GPD2, NIN, MAP2K1, MAP2K4, AK3, NDUFV3, NTRK1, DYRK1A, GRK6, CDC4…	1320	973	13528	1.45354	0.00804905
GOTERM_BP_FAT	GO:0006796~phosphate metabolic process	138	7.37179	4.38418e-06	DSTYK, CSNK2A2, MAP3K7, MAP3K5, CSNK2A1, MAP3K4, CLK2, COL4A3BP, GAB1, MLKL, ADAM9, CSNK1G1, MYLK3, MARK3, MAP4K3, MAP4K4, MAPK1, MAP4K5, EIF2AK1, MAPK6, DLD, BMP2K, MAPK9, MAPK8, CSNK1G3, NEK4, NEK6, NEK7, CAV2, FGFR3, ADORA2B, NEK3, NEK2, NEK1, MAPKAPK5, ADRBK2, CHEK1, DUSP11, ATP6V1B2, MAPKAPK2, MST4, EPHB4, GPD1L, DYRK3, DYRK2, GPD2, NIN, MAP2K1, MAP2K4, AK3, NDUFV3, NTRK1, DYRK1A, GRK6, CDC4…	1320	973	13528	1.45354	0.00804905
GOTERM_BP_FAT	GO:0045184~establishment of protein localization	114	6.08974	4.51322e-06	GRPEL2, AP4E1, AP1G1, CHMP5, CHMP7, NUP62CL, KLHL2, HOOK3, ANK3, CEP290, NUP37, NUP35, NUP133, MYO6, GOLT1B, NUPL1, MAPK1, LCA5, NUP43, AFTPH, ARFGAP3, DERL1, NAPG, MTX2, CCDC91, ARF6, LMAN1, CHMP2B, MIA3, MACF1, LIN7C, ARFIP1, EPS15, NUP62, NEDD4, ARF3, ARF4, GOSR2, GOSR1, FBXO34, AP1AR, HPS4, CLTC, IMMP2L, BLZF1, LONP2, AP1S2, DNAJC14, FXC1, GOPC, NECAP2, AGAP1, FGF2, AGAP3, DNAJC19, AP3B1, KDE…	1320	769	13528	1.51928	0.00828593
GOTERM_BP_FAT	GO:0007017~microtubule-based process	49	2.61752	4.76679e-06	CEP72, CNP, CTNNB1, HOOK3, OFD1, KIF2C, KIFAP3, KIF2A, OPA1, KIF5B, KIF15, NUSAP1, KIF16B, BICD2, EML4, NDEL1, KIF1B, BUB1B, DST, DYNC1I2, LRPPRC, DNAH11, CAV2, HAUS6, CEP120, NEK2, DNAH14, HAUS2, AURKAPS1, MACF1, KLC1, CENPA, FBXO5, CLASP1, KIF21A, KIF21B, KIF3A, MAP2K1, CKAP5, CEP135, MAP1B, KIF18A, BRCA2, DOCK7, CENPE, CENPJ, BRCA1, KIF20B, NCOR1	1320	253	13528	1.98488	0.00875146
GOTERM_BP_FAT	GO:0006281~DNA repair	53	2.8312	5.70176e-06	MORF4L1, CLSPN, NBN, APLF, MORF4L2, FANCL, ANKRD17, GTF2H2D, EPC2, GTF2H2C, FANCE, FANCF, CRY1, ESCO1, GEN1, C11ORF30, CCNH, LIG3, APTX, MBD4, CDK7, GTF2H2, ESCO2, GTF2H2B, GTF2H1, JMY, EYA3, DCLRE1C, NCOA6, NHEJ1, BLM, MRE11A, BCCIP, CHEK1, ERCC3, ERCC4, ASF1A, FEN1, EXO1, MSH6, MSH3, BRIP1, BRCA2, BRCA1, ATRX, MNAT1, DNA2, ATXN3, CUL4A, CSNK1D, ALKBH1, CUL4B, ABL1, CHAF1A, ALKBH2, BARD1	1320	284	13528	1.91257	0.0104679
GOTERM_BP_FAT	GO:0030518~steroid hormone receptor signaling pathway	19	1.01496	5.70446e-06	KLF9, FHL2, ARID1A, MED14, CDK7, MED13, NR3C1, BRCA1, CTNNB1, NRIP1, CCNE1, NCOA1, MED4, NCOA3, NEDD4, NCOA6, DNAJA1, KDM3A, JAK2	1320	58	13528	3.35726	0.0104729
GOTERM_CC_FAT	GO:0044427~chromosomal part	64	3.4188	5.81534e-06	MORF4L1, NBN, ARID4A, HP1BP3, ARID4B, CBX3, CBX2, HMGN4, CBX5, KIF2C, CSNK2A1, OIP5, NUP37, NUP133, DSN1, APTX, MBD4, MCM3, MBD2, NCAPD3, CHRAC1, NDEL1, MAD2L1, NSL1, BUB1B, CLIP1, NUP43, DSCC1, BLM, NUP160, AHCTF1, CHEK1, CHD9, NCAPH, CDYL, CHD7, NCAPG, CENPA, CENPC1, CHD1, CLASP1, CLASP2, CHD6, DNMT3B, ERCC4, HELLS, BUB3, MSH6, BOD1, CENPN, MKI67, CENPQ, CREB1, CREBBP, JRKL, CASC5, CENPF, CENPE…	1186	386	12782	1.78693	0.00850526
GOTERM_BP_FAT	GO:0007059~chromosome segregation	23	1.22863	6.34478e-06	DSN1, NEK2, KIF18A, CENPF, CDC23, NUSAP1, CENPE, LATS1, BRCA1, NCAPD3, NCAPH, CHMP1A, NDEL1, MAD2L1, NIPBL, NCAPG, NSL1, NUP37, ARL8B, NUP43, NEK6, BUB3, DSCC1	1320	81	13528	2.91006	0.0116484
GOTERM_MF_FAT	GO:0004386~helicase activity	32	1.7094	7.05849e-06	BTAF1, BLM, DICER1, CHD9, DDX17, CHD7, DDX18, DDX46, DDX3X, DDX19A, CHD1, DDX21, DHX36, DHX35, DDX10, CHD6, ERCC3, HELLS, DHX32, G3BP1, BRIP1, DDX5, MCM4, ATRX, DNA2, ASCC3, DDX59, GTF2F2, DDX50, DHX40, DDX52, EP400	1246	140	12983	2.38166	0.0112676
GOTERM_BP_FAT	GO:0051325~interphase	27	1.44231	7.38673e-06	BLM, E2F6, CHEK1, LATS1, ITGB1, LATS2, CUL3, CCNE1, CUL5, NPAT, CUL1, NFATC1, CDC7, CDC6, CDC23, CENPF, CDK6, CDC25C, CDKN1C, MNAT1, CCND1, CUL4A, CCND2, ADAM17, MDM2, ABL1, ACVR1	1320	106	13528	2.61046	0.0135612
GOTERM_MF_FAT	GO:0030145~manganese ion binding	34	1.81624	7.61127e-06	ME1, GALNT1, B3GALT6, GALNT7, GBGT1, MRE11A, DICER1, GALNT4, EPT1, EXTL2, CEPT1, GALNT10, ARG2, DYRK2, GALNT11, GALNT12, FEN1, B4GALT4, B4GALT5, B4GALT1, NUDT19, NUDT12, NUDT4, NUDT15, IDH3A, GART, B3GAT2, ACVR2B, DCP2, ATP2C1, NUDT4P1, ABL1, ABL2, ACVR1, BMPR1A	1246	154	12983	2.30046	0.0121499
GOTERM_BP_FAT	GO:0015031~protein transport	112	5.98291	8.45709e-06	GRPEL2, AP4E1, AP1G1, CHMP5, CHMP7, NUP62CL, KLHL2, HOOK3, CEP290, NUP37, NUP35, NUP133, MYO6, GOLT1B, NUPL1, MAPK1, LCA5, NUP43, AFTPH, ARFGAP3, DERL1, NAPG, MTX2, ARF6, CCDC91, LMAN1, CHMP2B, MIA3, MACF1, LIN7C, ARFIP1, EPS15, NUP62, NEDD4, ARF3, ARF4, GOSR2, GOSR1, FBXO34, AP1AR, HPS4, CLTC, IMMP2L, BLZF1, LONP2, AP1S2, DNAJC14, FXC1, GOPC, NECAP2, AGAP1, FGF2, AGAP3, DNAJC19, AP3B1, KDELR3, K…	1320	762	13528	1.50634	0.0155261
GOTERM_BP_FAT	GO:0008104~protein localization	126	6.73077	8.59899e-06	ALS2, GRPEL2, AP4E1, AP1G1, CHMP5, CHMP7, NUP62CL, MXI1, KLHL2, HOOK3, CTNNB1, ANK3, KIFAP3, CEP290, NUP37, NUP35, NUP133, MYO6, GOLT1B, NUPL1, MAPK1, LCA5, BIN3, NUP43, AFTPH, ARFGAP3, DERL1, NAPG, NFKBIE, MTX2, CCDC91, ARF6, LMAN1, CHMP2B, MIA3, MACF1, DMD, LIN7C, ARFIP1, DVL1, EPS15, NUP62, NEDD4, ARF3, ARF4, GOSR2, GOSR1, FBXO34, AP1AR, HPS4, CLTC, IMMP2L, BLZF1, AP1S2, LONP2, DNAJC14, FXC1, …	1320	882	13528	1.46407	0.0157866
GOTERM_BP_FAT	GO:0016055~Wnt receptor signaling pathway	31	1.65598	9.33304e-06	BTRC, MITF, CTNND1, CTNNB1, CSNK2A2, CSNK2A1, MACF1, HMGXB4, BRD7, FRAT2, LRRFIP2, HBP1, CD24, FBXW11, DVL2, CSNK1A1, DIXDC1, DVL3, CSNK1G1, CCDC88C, NLK, LDB1, LEF1, CSNK2A1P, FZD5, DVL1, HHEX, CCND1, CSNK1D, GSK3B, KLHL12, CSNK1G3	1320	133	13528	2.38874	0.0171341
GOTERM_MF_FAT	GO:0008134~transcription factor binding	80	4.2735	1.34989e-05	COPS2, NBN, NIF3L1, E2F5, E2F6, LMO4, MED23, MED21, MXI1, CBFB, CTNNB1, MAX, GATA2, CCNE1, DIP2A, MLL5, DIP2B, HSF2, MED27, BRD7, MKL2, NR2F2, NFIL3, BCL10, LDB1, MED14, MED13, ARID1B, CDK7, JMY, NRIP1, MED6, MED7, HHEX, MED4, NCOA1, HIF1A, NCOA3, BPTF, NAB2, HIPK2, NCOA6, MNT, JMJD1C, NFE2L3, C1D, MTDH, FHL2, ELK3, NR2C2, ATF2, ARNT, MEIS2, GNPTAB, ECD, NPAT, BCOR, ERCC3, DNMT3B, DNAJA3, MYSM1, …	1246	513	12983	1.62491	0.0215475
GOTERM_CC_FAT	GO:0046930~pore complex	24	1.28205	1.35322e-05	NUP133, NUP153, AGFG1, NUP160, NUP88, IPO11, NUP62CL, AHCTF1, NUPL1, NUP214, MAD2L1, NUP62, DDX19A, IPO7, NUP205, KPNA6, NUP37, KPNA4, KPNA3, NUP35, EIF5A2, NUP43, LBR, KPNA1	1186	95	12782	2.72271	0.0197906
GOTERM_BP_FAT	GO:0051726~regulation of cell cycle	58	3.09829	1.41375e-05	CCNT2, DYNC1LI1, NBN, CDC16, LATS1, LATS2, CSNK2A2, CCNE2, CASP3, FOSL1, CCNA2, MYC, CDK13, DLG1, CDC7, CDK1, CDC6, GTPBP4, NUSAP1, CDK6, CDK7, GTF2H1, CCND1, CHMP1A, MAD2L1, CCND3, EREG, CCND2, MNT, BUB1B, MDM2, ADAM17, NEK6, CAV2, BLM, NEK2, BCCIP, CHEK1, ANLN, ITGB1, CCNG2, MYCBP2, FBXO5, ERCC3, BUB3, HSPA8, BRIP1, CENPF, BRCA2, CDC23, IGF1, CENPE, CDC25C, BRCA1, CDKN1C, MNAT1, MAPK14, KIF20B	1320	331	13528	1.79581	0.0259532
GOTERM_BP_FAT	GO:0030521~androgen receptor signaling pathway	14	0.747863	1.83554e-05	FHL2, ARID1A, MED14, MED13, CDK7, BRCA1, NRIP1, CTNNB1, CCNE1, NCOA1, MED4, NCOA3, DNAJA1, KDM3A	1320	36	13528	3.98552	0.0336951
GOTERM_BP_FAT	GO:0006350~transcription	259	13.8355	2.05061e-05	MEF2C, MEF2A, EIF2C1, BBX, NAA15, ASCC1, MED23, MED22, MXI1, MED21, MED20, CTNNB1, EPC2, GTF2H2D, CDCA7, GTF2H2C, MED28, MED27, CREB3L2, FOXO3B, CRY1, MTERFD3, C11ORF30, HMG20A, MED14, MED13, C14ORF43, GTF2H2B, BAZ1A, ASCC3, MNT, CDCA7L, CRTC3, GPBP1L1, AHCTF1, DIDO1, LYL1, LHX1, LEO1, LHX6, BCOR, ASXL2, NKRF, AEBP2, NRBF2, MLL, KLF9, ASXL1, CREBBP, MAML2, GCFC1, NOTCH1, DMTF1, CSRNP2, MLX, CHAF1…	1320	2101	13528	1.26338	0.0376425
GOTERM_BP_FAT	GO:0030522~intracellular receptor-mediated signaling pathway	21	1.12179	2.22265e-05	DCBLD2, KLF9, FHL2, ARID1A, MED14, CDK7, NR3C1, MED13, BRCA1, CTNNB1, NRIP1, CCNE1, MLL5, NCOA1, MED4, NCOA3, NEDD4, NCOA6, DNAJA1, KDM3A, JAK2	1320	75	13528	2.86958	0.0407999
GOTERM_BP_FAT	GO:0000819~sister chromatid segregation	14	0.747863	2.57884e-05	NEK2, KIF18A, NUSAP1, CDC23, CENPE, LATS1, NCAPD3, NCAPH, CHMP1A, MAD2L1, NIPBL, NCAPG, BUB3, DSCC1	1320	37	13528	3.87781	0.047337
GOTERM_CC_FAT	GO:0016592~Srb-mediator complex	12	0.641026	2.98277e-05	MED6, MED7, MED4, MED8, MED9, CDK8, MED14, MED22, MED13, MED13L, MED21, MED20	1186	29	12782	4.45962	0.0436176
GOTERM_BP_FAT	GO:0046907~intracellular transport	97	5.18162	3.11264e-05	ALS2, GRPEL2, AP4E1, AP1G1, CHMP5, CHMP7, KLHL2, HOOK3, DNAJC6, NUP133, MYO6, OPA1, KIF5B, NUDT4, MAPK1, HHEX, NPC1, NDEL1, ATP2C1, ARRB1, DST, LRPPRC, ARFGAP3, DERL1, AGFG1, NAPG, MTX2, DSCR3, LMAN1, MACF1, MAP2K1, ARFIP1, ATP2A2, NEDD4, MLX, GOSR2, GOSR1, ATP7B, ATL2, HPS4, CLTC, IMMP2L, LONP2, AP1S2, FXC1, GOPC, GOLGA5, FGF2, CLINT1, AGAP3, DNAJC19, AP3B1, ARL1, KDELR2, ANKRD27, KIF1B, ATG4C, …	1320	657	13528	1.51309	0.0571326
GOTERM_BP_FAT	GO:0051603~proteolysis involved in cellular protein catabolic process	90	4.80769	3.38436e-05	BTRC, IDE, NFKB1, CDC16, CD2AP, ERLEC1, FBXL19, FANCL, CUL3, G2E3, CUL5, FBXO28, CASP8, DDA1, ITCH, FBXO21, FBXO22, CUL1, KLHL20, FBXL17, NFX1, ADAM9, CDK1, ADAM10, DTL, FBXL20, ENC1, HERC4, GAN, HERC1, BRAP, MIB1, DCUN1D1, KDM2B, MAD2L1, ATG4C, FBXO16, MED8, BUB1B, KLHL12, FBXL4, ADAM17, MDM2, ASB3, CAND1, ANAPC7, FBXL3, FBXO11, ATG10, DERL1, ATG12, ANAPC13, APH1B, EDEM3, CBLL1, EDEM1, MYCBP2, A…	1320	600	13528	1.53727	0.0621185
GOTERM_CC_FAT	GO:0044431~Golgi apparatus part	50	2.67094	3.58654e-05	AP4E1, B3GALT6, AP1G1, CBFA2T3, CLTC, HOOK3, BLZF1, AP1S2, GOPC, GOLGA5, GOLGA4, ARL1, ADAM10, MAN1A2, CHST2, MAN1A1, MGAT2, MAN2A1, ARRB1, ATP2C1, IGF2R, CHSY1, CPD, CUX1, GLG1, CAV2, AP1M1, AFTPH, FUT8, BET1, OCRL, LMAN1, ARFGEF2, ENTPD4, B4GALT1, ACER3, DNM1L, ARFIP1, ATXN2, COG5, COG6, GOLPH3, CSGALNACT2, GOSR2, GOSR1, AP4B1, GGA2, GGA3, ATP7B, GOLGB1	1186	294	12782	1.83289	0.0524444
GOTERM_MF_FAT	GO:0008353~RNA polymerase II carboxy-terminal domain kinase activity	8	0.42735	3.76627e-05	CDK1, MNAT1, GTF2H2D, GTF2H2C, CCNH, CDK8, CDK7, ERCC3, GTF2H2, GTF2H1, GTF2H2B	1246	12	12983	6.9465	0.0601076
GOTERM_MF_FAT	GO:0008026~ATP-dependent helicase activity	24	1.28205	3.98052e-05	BLM, DICER1, G3BP1, BRIP1, DDX5, DNA2, DDX17, DDX18, DDX46, DDX3X, DDX19A, ASCC3, DDX59, GTF2F2, DDX50, CHD1, DDX21, DHX36, DHX40, DHX35, DDX10, CHD6, ERCC3, DDX52	1246	98	12983	2.55177	0.0635259
GOTERM_MF_FAT	GO:0070035~purine NTP-dependent helicase activity	24	1.28205	3.98052e-05	BLM, DICER1, G3BP1, BRIP1, DDX5, DNA2, DDX17, DDX18, DDX46, DDX3X, DDX19A, ASCC3, DDX59, GTF2F2, DDX50, CHD1, DDX21, DHX36, DHX40, DHX35, DDX10, CHD6, ERCC3, DDX52	1246	98	12983	2.55177	0.0635259
GOTERM_MF_FAT	GO:0060589~nucleoside-triphosphatase regulator activity	66	3.52564	3.99104e-05	ALS2, GRPEL2, DENND5A, IQGAP2, ARHGAP18, FER, ITSN2, ITSN1, ARHGAP12, ARHGAP21, ARHGAP22, HMHA1, ARHGAP6, ARHGAP5, DMXL2, EVI5, GOPC, GIT2, ARHGAP11A, DEPDC1B, GOLGA5, AGAP1, DOCK11, DNAJC1, AGAP3, NET1, ARHGEF7, ARHGEF18, DEPDC1, ARHGEF12, HERC1, ECT2, ARHGAP25, ANKRD27, MAP4K3, MAP4K4, MAP4K5, GAPVD1, BNIP2, IPO7, KRIT1, ACAP2, ARFGAP3, AGFG1, CYTH1, ASAP1, CYTH3, ARFGEF2, ARFGEF1, FAM13B, CHM,…	1246	413	12983	1.66514	0.0636938
GOTERM_BP_FAT	GO:0044257~cellular protein catabolic process	90	4.80769	4.08524e-05	BTRC, IDE, NFKB1, CDC16, CD2AP, ERLEC1, FBXL19, FANCL, CUL3, G2E3, CUL5, FBXO28, CASP8, DDA1, ITCH, FBXO21, FBXO22, CUL1, KLHL20, FBXL17, NFX1, ADAM9, CDK1, ADAM10, DTL, FBXL20, ENC1, HERC4, GAN, HERC1, BRAP, MIB1, DCUN1D1, KDM2B, MAD2L1, ATG4C, FBXO16, MED8, BUB1B, KLHL12, FBXL4, ADAM17, MDM2, ASB3, CAND1, ANAPC7, FBXL3, FBXO11, ATG10, DERL1, ATG12, ANAPC13, APH1B, EDEM3, CBLL1, EDEM1, MYCBP2, A…	1320	603	13528	1.52962	0.0749784
GOTERM_CC_FAT	GO:0044430~cytoskeletal part	125	6.67735	4.60131e-05	ALS2, CEP72, DYNC1LI1, DYNC1LI2, CAPZA2, CEP78, CBX3, CDC16, CD2AP, HOOK3, CEP70, CTNNB1, KIFAP3, CEP290, ASPM, MYO6, KIF5B, FAM82A1, FAM82A2, MPDZ, DCTN4, CEP152, NDEL1, MAD2L1, CEP350, LCA5, CLIP1, ARL8B, MAP7D1, DNAH11, LMNB1, DNAH14, NEK2, IGF2BP2, CHEK1, ANLN, AKAP11, KIAA1009, NPHP3, CEP170, MNS1, FBXO5, CLASP1, CLASP2, DNAJA3, CKAP2, KIF3A, MAP2K1, NIN, CKAP5, BRCA2, HOMER1, CDC27, BRCA1, …	1186	952	12782	1.4151	0.0672783
GOTERM_BP_FAT	GO:0032268~regulation of cellular protein metabolic process	74	3.95299	5.11016e-05	METAP1, EIF2C1, IL6ST, BTRC, EIF5, IDE, NFKB1, CPEB1, CDC16, MAP3K5, ATG5, GAB1, FAM129A, FGF2, DNAJC1, CUL1, ADAM9, IBTK, BCL10, CDK1, GTPBP4, CCDC88A, LYN, CCDC88C, ANKHD1-EIF4EBP3, MAPK1, EIF4G3, MAP4K5, CCND1, EIF2AK1, MAD2L1, CCND3, CCND2, MTRF1, NCK1, MGEA5, BUB1B, ADAM17, MDM2, ANAPC7, EIF5A2, EIF2C4, ATG10, GCLC, IGF2BP1, IGF2BP2, IGF2BP3, MAP3K2, ITGAV, MAP3K1, FBXO5, CD24, DNMT3B, DNAJA…	1320	474	13528	1.59997	0.0937809
GOTERM_CC_FAT	GO:0031967~organelle envelope	88	4.70085	5.12085e-05	HCCS, GRPEL2, COX10, NUP62CL, CBX3, LEMD3, ANKLE2, CBX5, CDS2, FAHD1, IMMP2L, MFF, CISD1, GCOM1, FXC1, CPOX, CASP8, EXOG, NUP37, NUP35, LBR, NDUFS1, DNAJC19, NUP133, CRLS1, MYO6, OPA1, LYN, NUP88, NUPL1, MFN1, NPC1, LETM1, MAD2L1, NDEL1, BNIP2, IPO7, IGF2R, NUP205, HIPK2, KPNA6, KPNA4, KPNA3, KCNH2, AKAP1, NUP43, GPAM, EIF5A2, LRPPRC, KPNA1, MAVS, BID, MTDH, LMNB1, AGFG1, NUP160, MCL1, MTX2, CHCH…	1186	620	12782	1.5297	0.074872
GOTERM_CC_FAT	GO:0031975~envelope	88	4.70085	5.65182e-05	HCCS, GRPEL2, COX10, NUP62CL, CBX3, LEMD3, ANKLE2, CBX5, CDS2, FAHD1, IMMP2L, MFF, CISD1, GCOM1, FXC1, CPOX, CASP8, EXOG, NUP37, NUP35, LBR, NDUFS1, DNAJC19, NUP133, CRLS1, MYO6, OPA1, LYN, NUP88, NUPL1, MFN1, NPC1, LETM1, MAD2L1, NDEL1, BNIP2, IPO7, IGF2R, NUP205, HIPK2, KPNA6, KPNA4, KPNA3, KCNH2, AKAP1, NUP43, GPAM, EIF5A2, LRPPRC, KPNA1, MAVS, BID, MTDH, LMNB1, AGFG1, NUP160, MCL1, MTX2, CHCH…	1186	622	12782	1.52478	0.0826325
GOTERM_CC_FAT	GO:0000151~ubiquitin ligase complex	22	1.17521	5.69853e-05	CDC23, CBLL1, BRCA1, MYCBP2, CUL3, ARIH1, CUL5, CUL4A, NEDD4, BUB1B, FBXL4, CAND1, FBXO3, CUL4B, FBXO21, FBXO9, FBXW11, FBXO8, FBXL3, CUL1, BARD1, FBXO11	1186	90	12782	2.63448	0.0833152
GOTERM_BP_FAT	GO:0045944~positive regulation of transcription from RNA polymerase II promoter	61	3.25855	5.79144e-05	MEF2C, ELF1, ELF4, MORF4L2, MITF, FOXO1, NFKB1, FOXO3, MED21, CNOT7, CBFB, CTNNB1, GATA2, MKL2, FOXO3B, FOSL1, MYC, FGF2, EGR1, MYO6, CCNH, LEF1, MED14, MED13, CDK7, MECOM, NRIP1, GTF2H1, MED6, HHEX, NCOA1, HIF1A, HIPK2, NCOA6, CAND1, ONECUT2, NFYA, ARNT, MEIS2, MAP3K1, NFAT5, NFATC2, ERCC3, NFATC3, FOXL2, CEBPB, MLL, EPAS1, CREB1, MAML2, CREBBP, NR4A2, IGF1, CENPK, MNAT1, HDAC4, NOTCH1, CSRNP2, …	1320	371	13528	1.68506	0.106277
GOTERM_BP_FAT	GO:0006403~RNA localization	24	1.28205	7.24554e-05	NUP133, NUP153, AGFG1, NUP160, NUP88, CKAP5, FMR1, HNRNPA2B1, G3BP2, IGF2BP1, CASC3, NUPL1, ATXN2, HHEX, NUP214, NUP62, DDX19A, NUP205, MAGOHB, NUP37, NUP35, EIF5A2, NUP43, LRPPRC	1320	100	13528	2.45964	0.132944
GOTERM_BP_FAT	GO:0030163~protein catabolic process	91	4.86111	7.74394e-05	BTRC, IDE, NFKB1, CDC16, CD2AP, ERLEC1, FBXL19, FANCL, CUL3, G2E3, CUL5, FBXO28, CASP8, DDA1, ITCH, FBXO21, FBXO22, CUL1, KLHL20, FBXL17, NFX1, ADAM9, CDK1, ADAM10, DTL, FBXL20, ENC1, HERC4, GAN, HERC1, BRAP, MIB1, DCUN1D1, KDM2B, MAD2L1, ATG4C, FBXO16, MED8, BUB1B, KLHL12, FBXL4, ADAM17, MDM2, ASB3, CAND1, ANAPC7, FBXL3, FBXO11, ATG10, DERL1, ATG12, ANAPC13, APH1B, EDEM3, CBLL1, EDEM1, MYCBP2, A…	1320	622	13528	1.49938	0.142083
GOTERM_BP_FAT	GO:0000070~mitotic sister chromatid segregation	13	0.694444	9.50857e-05	NEK2, KIF18A, NUSAP1, CDC23, CENPE, NCAPD3, CHMP1A, NCAPH, MAD2L1, NIPBL, NCAPG, BUB3, DSCC1	1320	36	13528	3.70084	0.174433
GOTERM_CC_FAT	GO:0005874~microtubule	46	2.45726	0.000105265	DNAH11, DYNC1LI1, HAUS6, DYNC1LI2, DNAH14, HAUS2, CDC16, HOOK3, KIF2C, CEP57, KLC1, CEP170, CAMSAP1, CLASP1, CLASP2, APPBP2, KIF21A, KIF21B, KIF2A, CKAP2, CDK1, KIF3A, MAP2K1, KIF5B, NIN, FAM82A1, FAM82A2, MAP1B, KIF15, KIF18A, NUSAP1, CENPE, KIF16B, CDC27, CENPJ, DVL1, EML4, CSPP1, NDEL1, KIF1B, KIF20B, CALM3, CLIP1, KATNAL1, NCOR1, CALM2, DYNC1I2, CALM1	1186	274	12782	1.80935	0.153852
GOTERM_MF_FAT	GO:0030695~GTPase regulator activity	63	3.36538	0.000125455	ALS2, DENND5A, IQGAP2, ARHGAP18, FER, ITSN2, ITSN1, ARHGAP12, ARHGAP21, ARHGAP22, HMHA1, ARHGAP6, ARHGAP5, DMXL2, EVI5, GOPC, GIT2, ARHGAP11A, DEPDC1B, GOLGA5, AGAP1, DOCK11, AGAP3, NET1, ARHGEF7, ARHGEF18, DEPDC1, ARHGEF12, HERC1, ECT2, ARHGAP25, MAP4K3, ANKRD27, MAP4K4, MAP4K5, GAPVD1, BNIP2, IPO7, KRIT1, ACAP2, ARFGAP3, AGFG1, CYTH1, ASAP1, CYTH3, ARFGEF2, ARFGEF1, FAM13B, CHM, GPSM2, FGD6, DN…	1246	404	12983	1.62486	0.200088
GOTERM_MF_FAT	GO:0003702~RNA polymerase II transcription factor activity	43	2.29701	0.000128174	MEF2C, FOXK2, MITF, ONECUT2, CNOT2, DEK, MED22, MED21, MED20, CBFB, ATF2, ARNT, GTF2E2, MEIS2, LHX1, NFAT5, CDK12, NR2F2, CEBPB, MLL, EPAS1, CREB1, NFRKB, LEF1, MED14, MED13, MED13L, GTF2B, FOXP1, ELL2, GTF2H1, MED6, MED7, MED4, HIF1A, GTF2I, GTF2IRD1, MED8, GTF2F2, MED9, ASH1L, IRF2, CUX1	1246	244	12983	1.83627	0.204421
GOTERM_MF_FAT	GO:0019904~protein domain specific binding	54	2.88462	0.00012843	CBX3, CD2AP, CRADD, ARHGAP6, ARHGAP5, DNAJC6, LRRFIP2, CASP2, ADAM9, IRS2, ADAM10, CCDC88C, LDB1, MBD2, NLRP1, CCDC6, CHMP1A, CHMP1B, NCK1, ADAM17, CLCN3, FUT8, CRIPT, ABI2, CHMP2B, MLF1, KRAS, DMD, ETV6, EHD2, INPP5A, CARD8, CSRP2BP, CARD9, NFE2, NLK, DLGAP4, CBL, NDFIP1, NDFIP2, LIN7C, CDC25C, CENPJ, DOCK4, CTR9, EPS15, NUP62, NEDD4, KIF20B, CALM3, JAK2, CIT, CRK, NCOR1, CALM2, CALM1	1246	331	12983	1.6999	0.204828
GOTERM_BP_FAT	GO:0050658~RNA transport	23	1.22863	0.000128514	NUP133, NUP153, AGFG1, NUP160, NUP88, CKAP5, FMR1, HNRNPA2B1, G3BP2, CASC3, NUPL1, ATXN2, HHEX, NUP214, NUP62, DDX19A, NUP205, MAGOHB, NUP37, NUP35, EIF5A2, NUP43, LRPPRC	1320	97	13528	2.43005	0.235688
GOTERM_BP_FAT	GO:0050657~nucleic acid transport	23	1.22863	0.000128514	NUP133, NUP153, AGFG1, NUP160, NUP88, CKAP5, FMR1, HNRNPA2B1, G3BP2, CASC3, NUPL1, ATXN2, HHEX, NUP214, NUP62, DDX19A, NUP205, MAGOHB, NUP37, NUP35, EIF5A2, NUP43, LRPPRC	1320	97	13528	2.43005	0.235688
GOTERM_BP_FAT	GO:0051236~establishment of RNA localization	23	1.22863	0.000128514	NUP133, NUP153, AGFG1, NUP160, NUP88, CKAP5, FMR1, HNRNPA2B1, G3BP2, CASC3, NUPL1, ATXN2, HHEX, NUP214, NUP62, DDX19A, NUP205, MAGOHB, NUP37, NUP35, EIF5A2, NUP43, LRPPRC	1320	97	13528	2.43005	0.235688
GOTERM_CC_FAT	GO:0030118~clathrin coat	13	0.694444	0.00013942	AFTPH, AP1M1, AP1G1, CLTC, AP2A2, AP1S2, AP3M2, AP3M1, NECAP2, AP4B1, GGA2, AGAP3, GGA3	1186	39	12782	3.59247	0.203724
GOTERM_BP_FAT	GO:0008629~induction of apoptosis by intracellular signals	16	0.854701	0.000140311	MSH6, BRCA2, MBD4, BRCA1, CUL3, CUL5, CASP3, HIPK1, CUL4A, HIPK2, JAK2, CD24, DYRK2, ABL1, MYC, CUL1	1320	54	13528	3.03659	0.257297
GOTERM_BP_FAT	GO:0010608~posttranscriptional regulation of gene expression	39	2.08333	0.000142916	METAP1, EIF2C1, NAPG, DICER1, HPS4, EIF5, IGF2BP1, IGF2BP2, MAPKAPK2, CPEB1, IGF2BP3, LIN28B, AURKAPS1, MORC3, HNRNPD, FAM129A, DNAJA3, DNAJC1, GTPBP4, CCDC88C, IREB2, ELAVL1, ANKHD1-EIF4EBP3, APTX, CASC3, ANKHD1, ETF1, HNRNPU, MAPK1, ATXN2, EIF4G3, EIF2AK1, EIF4E, NCK1, MTRF1, CELF1, MTOR, MDM4, EIF5A2, EIF2C4	1320	211	13528	1.89427	0.262067
GOTERM_BP_FAT	GO:0031365~N-terminal protein amino acid modification	8	0.42735	0.000152708	NMT2, METAP1, METAP2, KAT2B, NAA50, CREBBP, NAA15, NAA16	1320	14	13528	5.85628	0.280001
GOTERM_CC_FAT	GO:0030131~clathrin adaptor complex	11	0.587607	0.000174681	AP1M1, AFTPH, AP2A2, AP1S2, AP3M2, AP1G1, AP3M1, AP4B1, GGA2, GGA3, AGAP3	1186	29	12782	4.08798	0.255187
GOTERM_MF_FAT	GO:0016251~general RNA polymerase II transcription factor activity	15	0.801282	0.000177565	CNOT2, MED14, MED22, MED13, MED13L, GTF2B, MED20, GTF2H1, MED6, MED7, MED4, GTF2I, MED8, MED9, GTF2F2	1246	50	12983	3.12592	0.283087
GOTERM_BP_FAT	GO:0006367~transcription initiation from RNA polymerase II promoter	18	0.961538	0.000212972	E2F3, CCNH, MED23, MED14, CDK7, MED13, GTF2B, GTF2H2, GTF2H2B, GTF2H1, MED7, MNAT1, GTF2H2D, GTF2E2, MED4, GTF2H2C, GTF2I, NCOA6, MED27, GTF2F2, ERCC3	1320	68	13528	2.71283	0.390294
GOTERM_BP_FAT	GO:0051789~response to protein stimulus	24	1.28205	0.000214482	EGR1, DERL1, LYN, AARS, MAP1B, NR4A2, DEK, NR3C1, EDEM3, EDEM1, HERPUD2, HSPH1, CCND1, ID1, HSPA4L, DNAJA1, CREB3L2, DNAJB1, ERO1L, NFE2L2, DNAJB4, DNAJC3, HSPA8, DNAJB6	1320	107	13528	2.29873	0.393056
GOTERM_MF_FAT	GO:0016407~acetyltransferase activity	20	1.06838	0.000217785	CSRP2BP, KAT2B, GNPNAT1, CREBBP, NAA15, BRCA2, NAA16, DLAT, NCOA1, AGPAT5, CDYL, NCOA3, NAA30, LPCAT1, NAA50, NAA11, MGEA5, NAT10, AGPAT4, NAT8L	1246	82	12983	2.5414	0.347106
GOTERM_BP_FAT	GO:0000082~G1/S transition of mitotic cell cycle	16	0.854701	0.000218702	CDC7, E2F6, ITGB1, LATS2, CUL3, CCNE1, MNAT1, CUL5, CCND1, CUL4A, CCND2, NPAT, ADAM17, CUL1, ACVR1, NFATC1	1320	56	13528	2.92814	0.400775
GOTERM_MF_FAT	GO:0051020~GTPase binding	24	1.28205	0.000223562	ALS2, INF2, DENND5A, MAP2K1, DIAPH3, DOCK9, DOCK7, FER, DOCK8, DAAM1, ECT2, DOCK4, DVL1, DMXL2, IPO7, CHM, CYFIP1, CDC42EP4, GOLGA5, GGA2, DOCK11, FGD6, EXOC2, GGA3	1246	109	12983	2.29426	0.356297
GOTERM_MF_FAT	GO:0016455~RNA polymerase II transcription mediator activity	11	0.587607	0.000231191	MED6, MED7, MED4, MED8, MED9, CNOT2, MED14, MED22, MED13, MED13L, MED20	1246	29	12983	3.95232	0.368435
GOTERM_CC_FAT	GO:0030119~AP-type membrane coat adaptor complex	11	0.587607	0.000240434	AP1M1, AFTPH, AP2A2, AP1S2, AP3M2, AP1G1, AP3M1, AP4B1, GGA2, GGA3, AGAP3	1186	30	12782	3.95171	0.351087
GOTERM_BP_FAT	GO:0043632~modification-dependent macromolecule catabolic process	83	4.43376	0.000244179	BTRC, CDC16, CD2AP, ERLEC1, FBXL19, FANCL, CUL3, G2E3, CUL5, FBXO28, DDA1, ITCH, FBXO21, FBXO22, CUL1, KLHL20, FBXL17, NFX1, CDK1, DTL, FBXL20, ENC1, HERC4, GAN, HERC1, BRAP, MIB1, DCUN1D1, KDM2B, MAD2L1, ATG4C, FBXO16, MED8, BUB1B, KLHL12, FBXL4, MDM2, ASB3, CAND1, ANAPC7, FBXL3, FBXO11, ATG10, DERL1, ATG12, ANAPC13, EDEM3, CBLL1, EDEM1, MYCBP2, ARIH1, FBXW7, MAP3K1, FBXO5, FBXW2, NEDD4L, FBXO3,…	1320	574	13528	1.48192	0.447363
GOTERM_BP_FAT	GO:0019941~modification-dependent protein catabolic process	83	4.43376	0.000244179	BTRC, CDC16, CD2AP, ERLEC1, FBXL19, FANCL, CUL3, G2E3, CUL5, FBXO28, DDA1, ITCH, FBXO21, FBXO22, CUL1, KLHL20, FBXL17, NFX1, CDK1, DTL, FBXL20, ENC1, HERC4, GAN, HERC1, BRAP, MIB1, DCUN1D1, KDM2B, MAD2L1, ATG4C, FBXO16, MED8, BUB1B, KLHL12, FBXL4, MDM2, ASB3, CAND1, ANAPC7, FBXL3, FBXO11, ATG10, DERL1, ATG12, ANAPC13, EDEM3, CBLL1, EDEM1, MYCBP2, ARIH1, FBXW7, MAP3K1, FBXO5, FBXW2, NEDD4L, FBXO3,…	1320	574	13528	1.48192	0.447363
GOTERM_BP_FAT	GO:0033043~regulation of organelle organization	39	2.08333	0.000258421	CAV2, DYNC1LI1, LIMA1, NEK2, CAPZA2, ARF6, CDC16, LATS1, MYCBP2, CTNNB1, ARHGAP6, MACF1, MAP3K1, CLASP1, CLASP2, MYC, ERCC4, DNMT3B, CDK13, MLL, CCDC88A, NF2, MAP1B, CENPF, CDC23, NUSAP1, IGF1, CENPE, CDC25C, BRCA1, ARPC1A, MAD2L1, EREG, NCK1, GOLPH3, KIF20B, MTOR, DST, NEK6	1320	217	13528	1.84189	0.473398
GOTERM_MF_FAT	GO:0003713~transcription coactivator activity	38	2.02991	0.000288117	FHL2, MED23, MED21, NR2C2, CBFB, CTNNB1, ARNT, ATF2, CCNE1, MAX, MLL5, HSF2, ECD, MED27, NPAT, MKL2, MYSM1, BCL10, KAT2B, NFE2, EPAS1, MAML2, CREBBP, MED14, CDK7, ARID1B, MED13, BRCA1, NRIP1, JMY, MED6, MED7, MED4, NCOA1, NCOA3, NCOA6, MNT, NFE2L3	1246	214	12983	1.85023	0.458958
GOTERM_BP_FAT	GO:0010605~negative regulation of macromolecule metabolic process	101	5.3953	0.000313812	MEF2C, EIF2C1, IDE, CBX3, CBX2, CDC16, CTNNB1, CBX5, ATG5, EED, DNAJC1, IBTK, GTPBP4, HHEX, MAD2L1, EIF2AK1, CELF1, ANAPC7, EIF2C4, GCLC, BLM, IGF2BP1, IGF2BP2, NOSTRIN, ELK3, IGF2BP3, LIN28B, NR2C1, MEIS2, ITGAV, FBXO5, BCOR, DNMT3B, HELLS, NKRF, EHMT1, CREBZF, NDFIP1, BRCA2, NDFIP2, CDC23, CDC27, BRCA1, FOXP1, CDKN1C, HOXB4, HDAC4, NEDD4, MLX, HDAC8, NCOR1, DNAJB6, COPS2, ARID4A, E2F6, DICER1, …	1320	734	13528	1.41021	0.574592
GOTERM_MF_FAT	GO:0008135~translation factor activity, nucleic acid binding	22	1.17521	0.000330724	EIF2C1, EIF5, HBS1L, GTF2H2D, GTF2H2C, DMXL2, EIF1AX, GFM1, EEF2K, EIF3J, EIF4ENIF1, EIF1AD, DENR, ETF1, GTF2B, GTF2H2, GTF2H2B, ELL2, EIF4G3, EIF4E, EIF2AK1, MTRF1, EFTUD1, EIF5A2, EIF2C4	1246	98	12983	2.33913	0.526661
GOTERM_CC_FAT	GO:0019898~extrinsic to membrane	70	3.73932	0.00033882	GNA13, DNAJC25-GNG10, CHMP5, GNPNAT1, EPS15L1, CTNNB1, ARHGAP21, GOLGA8B, ARHGAP5, DMXL2, MED28, FXC1, GOPC, DLG5, GOLGA8A, CLINT1, GOLGA4, DLG1, IBTK, MYO6, MAGI1, MPP5, HERC1, FLNC, NKTR, GCC2, GCC1, EPB41L2, CHMP1A, CHMP1B, GAPVD1, ARRB1, GNB1, KRIT1, EPB41L5, DNAJC25, ANKFY1, CAV2, NAPG, EXOC7, LANCL1, BCL2L2, EEA1, CCDC91, ARF6, ATP6V1B2, MREG, CHMP2B, MTMR3, NUMB, GOLPH3L, APPBP2, CERK, CDC…	1186	494	12782	1.52716	0.49442
GOTERM_BP_FAT	GO:0000226~microtubule cytoskeleton organization	29	1.54915	0.000405555	CEP72, CAV2, HAUS6, CEP120, NEK2, HAUS2, CNP, CTNNB1, HOOK3, AURKAPS1, OFD1, KIF2C, MACF1, CENPA, FBXO5, CLASP1, CEP135, CKAP5, MAP1B, KIF18A, NUSAP1, BRCA2, DOCK7, CENPJ, BRCA1, NDEL1, BUB1B, DST, NCOR1	1320	147	13528	2.02181	0.741983
GOTERM_MF_FAT	GO:0003712~transcription cofactor activity	56	2.99145	0.000409128	COPS2, E2F6, MED23, MED21, MXI1, CBFB, CTNNB1, MAX, CCNE1, MLL5, HSF2, MED27, MKL2, NR2F2, NFIL3, BCL10, LDB1, MED14, ARID1B, MED13, CDK7, NRIP1, JMY, MED6, MED7, MED4, NCOA1, NCOA3, NAB2, HIPK2, NCOA6, MNT, NFE2L3, C1D, FHL2, ELK3, NR2C2, ARNT, ATF2, MEIS2, ECD, NPAT, BCOR, DNMT3B, MYSM1, AEBP2, KAT2B, NFE2, EPAS1, CREB1, MAML2, CREBBP, DDX5, BRCA1, DR1, NCOR1	1246	363	12983	1.60745	0.651135
GOTERM_MF_FAT	GO:0008376~acetylgalactosaminyltransferase activity	11	0.587607	0.000428456	GALNT1, GALNT10, GALNT7, GBGT1, B3GALNT1, GALNT4, CSGALNACT2, CHSY1, GALNT11, EXTL2, GALNT12	1246	31	12983	3.69733	0.681797
GOTERM_MF_FAT	GO:0005083~small GTPase regulator activity	45	2.40385	0.000439877	ALS2, DENND5A, ARFGAP3, AGFG1, CYTH1, ASAP1, IQGAP2, FER, ITSN2, CYTH3, ITSN1, ARFGEF2, ARFGEF1, ARHGAP6, DMXL2, ARHGAP5, EVI5, GOPC, GIT2, CHM, GOLGA5, AGAP1, FGD6, FBXO8, IQSEC1, AGAP3, DNAJA3, NET1, ARHGEF7, ARHGEF18, NF1, DOCK9, ARHGEF12, HERC1, ECT2, DOCK4, MAP4K3, DIS3, MAP4K4, MAP4K5, IPO7, KRIT1, ACAP2, CDC42BPA, CIT	1246	274	12983	1.71127	0.699912
GOTERM_MF_FAT	GO:0004713~protein tyrosine kinase activity	31	1.65598	0.000489477	CAV2, FGFR3, NEK3, NEK1, DSTYK, KIT, FER, MST4, EPHB4, CAMKK2, MAP3K7, CLK2, DYRK3, MLKL, DYRK2, GOLGA5, MAP2K1, NIN, LYN, MAP2K4, CRKL, NTRK1, IGF2R, DYRK1A, JAK1, JAK2, ABL1, ABL2, FPGT, NEK6, NEK7	1246	166	12983	1.94586	0.778543
GOTERM_BP_FAT	GO:0031399~regulation of protein modification process	48	2.5641	0.000499533	ATG10, GCLC, IL6ST, BTRC, CDC16, MAP3K5, ATG5, MAP3K2, MAP3K1, GAB1, FBXO5, CD24, FAM129A, FGF2, DNMT3B, CUL1, BUB3, DNAJA3, IBTK, BCL10, CDK1, GTPBP4, MLL, CCDC88A, LYN, NF2, CCDC88C, NDFIP1, NDFIP2, IGF1, CDC23, DOCK7, CDC27, BRCA1, HDAC4, MAP4K5, CCND1, MAD2L1, CCND3, CCND2, MGEA5, BUB1B, ADAM17, JAK2, MTOR, ANAPC7, BMPR1A, CBS	1320	295	13528	1.66755	0.913176
GOTERM_CC_FAT	GO:0048475~coated membrane	16	0.854701	0.000504144	AFTPH, AP1M1, AP4E1, AP1G1, CLTC, AP2A2, AP1S2, AP3M2, AP3M1, NECAP2, AP3D1, AP4B1, GGA2, AGAP3, GGA3, AP3B1	1186	63	12782	2.73712	0.73484
GOTERM_CC_FAT	GO:0030117~membrane coat	16	0.854701	0.000504144	AFTPH, AP1M1, AP4E1, AP1G1, CLTC, AP2A2, AP1S2, AP3M2, AP3M1, NECAP2, AP3D1, AP4B1, GGA2, AGAP3, GGA3, AP3B1	1186	63	12782	2.73712	0.73484
GOTERM_MF_FAT	GO:0031267~small GTPase binding	22	1.17521	0.000507866	ALS2, INF2, DENND5A, MAP2K1, DIAPH3, DOCK9, DOCK7, FER, DAAM1, ECT2, DOCK4, DVL1, DMXL2, IPO7, CHM, CYFIP1, CDC42EP4, GOLGA5, GGA2, FGD6, GGA3, EXOC2	1246	101	12983	2.26965	0.807681
GOTERM_BP_FAT	GO:0045859~regulation of protein kinase activity	54	2.88462	0.000555519	CCNT2, ALS2, ADCY7, HMGCR, LATS1, LATS2, CAMKK2, MAP3K7, CCNE2, CASP3, MAP3K5, MAP3K4, GAB1, FGF2, ADAM9, CDC6, GTPBP4, CCDC88A, CDK7, GTF2H1, CCND1, ACVR2B, MAP4K5, CCND3, EREG, CCND2, ADAM17, BLM, ADORA2B, BCCIP, CHEK1, KIT, APLP2, KRAS, MAP3K2, MAP3K1, CERK, CD24, AGK, DNAJA3, DGKQ, MAP2K1, NF2, NF1, CENPE, CDC25C, DVL1, CDKN1C, MNAT1, NUP62, JAK2, LRP8, MTOR, CBS	1320	345	13528	1.60411	1.01503
GOTERM_BP_FAT	GO:0008283~cell proliferation	65	3.47222	0.000557086	MORF4L1, COPS2, FGF5, NBN, CDC14A, ELF4, E2F8, CDC16, CBFA2T3, CTNNB1, KIF2C, BLZF1, DAB2, CUL5, DKC1, EVI5, COL4A3BP, GAB1, INSIG1, FRAT2, MYC, CUL1, ASPM, DLG1, IRS2, KIF15, CDK7, NUMBL, HHEX, GLUL, NDEL1, CCND3, EREG, GNB1, NAB2, C2ORF29, BUB1B, MDM4, CEP120, BCL2L2, KIT, EPHB4, NR2C2, HDGFRP3, ANXA7, NUMB, BUB3, HELLS, GINS1, NF2, MAP2K1, MKI67, CREBBP, IGF1, CENPF, BRCA2, APPL1, CDC25C, CDC2…	1320	436	13528	1.52787	1.01788
GOTERM_BP_FAT	GO:0007010~cytoskeleton organization	65	3.47222	0.000557086	CEP72, LIMA1, CAPZA2, CNP, CTNNB1, HOOK3, OFD1, KIF2C, ARHGAP6, NISCH, ANK1, ANK3, KLHL20, DLG1, NUSAP1, ARPC1A, EPB41L2, NDEL1, ATP2C1, NCK1, BUB1B, BIN3, DST, CAV2, HAUS6, CEP120, AGFG1, NEK2, HAUS2, DIAPH3, FHL3, ABI2, ANLN, ARF6, DAAM1, ITGB1, AURKAPS1, KRAS, MACF1, CENPA, DMD, FBXO5, CLASP1, CNN1, EHD2, FGD6, INF2, NF2, CEP135, CKAP5, NF1, MAP1B, KIF18A, BRCA2, DOCK7, CENPJ, BRCA1, NRAS, ERB…	1320	436	13528	1.52787	1.01788
GOTERM_BP_FAT	GO:0051028~mRNA transport	20	1.06838	0.000598844	NUP133, NUP153, AGFG1, NUP160, NUP88, FMR1, G3BP2, CASC3, NUPL1, HHEX, NUP214, NUP62, DDX19A, NUP205, MAGOHB, NUP37, NUP35, NUP43, EIF5A2, LRPPRC	1320	87	13528	2.35597	1.09378
GOTERM_BP_FAT	GO:0051252~regulation of RNA metabolic process	217	11.5919	0.000653388	MEF2C, MEF2A, NAA15, NAA16, MED23, MED22, MED21, MED20, CTNNB1, MED27, CREB3L2, FOXO3B, HMG20A, MED14, MED13, MECOM, MNT, IGF2BP1, LHX1, LHX6, BCOR, DNMT3B, AEBP2, DVL3, MLL, MAP2K1, KLF9, CREBBP, MAML2, GCFC1, NOTCH1, DMTF1, CSRNP2, MLX, NCOR1, BACH1, ELF1, ELF2, NIF3L1, ELF4, FOXA3, MITF, NFKB1, CCNE1, BLZF1, HSF2, BRD7, NR2F6, NR2F2, GATAD1, MYB, MYC, FGF2, BRD8, CCNH, ADNP, MBD2, GTF2B, JMY, …	1320	1813	13528	1.22665	1.19284
GOTERM_MF_FAT	GO:0008080~N-acetyltransferase activity	17	0.90812	0.00066294	CSRP2BP, KAT2B, GNPNAT1, CREBBP, NAA15, BRCA2, NCOA1, AGPAT5, CDYL, NCOA3, NAA30, NAA50, NAA11, MGEA5, NAT10, AGPAT4, NAT8L	1246	69	12983	2.56718	1.05308
GOTERM_BP_FAT	GO:0016044~membrane organization	58	3.09829	0.00068584	LDLR, HIP1R, AP1G1, EPS15L1, ITSN2, CLTC, ITSN1, GATA2, GTF2H2D, DAB2, AP1S2, GTF2H2C, FXC1, NECAP2, DNAJC6, CLINT1, AP3B1, MYO6, OPA1, CCDC88A, GTF2H2, GTF2H2B, MFN1, LETM1, NPC1, NDEL1, GAPVD1, ARRB1, FNBP1L, IGF2R, LRP12, LRMP, BID, CAV2, AP1M1, GNAI3, NAPG, GULP1, MUTED, EEA1, NOSTRIN, DTNBP1, KRAS, ITGAV, CD24, EHD2, ELMOD2, HSPA8, EHD4, DNM1L, CORO1C, KCNN4, NRAS, LMBR1L, AP2A2, FNBP1, CDC4…	1320	381	13528	1.56014	1.25173
GOTERM_BP_FAT	GO:0007346~regulation of mitotic cell cycle	29	1.54915	0.000707444	CAV2, NBN, NEK2, ANLN, CDC16, MYCBP2, FBXO5, CCNA2, MYC, BUB3, CDK13, DLG1, CDC6, CDK1, CENPF, CDC23, BRCA2, NUSAP1, IGF1, CENPE, CDC25C, CCND1, CHMP1A, MAD2L1, EREG, KIF20B, BUB1B, MDM2, NEK6	1320	152	13528	1.9553	1.29092
GOTERM_BP_FAT	GO:0010675~regulation of cellular carbohydrate metabolic process	12	0.641026	0.000731498	HDAC4, IRS2, HIF1A, ECD, ARPP19, MGEA5, IGF1, MTOR, NR3C1, DYRK2, ARNT, AKT2	1320	38	13528	3.23636	1.33454
GOTERM_BP_FAT	GO:0007088~regulation of mitosis	15	0.801282	0.000752616	CAV2, NEK2, CENPF, NUSAP1, IGF1, CDC23, CENPE, CDC16, CDC25C, MYCBP2, MAD2L1, EREG, KIF20B, NEK6, CDK13	1320	56	13528	2.74513	1.37281
GOTERM_BP_FAT	GO:0051783~regulation of nuclear division	15	0.801282	0.000752616	CAV2, NEK2, CENPF, NUSAP1, IGF1, CDC23, CENPE, CDC16, CDC25C, MYCBP2, MAD2L1, EREG, KIF20B, NEK6, CDK13	1320	56	13528	2.74513	1.37281
GOTERM_BP_FAT	GO:0032012~regulation of ARF protein signal transduction	13	0.694444	0.000768604	ARFGAP3, AGFG1, CYTH1, ASAP1, CYTH3, ARFGEF2, ARFGEF1, ACAP2, GIT2, AGAP1, AGAP3, IQSEC1, FBXO8	1320	44	13528	3.02796	1.40178
GOTERM_BP_FAT	GO:0051172~negative regulation of nitrogen compound metabolic process	74	3.95299	0.000815441	MEF2C, COPS2, ARID4A, E2F6, CBX3, NFKB1, CBX2, CBX5, CTNNB1, HEY1, EED, LRRFIP1, NR2F2, FGF2, KDM5B, NFX1, EGR1, CDC6, GTPBP4, ARID5B, LDB1, LEF1, MBD2, NRIP1, HHEX, CHMP1A, EREG, BPTF, NAB2, HIPK2, NAB1, MDM2, MDM4, CUX1, C1D, BTAF1, BCLAF1, GCLC, MTDH, BLM, GLIS2, NOSTRIN, ELK3, NR2C1, MEIS2, BCOR, DNMT3B, ERCC4, HELLS, NKRF, MSH6, EHMT1, MSH3, CREBZF, NF2, JARID2, NDFIP1, CENPF, BRCA2, FOXP1, …	1320	519	13528	1.46125	1.4866
GOTERM_MF_FAT	GO:0003777~microtubule motor activity	18	0.961538	0.000829821	DNAH11, KIF3A, KIF5B, DNAH14, KIF15, KIF18A, CENPE, KIF16B, NPHP3, KIF2C, KIF1B, KLC1, KIF20B, APPBP2, KIF21A, KIF21B, DYNC1I2, KIF2A	1246	77	12983	2.43578	1.31653
GOTERM_MF_FAT	GO:0016564~transcription repressor activity	49	2.61752	0.000878419	COPS2, ELF1, ELF2, ARID4A, E2F6, E2F7, CBX3, CBX2, NFKB1, MXI1, CBX5, EED, LRRFIP1, NFIL3, NR2F2, KDM5B, ARID5B, LDB1, MBD2, NRIP1, HHEX, NAB2, NAB1, HIPK2, MNT, MDM2, CUX1, C1D, BCLAF1, NOSTRIN, ELK3, NR2C1, MEIS2, NPAT, LIMD1, BCOR, DNMT3B, NKRF, AEBP2, CREBZF, JARID2, FOXP1, CDKN1C, HDAC4, HOXB4, ID1, DR1, NCOR1, DNAJB6	1246	316	12983	1.61572	1.39312
GOTERM_BP_FAT	GO:0045934~negative regulation of nucleobase, nucleoside, nucleotide and nucleic acid metabolic process	73	3.89957	0.000892891	MEF2C, COPS2, ARID4A, E2F6, CBX3, NFKB1, CBX2, CBX5, CTNNB1, HEY1, EED, LRRFIP1, NR2F2, FGF2, KDM5B, NFX1, EGR1, CDC6, GTPBP4, ARID5B, LDB1, LEF1, MBD2, NRIP1, HHEX, CHMP1A, EREG, BPTF, NAB2, HIPK2, NAB1, MDM2, MDM4, CUX1, C1D, BTAF1, BCLAF1, GCLC, MTDH, BLM, GLIS2, NOSTRIN, ELK3, NR2C1, MEIS2, BCOR, DNMT3B, ERCC4, HELLS, NKRF, MSH6, EHMT1, MSH3, CREBZF, NF2, JARID2, NDFIP1, CENPF, BRCA2, FOXP1, …	1320	512	13528	1.46121	1.6267
GOTERM_BP_FAT	GO:0006352~transcription initiation	19	1.01496	0.000900465	E2F3, CCNH, MED23, MED14, CDK7, MED13, GTF2B, GTF2H2, GTF2H2B, GTF2H1, MED7, MNAT1, GTF2H2D, GTF2E2, MED4, GTF2H2C, GTF2I, NCOA6, MED27, GTF2F2, ERCC3, MYC	1320	83	13528	2.34604	1.64039
GOTERM_BP_FAT	GO:0010629~negative regulation of gene expression	72	3.84615	0.000920031	MEF2C, COPS2, EIF2C1, ARID4A, E2F6, DICER1, CBX3, NFKB1, CBX2, CBX5, CTNNB1, HEY1, EED, LRRFIP1, NR2F2, KDM5B, MYC, FGF2, NFX1, EGR1, ARID5B, LDB1, LEF1, MBD2, NRIP1, HHEX, CHMP1A, EREG, BPTF, NAB2, HIPK2, NAB1, MDM2, CELF1, MDM4, CUX1, EIF2C4, C1D, BTAF1, BCLAF1, GCLC, MTDH, GLIS2, ERI1, NOSTRIN, ELK3, LIN28B, NR2C1, MEIS2, BCOR, DNMT3B, HELLS, NKRF, EHMT1, CREBZF, JARID2, NDFIP1, NDFIP2, CENPF,…	1320	504	13528	1.46407	1.67575
GOTERM_BP_FAT	GO:0010558~negative regulation of macromolecule biosynthetic process	77	4.11325	0.000921235	MEF2C, COPS2, EIF2C1, ARID4A, E2F6, CBX3, NFKB1, CBX2, CBX5, CTNNB1, HEY1, EED, LRRFIP1, NR2F2, FGF2, KDM5B, NFX1, EGR1, CDC6, GTPBP4, ARID5B, LDB1, LEF1, ANKHD1-EIF4EBP3, MBD2, NRIP1, HHEX, CHMP1A, EIF2AK1, EREG, BPTF, NAB2, HIPK2, NAB1, MGEA5, MDM2, MDM4, CUX1, EIF2C4, C1D, BTAF1, BCLAF1, GCLC, MTDH, BLM, GLIS2, IGF2BP1, NOSTRIN, IGF2BP2, IGF2BP3, ELK3, NR2C1, MEIS2, ITGAV, BCOR, DNMT3B, HELLS,…	1320	547	13528	1.44266	1.67793
GOTERM_BP_FAT	GO:0006109~regulation of carbohydrate metabolic process	12	0.641026	0.000930308	HDAC4, IRS2, HIF1A, ECD, ARPP19, MGEA5, IGF1, MTOR, NR3C1, DYRK2, ARNT, AKT2	1320	39	13528	3.15338	1.69432
GOTERM_BP_FAT	GO:0016265~death	97	5.18162	0.00102212	MEF2C, ALS2, MICB, MEF2A, FASTKD2, FOXO3, ITSN1, CRADD, CTNNB1, MAP3K5, G2E3, ATG5, FOXO3B, LUC7L3, CUL1, API5, NET1, BCL10, OPA1, DFFA, FAM82A2, DFFB, DDIT4, MAPK8, NEK6, BLCAP, MCL1, MMD, BCL2L2, ARF6, MST4, DIDO1, KRAS, FAIM, DYRK2, DNAJA3, CKAP2, CFLAR, CARD8, MLL, NR4A2, NIPA1, BRCA1, NCKAP1, FXR1, NUP62, CSRNP2, ASAH2B, NFKB1, BAG5, BAG4, CASP3, NISCH, BAG2, CASP8, FGF2, MYC, CASP2, NDUFS1,…	1320	724	13528	1.37307	1.86005
GOTERM_BP_FAT	GO:0000096~sulfur amino acid metabolic process	9	0.480769	0.00102843	CTH, GCLC, MAT2A, MTR, MAT2B, ENOPH1, GCLM, MTRR, CBS	1320	23	13528	4.01028	1.87144
GOTERM_BP_FAT	GO:0006915~apoptosis	83	4.43376	0.00106969	MEF2C, MEF2A, FASTKD2, NFKB1, FOXO3, ITSN1, CRADD, CTNNB1, BAG5, BAG4, G2E3, MAP3K5, CASP3, NISCH, ATG5, CASP8, BAG2, FOXO3B, CASP2, FGF2, MYC, NDUFS1, API5, CUL1, LUC7L3, NET1, BCL10, OPA1, LTBR, DFFA, FAM82A2, DFFB, ARHGEF18, ARHGEF12, ECT2, NLRP1, DDIT4, DAPK1, BNIP2, HIPK2, BUB1B, MAPK8, MDM4, NEK6, C3ORF38, BLCAP, C1D, DPF2, BID, MCL1, GULP1, APH1B, EGLN3, BCL2L2, ARF6, ITM2B, MST4, DIDO1, K…	1320	602	13528	1.413	1.94582
GOTERM_BP_FAT	GO:0010627~regulation of protein kinase cascade	41	2.19017	0.00107649	MAVS, IL6ST, LEPR, ITSN1, CTNNB1, MAP3K7, MAP3K5, MIER1, MAP3K2, MAP3K1, GAB1, CASP8, CD24, DNAJA3, AKT2, BCL10, CFLAR, CARD8, CARD9, LTBR, LYN, NF2, GOLT1B, NF1, NDFIP1, NDFIP2, IGF1, BIRC2, ECT2, MAP4K5, NUP62, AIDA, NEDD4, ATP2C1, HIPK2, JAK2, MTOR, IKBKB, NCOR1, NEK6, CBS	1320	249	13528	1.6875	1.95808
GOTERM_BP_FAT	GO:0012501~programmed cell death	84	4.48718	0.00108965	MEF2C, MEF2A, FASTKD2, NFKB1, FOXO3, ITSN1, CRADD, CTNNB1, BAG5, BAG4, G2E3, MAP3K5, CASP3, NISCH, ATG5, CASP8, BAG2, FOXO3B, CASP2, FGF2, MYC, NDUFS1, API5, CUL1, LUC7L3, NET1, BCL10, OPA1, LTBR, DFFA, FAM82A2, DFFB, ARHGEF18, ARHGEF12, ECT2, NLRP1, DDIT4, DAPK1, BNIP2, HIPK2, BUB1B, MAPK8, MDM4, NEK6, C3ORF38, BLCAP, C1D, DPF2, BID, MCL1, GULP1, APH1B, EGLN3, BCL2L2, ARF6, KIT, ITM2B, MST4, DID…	1320	611	13528	1.40896	1.98178
GOTERM_BP_FAT	GO:0006986~response to unfolded protein	17	0.90812	0.00110579	DERL1, AARS, EDEM3, EDEM1, HERPUD2, HSPH1, CCND1, DNAJA1, HSPA4L, CREB3L2, ERO1L, NFE2L2, DNAJB1, DNAJC3, DNAJB4, HSPA8, DNAJB6	1320	71	13528	2.45386	2.01086
GOTERM_MF_FAT	GO:0042802~identical protein binding	86	4.59402	0.00112849	ALS2, GRPEL2, CEP72, IMPA1, ATL2, IL6ST, HMGCR, E2F7, HPS4, E2F8, IDE, NFKB1, AMOTL1, HOOK3, DPY30, MAP3K5, HSF2, CPOX, CASP8, EED, MKL2, GOLGA5, CASP2, CHUK, DCTPP1, ADAM10, CCDC88A, DFFA, LDB1, BRAP, GCC2, GLUL, EIF2AK1, MAD2L1, CLIP1, MDM2, CTSC, NHEJ1, ACVR1, CAV2, CHKA, CLCN3, FGFR3, ADH5, CALCOCO2, FHL2, EEA1, CCDC91, CLDN12, LMAN1, MST4, ITGB1, DTNBP1, APLP2, C10ORF88, MYCBP2, NR2C1, GCH1,…	1246	640	12983	1.40015	1.78638
GOTERM_BP_FAT	GO:0015931~nucleobase, nucleoside, nucleotide and nucleic acid transport	23	1.22863	0.00120372	NUP133, NUP153, AGFG1, NUP160, NUP88, CKAP5, FMR1, HNRNPA2B1, G3BP2, CASC3, NUPL1, ATXN2, HHEX, NUP214, NUP62, DDX19A, NUP205, MAGOHB, NUP37, NUP35, EIF5A2, NUP43, LRPPRC	1320	113	13528	2.08597	2.18709
GOTERM_BP_FAT	GO:0007018~microtubule-based movement	23	1.22863	0.00120372	DNAH11, KIF3A, OPA1, MAP2K1, KIF5B, DNAH14, KIF15, KIF18A, CENPE, KIF16B, BICD2, KIF2C, KIF1B, NDEL1, MACF1, KLC1, KIF20B, KIF21A, DST, KIF21B, LRPPRC, DYNC1I2, KIF2A	1320	113	13528	2.08597	2.18709
GOTERM_BP_FAT	GO:0008219~cell death	96	5.12821	0.00121957	MEF2C, ALS2, MEF2A, MICB, FASTKD2, FOXO3, ITSN1, CRADD, CTNNB1, MAP3K5, G2E3, ATG5, FOXO3B, LUC7L3, CUL1, API5, NET1, BCL10, OPA1, FAM82A2, DFFA, DFFB, DDIT4, MAPK8, NEK6, BLCAP, MCL1, MMD, ARF6, BCL2L2, DIDO1, MST4, KRAS, FAIM, DYRK2, DNAJA3, CKAP2, CFLAR, CARD8, MLL, NIPA1, BRCA1, NCKAP1, FXR1, NUP62, CSRNP2, ASAH2B, NFKB1, BAG5, BAG4, CASP3, NISCH, CASP8, BAG2, MYC, FGF2, CASP2, NDUFS1, LTBR, …	1320	719	13528	1.36837	2.21558
GOTERM_BP_FAT	GO:0043549~regulation of kinase activity	54	2.88462	0.00123991	CCNT2, ALS2, ADCY7, HMGCR, LATS1, LATS2, CAMKK2, MAP3K7, CCNE2, CASP3, MAP3K5, MAP3K4, GAB1, FGF2, ADAM9, CDC6, GTPBP4, CCDC88A, CDK7, GTF2H1, CCND1, ACVR2B, MAP4K5, CCND3, EREG, CCND2, ADAM17, BLM, ADORA2B, BCCIP, CHEK1, KIT, APLP2, KRAS, MAP3K2, MAP3K1, CERK, CD24, AGK, DNAJA3, DGKQ, MAP2K1, NF2, NF1, CENPE, CDC25C, DVL1, CDKN1C, MNAT1, NUP62, JAK2, LRP8, MTOR, CBS	1320	357	13528	1.55019	2.25214
GOTERM_MF_FAT	GO:0016879~ligase activity, forming carbon-nitrogen bonds	38	2.02991	0.0012693	ADSS, GCLC, CTPS2, HLCS, CBLL1, GCLM, ARIH1, MTHFS, G2E3, MAP3K1, FBXW2, FBXO3, ITCH, NEDD4L, BCOR, FBXO21, FBXW11, FBXO22, FBXO9, HECTD1, CBL, BIRC6, HACE1, MTHFSD, CDC23, HERC4, HERC1, BRCA1, BRAP, GART, MIB1, GLUL, KIAA0317, NEDD4, MDM2, FBXL3, BARD1, FBXO11	1246	231	12983	1.71407	2.00718
GOTERM_MF_FAT	GO:0043565~sequence-specific DNA binding	82	4.38034	0.00128457	BACH1, MEF2C, ELF1, MEF2A, ELF2, ELF4, FOXA3, FOXK2, MITF, FOXO1, NFKB1, FOXO3, CTNNB1, GATA2, MAX, KIF2C, HSF2, CREB3L2, NR2F6, NR2F2, GATAD1, NFIL3, FOXO3B, FOSL1, MYC, EGR1, MTA3, HNRNPA2B1, ADNP, LEF1, FOXN2, MBD4, FOXJ3, MBD2, CHRAC1, HHEX, HIF1A, BPTF, GTF2IRD1, NFE2L2, CUX1, NFE2L3, ONECUT2, NFYB, ELK3, NR3C1, NR2C2, ATF1, ATF2, ARNT, NR2C1, MEIS2, LHX1, NR1D2, HNRNPD, ETV1, LHX6, NFATC2, …	1246	607	12983	1.40761	2.03109
GOTERM_BP_FAT	GO:0010033~response to organic substance	96	5.12821	0.00132761	ADCY7, IL6ST, FOXO1, CTNNB1, GAB1, CREB3L2, DNAJC3, CCNA2, ADAM9, BCL10, IRS2, AARS, LIFR, MAPK1, GRB10, GLUL, NFE2L2, ME1, CAV2, DERL1, GCLC, MCL1, LIN28B, KRAS, DNAJA1, ERO1L, DNAJA3, CARD9, MAP2K1, NR4A2, BRCA2, HERPUD2, BRCA1, GART, HDAC4, NUP62, ASAH2B, MTOR, DNAJB1, DNAJB4, DNAJB6, ATP7B, ATP6V0E1, DNAJC25-GNG10, LDLR, LEPR, DICER1, DEK, LATS1, LATS2, CCNE1, HSPH1, CASP3, LONP2, CASP8, ANGP…	1320	721	13528	1.36457	2.40961
GOTERM_BP_FAT	GO:0006897~endocytosis	37	1.9765	0.00133817	LDLR, AP1G1, HIP1R, GULP1, EEA1, EPS15L1, NOSTRIN, ITSN2, ITSN1, GATA2, GTF2H2D, DAB2, AP1S2, KRAS, GTF2H2C, ITGAV, NECAP2, CD24, CLINT1, EHD2, ELMOD2, AP3B1, EHD4, MYO6, GTF2H2, GTF2H2B, CORO1C, NRAS, LMBR1L, AP2A2, NPC1, FNBP1, GAPVD1, CDC42SE2, FNBP1L, NEDD4, IGF2R, LRP12, LRP8, CLCN5	1320	220	13528	1.72361	2.42855
GOTERM_BP_FAT	GO:0010324~membrane invagination	37	1.9765	0.00133817	LDLR, AP1G1, HIP1R, GULP1, EEA1, EPS15L1, NOSTRIN, ITSN2, ITSN1, GATA2, GTF2H2D, DAB2, AP1S2, KRAS, GTF2H2C, ITGAV, NECAP2, CD24, CLINT1, EHD2, ELMOD2, AP3B1, EHD4, MYO6, GTF2H2, GTF2H2B, CORO1C, NRAS, LMBR1L, AP2A2, NPC1, FNBP1, GAPVD1, CDC42SE2, FNBP1L, NEDD4, IGF2R, LRP12, LRP8, CLCN5	1320	220	13528	1.72361	2.42855
GOTERM_MF_FAT	GO:0015924~mannosyl-oligosaccharide mannosidase activity	6	0.320513	0.00134266	MAN2A1, MAN1A2, MAN1B1, EDEM3, MAN1A1, EDEM1	1246	10	12983	6.25185	2.12202
GOTERM_BP_FAT	GO:0006984~ER-nuclear signaling pathway	11	0.587607	0.001414	ATG10, CCND1, DERL1, ATP2A2, INSIG2, GSK3B, INSIG1, AARS, CCDC47, NFE2L2, ERO1L	1320	35	13528	3.22095	2.56449
GOTERM_BP_FAT	GO:0010906~regulation of glucose metabolic process	11	0.587607	0.001414	HDAC4, IRS2, HIF1A, ECD, ARPP19, IGF1, MTOR, NR3C1, DYRK2, ARNT, AKT2	1320	35	13528	3.22095	2.56449
GOTERM_MF_FAT	GO:0047485~protein N-terminus binding	17	0.90812	0.00147596	MORF4L1, ACOX1, NBN, NFE2, APTX, CSNK2A1P, DCTN4, GTF2H2, GTF2H2B, CSNK2A2, MNAT1, GTF2H2D, NCOA1, CSNK2A1, GTF2H2C, NCOA3, NPAT, CALM3, ERCC3, ERCC4, CALM2, CALM1, GLRX	1246	74	12983	2.39372	2.33038
GOTERM_MF_FAT	GO:0004693~cyclin-dependent protein kinase activity	10	0.534188	0.00148272	CDK19, CDK1, ICK, CDK17, CCND3, CDK8, CDK12, CDK6, CDK7, CDK13	1246	30	12983	3.47325	2.34093
GOTERM_CC_FAT	GO:0016604~nuclear body	29	1.54915	0.00159657	MEF2C, CRNKL1, BLM, ELF4, GLIS2, NOC3L, COIL, CBX5, MLL5, DDX46, METTL3, DDX3X, DKC1, MORC3, OIP5, NUDT21, CDK12, NPAT, MYC, GEMIN7, LUC7L3, GEMIN5, DGKQ, MAML2, CASC3, CTR9, HIPK1, HIPK2, DYRK1A	1186	168	12782	1.86039	2.30993
GOTERM_BP_FAT	GO:0043467~regulation of generation of precursor metabolites and energy	10	0.534188	0.00166863	HDAC4, IRS2, HIF1A, CISD1, ECD, IGF1, MTOR, DYRK2, ARNT, AKT2	1320	30	13528	3.41616	3.01963
GOTERM_BP_FAT	GO:0009150~purine ribonucleotide metabolic process	26	1.38889	0.00169717	ADSS, ATP6V0E1, ATP1B3, FIGNL1, ATP6V1B2, GCH1, ATP2B1, ATP2B4, ATP8B2, ERCC3, NDUFS1, ADAL, AK3, ATP11B, ATP11A, ATP11C, ATP13A3, AMPD3, ATP6V1D, MON2, GART, ATP6V1C1, ATP2A2, ATP2C1, ATP6V0A2, ATP7B	1320	138	13528	1.93087	3.07052
GOTERM_MF_FAT	GO:0019900~kinase binding	31	1.65598	0.00172384	CAV2, ABI2, CHEK1, FOXO3, FER, LATS1, CTNNB1, MAP3K1, CD24, FOXO3B, DNAJA3, DLG1, ADAM9, IBTK, BCL10, IRS2, ADAM10, CCDC88A, DGKQ, MAP2K1, CENPE, APPL1, DVL1, MAPK1, CCND1, CCND3, CCND2, GSK3B, JAK2, AKAP1, ADD3, BARD1	1246	179	12983	1.80454	2.71673
GOTERM_MF_FAT	GO:0015923~mannosidase activity	7	0.373932	0.001796	MAN2A1, MAN1A2, MANEA, MAN1B1, EDEM3, MAN1A1, EDEM1	1246	15	12983	4.86255	2.82891
GOTERM_BP_FAT	GO:0070727~cellular macromolecule localization	60	3.20513	0.00183802	GRPEL2, AP4E1, AP1G1, HPS4, CLTC, KLHL2, CTNNB1, IMMP2L, LONP2, AP1S2, FXC1, FGF2, DNAJC19, AGAP3, AP3B1, KDELR2, MYO6, MAPK1, ATG4C, IPO7, NUP205, MGEA5, KPNA6, KPNA4, KPNA3, KPNA1, BID, AP1M1, ARFGAP3, DERL1, NAPG, MTX2, NUP214, AP3M2, CEP57, MACF1, MORC3, AP3M1, CHM, BCAP29, AP3D1, APPBP2, CD24, FYB, IPO11, ARFIP1, CASC3, DVL1, AP2A2, CHML, ERBB2IP, NEDD4, ID1, GSK3B, GOSR2, JAK2, GOSR1, AP4B1…	1320	414	13528	1.48529	3.3213
GOTERM_BP_FAT	GO:0006355~regulation of transcription, DNA-dependent	209	11.1645	0.00184976	MEF2C, MEF2A, NAA15, NAA16, MED23, MED22, MED21, MED20, CTNNB1, MED27, CREB3L2, FOXO3B, HMG20A, MED14, MED13, MECOM, MNT, LHX1, LHX6, BCOR, DNMT3B, AEBP2, DVL3, MLL, MAP2K1, KLF9, MAML2, CREBBP, GCFC1, NOTCH1, DMTF1, CSRNP2, MLX, NCOR1, BACH1, ELF1, ELF2, NIF3L1, ELF4, FOXA3, MITF, NFKB1, CCNE1, BLZF1, HSF2, BRD7, NR2F6, NR2F2, GATAD1, MYB, MYC, FGF2, BRD8, CCNH, ADNP, MBD2, GTF2B, JMY, GTF2H1, M…	1320	1773	13528	1.20808	3.34218
GOTERM_BP_FAT	GO:0006457~protein folding	31	1.65598	0.00186765	GRPEL2, FKBP4, DNAJC10, DNAJB14, DNAJB12, LMAN1, BAG5, DNAJC17, BAG4, DNAJC18, DNAJC16, DNAJC14, BAG2, DNAJA1, DNAJC5, ERO1L, DNAJC19, DNAJA3, HSPA8, DNAJC1, DNAJA2, AARS, DNAJC21, CCT6A, NKTR, DNAJB9, HSPA4L, FKBP14, DNAJB1, DNAJB4, DNAJB6	1320	177	13528	1.79493	3.37398
GOTERM_BP_FAT	GO:0051338~regulation of transferase activity	55	2.93803	0.00187086	CCNT2, ALS2, ADCY7, HMGCR, LATS1, LATS2, CAMKK2, MAP3K7, CCNE2, CASP3, MAP3K5, MAP3K4, FXN, GAB1, FGF2, ADAM9, CDC6, GTPBP4, CCDC88A, CDK7, GTF2H1, CCND1, ACVR2B, MAP4K5, CCND3, EREG, CCND2, ADAM17, BLM, ADORA2B, BCCIP, CHEK1, KIT, APLP2, KRAS, MAP3K2, MAP3K1, CERK, CD24, AGK, DNAJA3, DGKQ, MAP2K1, NF2, NF1, CENPE, CDC25C, DVL1, CDKN1C, MNAT1, NUP62, JAK2, LRP8, MTOR, CBS	1320	372	13528	1.51523	3.37968
GOTERM_BP_FAT	GO:0031327~negative regulation of cellular biosynthetic process	77	4.11325	0.00187146	MEF2C, COPS2, EIF2C1, ARID4A, E2F6, CBX3, NFKB1, CBX2, CBX5, CTNNB1, HEY1, EED, LRRFIP1, NR2F2, FGF2, KDM5B, NFX1, EGR1, CDC6, GTPBP4, ARID5B, LDB1, LEF1, ANKHD1-EIF4EBP3, MBD2, NRIP1, HHEX, CHMP1A, EIF2AK1, EREG, BPTF, NAB2, HIPK2, NAB1, MGEA5, MDM2, MDM4, CUX1, EIF2C4, C1D, BTAF1, BCLAF1, GCLC, MTDH, BLM, GLIS2, IGF2BP1, NOSTRIN, IGF2BP2, IGF2BP3, ELK3, NR2C1, MEIS2, BCOR, DNMT3B, HELLS, NKRF, …	1320	561	13528	1.40665	3.38074
GOTERM_CC_FAT	GO:0005675~holo TFIIH complex	6	0.320513	0.00194767	MNAT1, GTF2H2D, GTF2H2C, CCNH, CDK7, ERCC3, GTF2H2, GTF2H1, GTF2H2B	1186	11	12782	5.87858	2.8112
GOTERM_BP_FAT	GO:0000097~sulfur amino acid biosynthetic process	7	0.373932	0.00195909	CTH, MAT2A, MTR, MAT2B, ENOPH1, MTRR, CBS	1320	15	13528	4.78263	3.53636
GOTERM_BP_FAT	GO:0009259~ribonucleotide metabolic process	27	1.44231	0.00197548	ADSS, ATP6V0E1, ATP1B3, FIGNL1, ATP6V1B2, GCH1, ATP2B1, ATP2B4, ATP8B2, ENTPD4, ERCC3, NDUFS1, ADAL, AK3, ATP11B, ATP11A, ATP11C, ATP13A3, AMPD3, ATP6V1D, MON2, GART, ATP6V1C1, ATP2A2, ATP2C1, ATP6V0A2, ATP7B	1320	147	13528	1.88237	3.56545
GOTERM_MF_FAT	GO:0016410~N-acyltransferase activity	18	0.961538	0.00199015	CSRP2BP, KAT2B, GNPNAT1, CREBBP, NAA15, BRCA2, NMT2, NCOA1, AGPAT5, CDYL, NCOA3, NAA30, NAA50, NAA11, MGEA5, NAT10, AGPAT4, NAT8L	1246	83	12983	2.2597	3.13019
GOTERM_CC_FAT	GO:0000119~mediator complex	5	0.267094	0.00204554	MED7, MED4, MED22, MED13, MED13L	1186	7	12782	7.69815	2.9505
GOTERM_BP_FAT	GO:0006886~intracellular protein transport	55	2.93803	0.00210933	GRPEL2, AP4E1, AP1G1, HPS4, CLTC, KLHL2, IMMP2L, LONP2, AP1S2, FXC1, FGF2, DNAJC19, AGAP3, AP3B1, KDELR2, MYO6, MAPK1, ATG4C, IPO7, NUP205, MGEA5, KPNA6, KPNA4, KPNA3, KPNA1, BID, AP1M1, ARFGAP3, DERL1, NAPG, MTX2, NUP214, CEP57, MACF1, AP3M2, AP3M1, CHM, BCAP29, AP3D1, APPBP2, CD24, FYB, IPO11, ARFIP1, AP2A2, CHML, ERBB2IP, NEDD4, GSK3B, GOSR2, JAK2, GOSR1, AP4B1, GGA2, GGA3	1320	374	13528	1.50713	3.80264
GOTERM_MF_FAT	GO:0003700~transcription factor activity	121	6.46368	0.00216607	MEF2C, MEF2A, CNOT8, LMO4, FOXO1, FOXO3, CNOT7, NFXL1, CBFB, CTNNB1, GATA2, GTF2H2D, GTF2H2C, CREB3L2, FOXO3B, MTA3, HMG20A, FOXN2, MECOM, GTF2H2B, HHEX, HIF1A, GTF2IRD1, MLLT10, MNT, MGA, NFE2L2, NFE2L3, MYNN, ONECUT2, ELK3, ATF1, NR2C2, ATF2, NR2C1, ARNT, MEIS2, LHX1, LHX6, CREBL2, MLL, NFE2, EPAS1, CREBZF, KLF9, CREBBP, NR4A2, ATAD2, FOXP1, GCFC1, HOXB3, HOXB4, NOTCH1, HOXB2, DMTF1, CSRNP2, ML…	1246	975	12983	1.29312	3.40242
GOTERM_BP_FAT	GO:0009890~negative regulation of biosynthetic process	78	4.16667	0.00218023	MEF2C, COPS2, EIF2C1, ARID4A, E2F6, CBX3, NFKB1, CBX2, CBX5, CTNNB1, HEY1, EED, LRRFIP1, NR2F2, FGF2, KDM5B, NFX1, EGR1, CDC6, GTPBP4, LDB1, ARID5B, LEF1, ANKHD1-EIF4EBP3, MBD2, NRIP1, HHEX, CHMP1A, EIF2AK1, EREG, BPTF, NAB2, HIPK2, NAB1, MGEA5, MDM2, MDM4, CUX1, EIF2C4, C1D, BTAF1, BCLAF1, GCLC, MTDH, BLM, GLIS2, IGF2BP1, NOSTRIN, IGF2BP2, IGF2BP3, ELK3, NR2C1, MEIS2, ITGAV, BCOR, DNMT3B, HELLS,…	1320	573	13528	1.39508	3.92805
GOTERM_MF_FAT	GO:0017016~Ras GTPase binding	19	1.01496	0.00224386	ALS2, INF2, DENND5A, MAP2K1, DIAPH3, DOCK9, DOCK7, FER, DAAM1, ECT2, DOCK4, DVL1, DMXL2, IPO7, CHM, CYFIP1, CDC42EP4, GOLGA5, EXOC2	1246	91	12983	2.17555	3.52258
GOTERM_MF_FAT	GO:0050681~androgen receptor binding	9	0.480769	0.00226111	CCNE1, NCOA1, NCOA3, FHL2, KDM3A, CDK7, BRCA1, CTNNB1, NRIP1	1246	26	12983	3.60683	3.5492
GOTERM_BP_FAT	GO:0051247~positive regulation of protein metabolic process	39	2.08333	0.00231536	ATG10, GCLC, IL6ST, BTRC, CDC16, FBXO5, ITCH, CD24, FAM129A, FGF2, DNMT3B, CUL1, DNAJA3, ADAM9, CDK1, BCL10, LYN, NDFIP1, NDFIP2, CDC23, IGF1, DOCK7, CDC27, BRCA1, HDAC4, MAPK1, CCND1, CCND3, CCND2, NEDD4, MGEA5, MDM2, ADAM17, JAK2, MTOR, ANAPC7, EIF5A2, BARD1, BMPR1A	1320	243	13528	1.64482	4.16664
GOTERM_MF_FAT	GO:0035258~steroid hormone receptor binding	11	0.587607	0.00245665	CCNE1, NCOA1, NCOA3, FKBP4, NCOA6, FHL2, KDM3A, CDK7, BRCA1, CTNNB1, NRIP1	1246	38	12983	3.01624	3.85051
GOTERM_BP_FAT	GO:0006474~N-terminal protein amino acid acetylation	5	0.267094	0.00247288	KAT2B, NAA50, CREBBP, NAA15, NAA16	1320	7	13528	7.32035	4.44405
GOTERM_BP_FAT	GO:0034613~cellular protein localization	59	3.15171	0.00250844	GRPEL2, AP4E1, AP1G1, HPS4, CLTC, KLHL2, CTNNB1, IMMP2L, LONP2, AP1S2, FXC1, FGF2, DNAJC19, AGAP3, AP3B1, KDELR2, MYO6, MAPK1, ATG4C, IPO7, NUP205, MGEA5, KPNA6, KPNA4, KPNA3, KPNA1, BID, AP1M1, ARFGAP3, DERL1, NAPG, MTX2, NUP214, CEP57, MACF1, AP3M2, MORC3, AP3M1, CHM, BCAP29, AP3D1, APPBP2, CD24, FYB, IPO11, ARFIP1, DVL1, AP2A2, CHML, ERBB2IP, NEDD4, ID1, GSK3B, GOSR2, JAK2, GOSR1, AP4B1, GGA2,…	1320	411	13528	1.47119	4.50657
GOTERM_BP_FAT	GO:0044272~sulfur compound biosynthetic process	13	0.694444	0.00255845	GCLC, MAT2A, IGF1, GCLM, HS2ST1, MTRR, CTH, CHST11, MTR, CSGALNACT2, MAT2B, ENOPH1, CBS	1320	50	13528	2.66461	4.59443
GOTERM_BP_FAT	GO:0046034~ATP metabolic process	21	1.12179	0.00257976	ATP6V0E1, ATP1B3, FIGNL1, AK3, ATP11B, ATP11A, ATP11C, ATP6V1B2, ATP13A3, ATP6V1D, MON2, ATP6V1C1, ATP2B1, ATP2B4, ATP2A2, ATP2C1, ATP8B2, ERCC3, NDUFS1, ATP6V0A2, ATP7B	1320	105	13528	2.0497	4.63185
GOTERM_BP_FAT	GO:0007265~Ras protein signal transduction	21	1.12179	0.00257976	GNA13, MAP2K1, NF1, GNA12, G3BP1, G3BP2, IGF1, MAPKAPK2, DOK1, MAPK1, NRAS, ARHGAP6, CRKL, NISCH, KRAS, ARHGAP5, GNB1, MAPK14, NTRK1, CDC42EP4, FGF2	1320	105	13528	2.0497	4.63185
GOTERM_CC_FAT	GO:0005802~trans-Golgi network	12	0.641026	0.00264836	ATXN2, ARL1, ATP2C1, GOLPH3, CHST2, CPD, ARFGEF2, AP4B1, GGA2, GOLGA4, GGA3, ATP7B	1186	46	12782	2.8115	3.80441
GOTERM_BP_FAT	GO:0000075~cell cycle checkpoint	19	1.01496	0.00269651	CDK1, CDC6, NBN, BLM, CENPF, BRIP1, CHEK1, CENPE, CCNG2, BRCA1, CCNE2, CCND1, MAD2L1, MAPK14, BUB1B, ERCC3, CCNA2, BUB3, DLG1	1320	91	13528	2.13979	4.83659
GOTERM_BP_FAT	GO:0007034~vacuolar transport	10	0.534188	0.00273744	NPC1, ATG4C, NEDD4, AP3M1, CHMP5, HMGXB4, CHMP7, DSCR3, HOOK3, AP3B1	1320	32	13528	3.20265	4.90829
GOTERM_CC_FAT	GO:0016591~DNA-directed RNA polymerase II, holoenzyme	17	0.90812	0.00278255	MYO6, CCNH, CDC73, INTS12, INTS2, CDK7, GTF2H2, CTR9, GTF2H2B, GTF2H1, INTS9, MNAT1, GTF2H2D, GTF2E2, GTF2H2C, INTS7, GTF2F2, INTS6, LEO1, ERCC3	1186	81	12782	2.26192	3.99353
GOTERM_MF_FAT	GO:0015631~tubulin binding	20	1.06838	0.00278306	B4GALT1, CCDC88A, KIF5B, MAP1B, KIF18A, NUSAP1, BRCA2, CENPJ, BRCA1, HOOK3, NDEL1, MACF1, ATG4C, CEP290, CLIP1, CLASP1, CLASP2, ARL8B, DST, LRPPRC	1246	100	12983	2.08395	4.35154
GOTERM_BP_FAT	GO:0009967~positive regulation of signal transduction	45	2.40385	0.00282043	MAVS, ALS2, CAV2, IL6ST, LEPR, KIT, ITSN1, CTNNB1, ARNT, MAP3K7, KRAS, MIER1, CASP8, CD24, BCL10, CFLAR, CARD9, LTBR, LYN, GOLT1B, NDFIP1, NDFIP2, IGF1, MBD2, BIRC2, ECT2, DVL1, CDKN1C, NRAS, HHEX, ACVR2B, HIF1A, NUP62, NCOA3, EREG, NEDD4, ATP2C1, GOLPH3, EEF1E1, HIPK2, ADAM17, JAK2, MTOR, NEK6, BMPR1A	1320	295	13528	1.56333	5.05347
GOTERM_MF_FAT	GO:0051082~unfolded protein binding	22	1.17521	0.0028428	GRPEL2, DNAJC10, DNAJB14, DNAJB12, CCT6A, LMAN1, NAP1L4, DNAJC17, DNAJC18, DNAJC16, DNAJB9, DNAJC14, DNAJA1, DNAJC5, DNAJB1, CHAF1A, DNAJB4, MDN1, DNAJA3, DNAJC1, HSPA8, DNAJA2	1246	115	12983	1.99334	4.44297
GOTERM_BP_FAT	GO:0006260~DNA replication	32	1.7094	0.00291716	CLSPN, BLM, DNAH14, LIN9, MRE11A, CHEK1, MCM10, CCNE2, MCM9, MCM8, DKC1, FEN1, DNAJA3, CDC7, GINS1, CDC6, CCDC88A, DTL, GINS3, LIG3, CENPF, BRCA2, IGF1, MCM3, CDC25C, MCM4, BRCA1, DNA2, NCOA6, CHAF1A, NFIA, DSCC1	1320	190	13528	1.72606	5.22241
GOTERM_BP_FAT	GO:0042325~regulation of phosphorylation	65	3.47222	0.00298838	ALS2, CCNT2, ADCY7, IL6ST, HMGCR, LATS1, LATS2, CAMKK2, MAP3K7, CCNE2, MAP3K5, CASP3, MAP3K4, GAB1, FAM129A, FGF2, ADAM9, IBTK, CDC6, BCL10, GTPBP4, CCDC88A, LYN, CCDC88C, CDK7, GTF2H1, MAP4K5, CCND1, ACVR2B, CCND3, EREG, CCND2, ADAM17, BLM, ADORA2B, BCCIP, CHEK1, KIT, APLP2, KRAS, MAP3K2, MAP3K1, CERK, CD24, AGK, DNAJA3, DGKQ, NF2, MAP2K1, NF1, IGF1, DOCK7, CENPE, CDC25C, DVL1, CDKN1C, MNAT1, NU…	1320	466	13528	1.42951	5.34663
GOTERM_BP_FAT	GO:0010564~regulation of cell cycle process	22	1.17521	0.00311483	CDC7, CAV2, DYNC1LI1, NEK2, CENPF, CDC23, BRCA2, NUSAP1, IGF1, CENPE, ANLN, CDC16, CDC25C, BRCA1, MYCBP2, CHMP1A, MAD2L1, EREG, KIF20B, FBXO5, NEK6, CDK13	1320	114	13528	1.97778	5.56681
GOTERM_CC_FAT	GO:0005739~mitochondrion	128	6.83761	0.00312384	HCCS, MRPS35, GRPEL2, MRPL42, EHHADH, HIBADH, FAHD1, GLT8D1, ACBD3, MFF, CISD1, AGPS, COL4A3BP, CPOX, MRPL36, DNAJC5, MRPL39, ELOVL6, CRY1, MTERFD3, DHX32, MTO1, MRPL35, BRP44, MTERFD1, CRLS1, NUDT19, MRPL50, OPA1, GTPBP3, FAM82A2, EARS2, LETM1, GLUL, DLD, AKAP1, LRPPRC, MAVS, MRPS17, CAV2, MRPS16, MCL1, NAPG, CCDC90B, FDX1, MTX2, FARS2, CHCHD3, MRPS10, BCL2L2, ELK3, CMPK2, MUT, MRS2, GFM1, ARG2,…	1186	1087	12782	1.2691	4.47299
GOTERM_BP_FAT	GO:0042127~regulation of cell proliferation	101	5.3953	0.00319683	CNOT8, IL6ST, FOXO1, MXI1, CTNNB1, CUL3, CD47, CUL5, CDCA7, KIFAP3, ITCH, ASPH, CCNA2, CUL1, GTPBP4, IRS2, LIFR, MECOM, MAPK1, HHEX, EIF2AK1, HIF1A, MNT, CAV2, FGFR3, BLM, CHEK1, ITGB1, ARNT, KRAS, AGGF1, LHX1, LAMB1, DNAJA3, DNAJA2, B4GALT1, MLL, NDFIP1, BRCA2, BRCA1, FOXP1, CDKN1C, HDAC4, NOTCH1, NUP62, MTOR, BMI1, NAMPT, NBN, E2F3, E2F7, MITF, CASP3, ARHGAP5, FXN, CHST11, DLG5, FGF2, MYC, FOSL…	1320	787	13528	1.31524	5.70932
GOTERM_BP_FAT	GO:0009144~purine nucleoside triphosphate metabolic process	23	1.22863	0.00330688	ATP6V0E1, ATP1B3, FIGNL1, AK3, ATP11B, ATP11A, ATP11C, ATP6V1B2, ATP13A3, ATP6V1D, MON2, GCH1, ATP6V1C1, ATP2B1, ATP2B4, ATP2A2, ATP2C1, MGEA5, ATP8B2, ERCC3, NDUFS1, ATP6V0A2, ATP7B	1320	122	13528	1.93209	5.90026
GOTERM_BP_FAT	GO:0001701~in utero embryonic development	30	1.60256	0.00337783	GNA13, ALS2, NBN, FUT8, GNA12, EGLN1, MED21, ITGB1, ARNT, CUL3, GATA2, G2E3, DAB2, CHD7, COL4A3BP, ANKRD11, MKL2, GINS1, ADAM10, CEBPB, EPAS1, BRCA2, MBNL1, MECOM, MAN2A1, MIB1, HIF1A, NDEL1, NCOA6, ACVR1	1320	176	13528	1.7469	6.02317
GOTERM_CC_FAT	GO:0005667~transcription factor complex	33	1.76282	0.00341462	E2F3, E2F5, E2F6, LMO4, E2F7, E2F8, NAA15, NAA16, MED23, NFYB, NFYA, IVNS1ABP, CNOT7, ATF1, CTNNB1, GTF2H2D, GTF2E2, GTF2H2C, ERCC3, GTF3C2, EPAS1, CCNH, CREB1, CREBBP, LEF1, CDK7, DACH1, GTF2B, GTF2H2, GTF2H2B, GTF2H1, MED7, MNAT1, HIF1A, GTF2F2, NCOA6	1186	210	12782	1.69359	4.87973
GOTERM_BP_FAT	GO:0000320~re-entry into mitotic cell cycle	4	0.213675	0.00342999	CCND1, GSK3B, CCNF, MDM4	1320	4	13528	10.2485	6.11342
GOTERM_MF_FAT	GO:0004527~exonuclease activity	13	0.694444	0.00373477	EXO1, APLF, EXOSC7, MRE11A, APTX, ERI1, EXOSC3, ISG20L2, CNOT6, DIS3, DCLRE1C, CNOT6L, FEN1	1246	53	12983	2.55579	5.79843
GOTERM_MF_FAT	GO:0005086~ARF guanyl-nucleotide exchange factor activity	7	0.373932	0.0037561	CYTH1, CYTH3, ARFGEF2, HERC1, ARFGEF1, FBXO8, IQSEC1	1246	17	12983	4.29048	5.83061
GOTERM_MF_FAT	GO:0051427~hormone receptor binding	18	0.961538	0.00379387	FKBP4, FHL2, MED14, CDK7, MED13, BRCA1, CTNNB1, NRIP1, CCNE1, NCOA1, MED4, NUP62, NCOA3, NCOA6, JAK1, KDM3A, JAK2, JMJD1C	1246	88	12983	2.13131	5.8876
GOTERM_MF_FAT	GO:0004536~deoxyribonuclease activity	10	0.534188	0.00383127	EXO1, DNA2, APLF, DFFA, MRE11A, DFFB, APTX, MBD4, ERCC4, FEN1	1246	34	12983	3.06463	5.94399
GOTERM_BP_FAT	GO:0035020~regulation of Rac protein signal transduction	6	0.320513	0.00385598	ALS2, NRAS, KRAS, ARF6, MTOR, CRK	1320	12	13528	5.12424	6.84753
GOTERM_CC_FAT	GO:0005876~spindle microtubule	9	0.480769	0.00389359	CDK1, KIF18A, CALM3, NUSAP1, CLASP1, CLASP2, CDC16, CDC27, NCOR1, CALM2, CALM1	1186	29	12782	3.34471	5.54619
GOTERM_BP_FAT	GO:0046578~regulation of Ras protein signal transduction	34	1.81624	0.00400756	ALS2, ARFGAP3, AGFG1, CYTH1, ASAP1, ARF6, ITSN2, CYTH3, ITSN1, ARFGEF2, ARFGEF1, KRAS, EVI5, GIT2, AGAP1, FGD6, FBXO8, IQSEC1, AGAP3, NET1, MAP2K1, ARHGEF7, ARHGEF18, NF1, IGF1, DOCK7, ARHGEF12, ECT2, NRAS, NDEL1, NUP62, ACAP2, MTOR, CRK	1320	210	13528	1.65928	7.10743
GOTERM_BP_FAT	GO:0042770~DNA damage response, signal transduction	17	0.90812	0.00404167	CDK1, MSH6, NBN, MYO6, BLM, BRCA2, BRIP1, MBD4, CHEK1, BRCA1, CCND1, HIPK1, MAPK14, HIPK2, DYRK2, ABL1, CCNA2	1320	80	13528	2.1778	7.16582
GOTERM_BP_FAT	GO:0008654~phospholipid biosynthetic process	20	1.06838	0.0042156	CHKA, CRLS1, IMPA1, LPGAT1, ADNP, EPT1, LPCAT3, ALG9, CDS2, CEPT1, AGPAT6, AGPAT5, LPCAT1, AGPAT9, MBOAT1, DPM1, LCLAT1, ETNK1, AGPAT4, GPAM	1320	102	13528	2.00951	7.46304
GOTERM_BP_FAT	GO:0009205~purine ribonucleoside triphosphate metabolic process	22	1.17521	0.00428044	ATP6V0E1, ATP1B3, FIGNL1, AK3, ATP11B, ATP11A, ATP11C, ATP6V1B2, ATP13A3, ATP6V1D, MON2, GCH1, ATP6V1C1, ATP2B1, ATP2B4, ATP2A2, ATP2C1, ATP8B2, ERCC3, NDUFS1, ATP6V0A2, ATP7B	1320	117	13528	1.92707	7.5736
GOTERM_BP_FAT	GO:0009152~purine ribonucleotide biosynthetic process	22	1.17521	0.00428044	ADSS, ATP6V0E1, ADAL, ATP1B3, AK3, ATP11B, ATP11A, ATP11C, ATP6V1B2, ATP13A3, AMPD3, ATP6V1D, MON2, GART, ATP6V1C1, ATP2B1, ATP2B4, ATP2A2, ATP2C1, ATP8B2, ATP6V0A2, ATP7B	1320	117	13528	1.92707	7.5736
GOTERM_BP_FAT	GO:0034976~response to endoplasmic reticulum stress	10	0.534188	0.00428568	ATG10, CCND1, DERL1, GSK3B, COL4A3BP, AARS, CCDC47, NFE2L2, ERO1L, FAM129A	1320	34	13528	3.01426	7.58253
GOTERM_MF_FAT	GO:0004571~mannosyl-oligosaccharide 1,2-alpha-mannosidase activity	5	0.267094	0.0042942	MAN1A2, MAN1B1, EDEM3, MAN1A1, EDEM1	1246	8	12983	6.51234	6.63933
GOTERM_BP_FAT	GO:0031958~corticosteroid receptor signaling pathway	5	0.267094	0.0045651	NEDD4, NCOA6, JAK2, ARID1A, NR3C1	1320	8	13528	6.4053	8.05752
GOTERM_CC_FAT	GO:0016363~nuclear matrix	13	0.694444	0.00456516	CEBPB, BLM, LMNB1, ENC1, AHCTF1, CENPF, CHMP1A, ATXN3, GMCL1, CFL2, ATXN7, JAK2, MYB	1186	56	12782	2.5019	6.47333
GOTERM_BP_FAT	GO:0009199~ribonucleoside triphosphate metabolic process	22	1.17521	0.00474149	ATP6V0E1, ATP1B3, FIGNL1, AK3, ATP11B, ATP11A, ATP11C, ATP6V1B2, ATP13A3, ATP6V1D, MON2, GCH1, ATP6V1C1, ATP2B1, ATP2B4, ATP2A2, ATP2C1, ATP8B2, ERCC3, NDUFS1, ATP6V0A2, ATP7B	1320	118	13528	1.91073	8.3562
GOTERM_BP_FAT	GO:0016481~negative regulation of transcription	63	3.36538	0.00500865	MEF2C, COPS2, ARID4A, E2F6, CBX3, NFKB1, CBX2, CBX5, CTNNB1, HEY1, EED, LRRFIP1, NR2F2, KDM5B, FGF2, NFX1, EGR1, ARID5B, LDB1, LEF1, MBD2, NRIP1, HHEX, CHMP1A, EREG, BPTF, NAB2, HIPK2, NAB1, MDM2, MDM4, CUX1, C1D, BTAF1, BCLAF1, GCLC, MTDH, GLIS2, NOSTRIN, ELK3, NR2C1, MEIS2, BCOR, DNMT3B, HELLS, NKRF, EHMT1, CREBZF, JARID2, CENPF, FOXP1, BRCA1, CDKN1C, HOXB4, HDAC4, NEDD4, ID1, DR1, MLX, IRF2, N…	1320	459	13528	1.40665	8.80679
GOTERM_CC_FAT	GO:0016585~chromatin remodeling complex	15	0.801282	0.00506161	MORF4L1, KAT2B, ARID1A, ARID1B, MBD2, APPL1, CSNK2A1P, NRIP1, CBX5, CHRAC1, HDAC4, CSNK2A1, ASF1A, NCOR1, HDAC8, MYSM1	1186	71	12782	2.27692	7.15323
GOTERM_BP_FAT	GO:0006754~ATP biosynthetic process	18	0.961538	0.00507001	ATP6V0E1, ATP1B3, AK3, ATP11B, ATP11A, ATP11C, ATP6V1B2, ATP13A3, ATP6V1D, MON2, ATP6V1C1, ATP2B1, ATP2B4, ATP2A2, ATP2C1, ATP8B2, ATP6V0A2, ATP7B	1320	89	13528	2.07273	8.90999
GOTERM_BP_FAT	GO:0016567~protein ubiquitination	22	1.17521	0.00524291	CBL, CDC73, CBLL1, BRCA1, CTR9, MIB1, G2E3, FBXW7, NEDD4, MAP3K1, MDM2, LEO1, CAND1, NEDD4L, ITCH, FBXO3, FBXO9, FBXW11, FBXL3, BARD1, FBXO11, HECTD1	1320	119	13528	1.89468	9.20018
GOTERM_BP_FAT	GO:0031023~microtubule organizing center organization	10	0.534188	0.00527972	CEP72, HAUS6, NEK2, CEP135, CKAP5, HAUS2, BRCA2, CENPJ, BRCA1, CTNNB1	1320	35	13528	2.92814	9.26186
GOTERM_BP_FAT	GO:0048469~cell maturation	16	0.854701	0.00528301	EPAS1, NR4A2, BRCA2, FOXO3, FZD5, CBFB, CTNNB1, CDKN1C, GATA2, AGPAT6, GNAQ, EREG, DLD, GDF11, FBXO5, LHX6, FOXO3B	1320	75	13528	2.18634	9.26737
GOTERM_BP_FAT	GO:0010970~microtubule-based transport	9	0.480769	0.00530865	KIF1B, OPA1, NDEL1, KIF5B, MACF1, MAP2K1, KLC1, DST, LRPPRC	1320	29	13528	3.18056	9.31029
GOTERM_CC_FAT	GO:0005875~microtubule associated complex	19	1.01496	0.00558595	DNAH11, DYNC1LI1, HAUS6, DYNC1LI2, KIF5B, DNAH14, HAUS2, MAP1B, KIF15, NPHP3, KIF2C, KIF1B, NDEL1, ATG4C, KLC1, ACTR1A, KIFAP3, APPBP2, DYNC1I2	1186	102	12782	2.00756	7.86635
GOTERM_BP_FAT	GO:0045646~regulation of erythrocyte differentiation	7	0.373932	0.00562912	HIF1A, LMO2, LDB1, MAPK14, CDK6, FOXO3, FOXO3B, ARNT	1320	18	13528	3.98552	9.84525
GOTERM_CC_FAT	GO:0000785~chromatin	31	1.65598	0.00565087	MORF4L1, ARID4A, HP1BP3, ARID4B, AHCTF1, CBX3, CBX2, HMGN4, CBX5, CHD9, CSNK2A1, CHD7, CDYL, CENPA, OIP5, CHD1, CHD6, DNMT3B, HELLS, MSH6, CREB1, CENPF, APTX, MBD4, CSNK2A1P, MBD2, BIRC2, ATRX, NEDD4, H3F3A, H3F3B, MPHOSPH8, DSCC1	1186	200	12782	1.6705	7.95428
GOTERM_BP_FAT	GO:0043067~regulation of programmed cell death	102	5.44872	0.00576684	MEF2C, FOXO1, FOXO3, ITSN1, CRADD, MAP3K7, CUL3, G2E3, CUL5, MAP3K5, ATG5, DNAJC5, FOXO3B, API5, CUL1, NET1, ADAM9, BCL10, DFFA, AARS, MAPK1, MNT, MAPK9, MAPK8, GCLC, MCL1, BCL2L2, MST4, GCLM, KRAS, FAIM, DYRK2, DNAJA3, HELLS, B4GALT1, CFLAR, CARD8, CARD9, NR4A2, BRCA2, BRCA1, NOTCH1, NUP62, NTRK1, IKBKB, ABL1, DNAJB6, MITF, NFKB1, BAG4, CASP3, CHST11, CASP8, DLG5, FGF2, MYC, FOSL1, CASP2, CDK1, …	1320	812	13528	1.28737	10.0742
GOTERM_MF_FAT	GO:0031625~ubiquitin protein ligase binding	10	0.534188	0.00577726	CUL3, BCL10, CUL5, LYN, CUL4A, NLK, CUL4B, CUL1, CBS, AURKAPS1	1246	36	12983	2.89437	8.83466
GOTERM_MF_FAT	GO:0035257~nuclear hormone receptor binding	16	0.854701	0.00584036	FKBP4, FHL2, MED14, CDK7, MED13, BRCA1, CTNNB1, NRIP1, CCNE1, NCOA1, MED4, NCOA3, NUP62, NCOA6, KDM3A, JMJD1C	1246	77	12983	2.16514	8.92698
GOTERM_CC_FAT	GO:0005905~coated pit	11	0.587607	0.00601357	EPS15, DAB2, AP2A2, AP1S2, MYO6, LDLR, HIP1R, LRP12, NECAP2, EPS15L1, CLTC	1186	44	12782	2.69435	8.44413
GOTERM_BP_FAT	GO:0043069~negative regulation of programmed cell death	51	2.72436	0.00617762	MEF2C, MITF, FOXO1, NFKB1, ITSN1, MAP3K7, BAG4, CASP3, G2E3, ATG5, CHST11, DNAJC5, MYC, CASP2, API5, BCL10, CDK1, DFFA, AARS, ADNP, DAPK1, AMIGO2, BNIP2, HIPK2, ADAM17, MAPK8, ACVR1, GCLC, MCL1, MUTED, BCL2L2, KIT, GCLM, KRAS, FAIM, DNAJA3, HELLS, CFLAR, CEBPB, NR4A2, ANXA1, BIRC6, IGF1, NRAS, MNAT1, NOTCH1, NUP62, NTRK1, GSK3B, IKBKB, BARD1	1320	359	13528	1.45591	10.7539
[truncated: 763 more rows]

## Sheet: S6.7
Supplementary Table S6.7 Pathway enrichment analysis for VF up-regulated genes in human K562 cells.
[truncated: 9 more rows]

[truncated: 1 more sheets: S6.8]
